# Supplementary material for: Multi-site desmoplastic small round cell tumors are genetically related and immune-cold
Source: NPJ Precis Oncol. 2022 Apr 4;6:21. doi: 10.1038/s41698-022-00257-9 (PMC8980094; doi:10.1038/s41698-022-00257-9)
Supplement: Supplementary file 3 — Dataset 2 [file 41698_2022_257_MOESM3_ESM.xlsx]

## Sheet: Supplementary Data 2
Supplementary Data 2: Pathways of non-silent mutations
Term	Count	%	PValue	Genes	List Total	Pop Hits	Pop Total	Fold Enrichment	Bonferroni	Benjamini	FDR
GO:0007417~central nervous system development	8	2.44648	0.0045635	ACVR1B, ATOH1, CYP26C1, RELN, VCAN, PDGFC, ANKLE2, ALDH3A2	288	120	16792	3.88704	0.99927	0.99927	7.36188
GO:0006766~vitamin metabolic process	3	0.917431	0.00761509	CYP27B1, CYP26C1, CYP26B1	288	8	16792	21.8646	0.999994	0.997607	11.9971
GO:0060976~coronary vasculature development	4	1.22324	0.00860329	VEGFB, BMP4, PRICKLE1, PTK7	288	25	16792	9.32889	0.999999	0.989409	13.4507
GO:0007155~cell adhesion	16	4.89297	0.012799	TNXB, CNTNAP4, MYBPC2, EGFL7, SELL, PTK7, EMILIN2, TINAGL1, SSPO, IGSF11, LAMB2, RELN, VCAN, MADCAM1, CNTN3, MUC16	288	459	16792	2.03244	1	0.993811	19.375
GO:0050731~positive regulation of peptidyl-tyrosine phosphorylation	6	1.83486	0.0131954	OSM, VEGFB, PTK2B, AGT, RELN, LRP4	288	82	16792	4.26626	1	0.984927	19.9145
GO:0007368~determination of left/right symmetry	5	1.52905	0.0144018	ARMC4, TBX1, GALNT11, DAAM2, IFT140	288	55	16792	5.30051	1	0.97802	21.5357
GO:0001525~angiogenesis	10	3.0581	0.0147092	VEGFB, EGFL7, PTK2B, NAA15, TBX1, PLCD1, CALCRL, RAPGEF3, RNF213, EPHB1	288	223	16792	2.6146	1	0.964656	21.9439
GO:0042088~T-helper 1 type immune response	3	0.917431	0.0171593	HLA-DRB1, HLA-DRB5, TLR4	288	12	16792	14.5764	1	0.967163	25.1263
GO:0007605~sensory perception of sound	7	2.14067	0.0267886	FAM107B, MYO3A, MYO15A, TFAP2A, TBX1, SLC52A3, USH2A	288	133	16792	3.06871	1	0.991469	36.4901
GO:0016446~somatic hypermutation of immunoglobulin genes	3	0.917431	0.0298323	MSH2, MLH1, POLB	288	16	16792	10.9323	1	0.991623	39.7304
GO:0010466~negative regulation of peptidase activity	3	0.917431	0.0334349	SERPINB4, SERPINB3, SSPO	288	17	16792	10.2892	1	0.992414	43.3648
GO:2001037~positive regulation of tongue muscle cell differentiation	2	0.611621	0.0338918	CYP26B1, TBX1	288	2	16792	58.3056	1	0.989294	43.8108
GO:0045429~positive regulation of nitric oxide biosynthetic process	4	1.22324	0.0369043	PTK2B, AGT, TLR4, HBB	288	43	16792	5.42377	1	0.989614	46.6693
GO:0001843~neural tube closure	5	1.52905	0.0428436	BMP4, KDM6A, PRICKLE1, TSC2, ARID1A	288	77	16792	3.78608	1	0.992836	51.9091
GO:0010595~positive regulation of endothelial cell migration	4	1.22324	0.0437477	BMP4, PTK2B, AGT, ZNF580	288	46	16792	5.07005	1	0.990986	52.6629
GO:0042474~middle ear morphogenesis	3	0.917431	0.0451777	NAGLU, TSHZ1, TBX1	288	20	16792	8.74583	1	0.989562	53.8326
GO:2000463~positive regulation of excitatory postsynaptic potential	3	0.917431	0.0451777	PTK2B, RELN, SHANK1	288	20	16792	8.74583	1	0.989562	53.8326
GO:0018108~peptidyl-tyrosine phosphorylation	7	2.14067	0.0478132	ZMYM2, PTK2B, TESK2, FGF22, RELN, TTN, EPHB1	288	153	16792	2.66757	1	0.98944	55.9175
GO:2001179~regulation of interleukin-10 secretion	2	0.611621	0.050406	HLA-DRB1, HLA-DRB5	288	3	16792	38.8704	1	0.989295	57.882
GO:0007608~sensory perception of smell	7	2.14067	0.0556702	OR10A4, OR10G9, OR2T4, OR7A5, UBR3, OR2B2, CNGA2	288	159	16792	2.56691	1	0.991437	61.62
GO:0042472~inner ear morphogenesis	4	1.22324	0.0591734	ATOH1, MYO15A, TFAP2A, TBX1	288	52	16792	4.48504	1	0.991898	63.9322
GO:0043547~positive regulation of GTPase activity	16	4.89297	0.0620041	ARHGEF28, CYTH4, RGL3, RGS19, FGF22, MYO9B, IQGAP1, RASAL1, RGS11, RASGRP4, TSC2, ARHGEF40, RAPGEF3, DOCK10, IQSEC3, ARAP2	288	565	16792	1.65113	1	0.991876	65.7042
GO:0007565~female pregnancy	5	1.52905	0.0661814	STS, PSG6, AGT, PSG4, MAGED2	288	89	16792	3.27559	1	0.992661	68.1702
GO:0032673~regulation of interleukin-4 production	2	0.611621	0.0666389	HLA-DRB1, HLA-DRB5	288	4	16792	29.1528	1	0.991213	68.4299
GO:0043587~tongue morphogenesis	2	0.611621	0.0666389	CYP26B1, TBX1	288	4	16792	29.1528	1	0.991213	68.4299
GO:0060113~inner ear receptor cell differentiation	2	0.611621	0.0666389	BMP4, USH2A	288	4	16792	29.1528	1	0.991213	68.4299
GO:0034653~retinoic acid catabolic process	2	0.611621	0.0666389	CYP26C1, CYP26B1	288	4	16792	29.1528	1	0.991213	68.4299
GO:0048808~male genitalia morphogenesis	2	0.611621	0.0666389	AR, KLHL10	288	4	16792	29.1528	1	0.991213	68.4299
GO:0006027~glycosaminoglycan catabolic process	3	0.917431	0.0723213	NAGLU, HPSE2, GPC6	288	26	16792	6.72756	1	0.992838	71.494
GO:0055007~cardiac muscle cell differentiation	3	0.917431	0.0772534	BMP4, CACYBP, ARID1A	288	27	16792	6.4784	1	0.993768	73.9246
GO:0010628~positive regulation of gene expression	9	2.75229	0.0811755	WNT10A, KDM6A, AR, ANK2, ZNF580, CYP26B1, TFAP2A, TLR4, DNMT3B	288	262	16792	2.00286	1	0.994151	75.7169
GO:0032689~negative regulation of interferon-gamma production	3	0.917431	0.0822881	HLA-DRB1, HLA-DRB5, TLR4	288	28	16792	6.24702	1	0.993408	76.2039
GO:0043043~peptide biosynthetic process	2	0.611621	0.0825952	MRPS26, FURIN	288	5	16792	23.3222	1	0.992261	76.3367
GO:0060023~soft palate development	2	0.611621	0.0825952	TSHZ1, TBX1	288	5	16792	23.3222	1	0.992261	76.3367
GO:0002381~immunoglobulin production involved in immunoglobulin mediated immune response	2	0.611621	0.0825952	HLA-DRB1, HLA-DRB5	288	5	16792	23.3222	1	0.992261	76.3367
GO:0016266~O-glycan processing	4	1.22324	0.0831207	GALNT11, MUC6, MUC4, MUC16	288	60	16792	3.88704	1	0.991129	76.5623
GO:0010629~negative regulation of gene expression	6	1.83486	0.086131	VEGFB, XDH, ACVR1B, REL, AGT, ACACB	288	137	16792	2.55353	1	0.991266	77.8161
GO:0045214~sarcomere organization	3	0.917431	0.0874205	KRT8, KLHL41, TTN	288	29	16792	6.03161	1	0.99053	78.3336
hsa00232:Caffeine metabolism	2	0.611621	0.0876383	XDH, CYP2A6	126	5	6879	21.8381	1	1	67.8221
GO:0050896~response to stimulus	4	1.22324	0.089666	BBS5, MYO3A, USH2A, CNGA2	288	62	16792	3.76165	1	0.990299	79.2079
h_vdrPathway:Control of Gene Expression by Vitamin D Receptor	3	0.917431	0.0910827	TSC2, ARID1A, NCOR1	33	26	1625	5.68182	0.998488	0.998488	62.5622
GO:0034504~protein localization to nucleus	3	0.917431	0.0926458	BMP4, XPO1, SYNE2	288	30	16792	5.83056	1	0.990457	80.317
hsa04151:PI3K-Akt signaling pathway	11	3.36391	0.0962294	OSM, VEGFB, TNXB, LAMB2, IFNA7, TSC2, ATF6B, FGF22, RELN, TLR4, PDGFC	126	345	6879	1.74072	1	0.999909	71.3739
GO:0008283~cell proliferation	11	3.36391	0.0977607	OSM, AR, CUL5, MKI67, RASGRP4, TBX1, CDK11B, RAPGEF3, TXLNA, CDC27, FURIN	288	366	16792	1.75235	1	0.991584	82.092
GO:0048701~embryonic cranial skeleton morphogenesis	3	0.917431	0.0979594	BMP4, TFAP2A, TBX1	288	31	16792	5.64247	1	0.990449	82.1578
GO:0042487~regulation of odontogenesis of dentin-containing tooth	2	0.611621	0.0982796	BMP4, WNT10A	288	6	16792	19.4352	1	0.9893	82.2635
GO:0070972~protein localization to endoplasmic reticulum	2	0.611621	0.0982796	ANK2, VAPA	288	6	16792	19.4352	1	0.9893	82.2635
GO:0043039~tRNA aminoacylation	2	0.611621	0.0982796	FARSA, TARSL2	288	6	16792	19.4352	1	0.9893	82.2635
GO:0042048~olfactory behavior	2	0.611621	0.0982796	UBR3, SHANK1	288	6	16792	19.4352	1	0.9893	82.2635
