# Supplementary material for: Multi-site desmoplastic small round cell tumors are genetically related and immune-cold
Source: NPJ Precis Oncol. 2022 Apr 4;6:21. doi: 10.1038/s41698-022-00257-9 (PMC8980094; doi:10.1038/s41698-022-00257-9)
Supplement: Supplementary file 4 — Dataset 3 [file 41698_2022_257_MOESM4_ESM.xlsx]

## Sheet: Supplementary Data 3
Supplementary Data 3: Genes both with copy number and expression changes in DSRCT
Genes	chromosome arm	SCNA (absolute log2>=0.25)	Expression in DSRCT (vs adjacent normals)
SLMO1	18p	gain	upregulated
ZNF519	18p	gain	upregulated
POTEC	18p	gain	upregulated
ANGEL2	1q	gain	upregulated
TIMM17A	1q	gain	upregulated
TSNAX	1q	gain	upregulated
MSTO2P	1q	gain	upregulated
CACYBP	1q	gain	upregulated
IRF6	1q	gain	upregulated
SMG7	1q	gain	upregulated
RALGPS2	1q	gain	upregulated
CAPN8	1q	gain	upregulated
ZNF281	1q	gain	upregulated
RYR2	1q	gain	upregulated
RUSC1	1q	gain	upregulated
KIF26B	1q	gain	upregulated
SETDB1	1q	gain	upregulated
CHI3L1	1q	gain	upregulated
SEMA6C	1q	gain	upregulated
KIAA0907	1q	gain	upregulated
SYT2	1q	gain	upregulated
CELF3	1q	gain	upregulated
KLHDC8A	1q	gain	upregulated
PGBD5	1q	gain	upregulated
NUCKS1	1q	gain	upregulated
SMYD3	1q	gain	upregulated
CHML	1q	gain	upregulated
GORAB	1q	gain	upregulated
KCTD3	1q	gain	upregulated
LHX4	1q	gain	upregulated
NVL	1q	gain	upregulated
KDM5B	1q	gain	upregulated
PARP1	1q	gain	upregulated
PVRL4	1q	gain	upregulated
TARBP1	1q	gain	upregulated
PAQR6	1q	gain	upregulated
TP53BP2	1q	gain	upregulated
C1ORF229	1q	gain	upregulated
ASTN1	1q	gain	upregulated
C1ORF131	1q	gain	upregulated
OR2L8	1q	gain	upregulated
ZNF670	1q	gain	upregulated
INTS3	1q	gain	upregulated
PBX1	1q	gain	upregulated
C1ORF61	1q	gain	upregulated
ZNF496	1q	gain	upregulated
SUSD4	1q	gain	upregulated
PLEKHA6	1q	gain	upregulated
ZNF124	1q	gain	upregulated
MFSD4	1q	gain	upregulated
AKT3	1q	gain	upregulated
OR2L2	1q	gain	upregulated
UBQLN4	1q	gain	upregulated
IPO9	1q	gain	upregulated
GOLT1A	1q	gain	upregulated
TRIM67	1q	gain	upregulated
ZNF678	1q	gain	upregulated
CCT3	1q	gain	upregulated
COG2	1q	gain	upregulated
DNAH14	1q	gain	upregulated
PLXNA2	1q	gain	upregulated
MARK1	1q	gain	upregulated
MEX3A	1q	gain	upregulated
ETNK2	1q	gain	upregulated
SNAP47	1q	gain	upregulated
VANGL2	1q	gain	upregulated
ADSS	1q	gain	upregulated
CHRM3	1q	gain	upregulated
NUP133	1q	gain	upregulated
POGZ	1q	gain	upregulated
RNF2	1q	gain	upregulated
RABGAP1L	1q	gain	upregulated
TADA1	1q	gain	upregulated
DENND1B	1q	gain	upregulated
PMF1	1q	gain	upregulated
GNPAT	1q	gain	upregulated
ZNF669	1q	gain	upregulated
TTC13	1q	gain	upregulated
PRCC	1q	gain	upregulated
GPR161	1q	gain	upregulated
TMEM9	1q	gain	upregulated
STX6	1q	gain	upregulated
SDCCAG8	1q	gain	upregulated
LRRC3	21q	gain	upregulated
TRPM2	21q	gain	upregulated
CCT8	21q	gain	upregulated
N6AMT1	21q	gain	upregulated
NUP155	5p	gain	upregulated
ADAMTS12	5p	gain	upregulated
SDHA	5p	gain	upregulated
MARCH6	5p	gain	upregulated
MRPS30	5p	gain	upregulated
C5ORF38	5p	gain	upregulated
C5ORF55	5p	gain	upregulated
C5ORF22	5p	gain	upregulated
IRX4	5p	gain	upregulated
CCDC127	5p	gain	upregulated
IRX2	5p	gain	upregulated
TERT	5p	gain	upregulated
C5ORF34	5p	gain	upregulated
SLC6A19	5p	gain	upregulated
FAM105A	5p	gain	upregulated
PDCD6	5p	gain	upregulated
AHRR	5p	gain	upregulated
SPEF2	5p	gain	upregulated
PLEKHG4B	5p	gain	upregulated
SDHAP3	5p	gain	upregulated
EDIL3	5q	gain	upregulated
MARVELD2	5q	gain	upregulated
ENC1	5q	gain	upregulated
TRIM52	5q	gain	upregulated
F2R	5q	gain	upregulated
NLN	5q	gain	upregulated
N4BP3	5q	gain	upregulated
ERBB2IP	5q	gain	upregulated
RMND5B	5q	gain	upregulated
OCLN	5q	gain	upregulated
FGFR4	5q	gain	upregulated
ZFYVE16	5q	gain	upregulated
WDR41	5q	gain	upregulated
CMYA5	5q	gain	upregulated
CCDC112	5q	gain	upregulated
NUDT12	5q	gain	upregulated
ZFP62	5q	gain	upregulated
CLK4	5q	gain	upregulated
KIAA1191	5q	gain	upregulated
CPLX2	5q	gain	upregulated
SMN1	5q	gain	upregulated
GALNT10	5q	gain	upregulated
NSD1	5q	gain	upregulated
PROP1	5q	gain	upregulated
PPIP5K2	5q	gain	upregulated
BTNL8	5q	gain	upregulated
UBTD2	5q	gain	upregulated
PGGT1B	5q	gain	upregulated
RAD17	5q	gain	upregulated
SV2C	5q	gain	upregulated
COL23A1	5q	gain	upregulated
GPR98	5q	gain	upregulated
LSM11	5q	gain	upregulated
ZNF879	5q	gain	upregulated
ZNF454	5q	gain	upregulated
PDE8B	5q	gain	upregulated
TMEM171	5q	gain	upregulated
RNF145	5q	gain	upregulated
FBXO38	5q	gain	upregulated
GCNT4	5q	gain	upregulated
JMY	5q	gain	upregulated
TBCA	5q	gain	upregulated
ARSK	5q	gain	upregulated
SERINC5	5q	gain	upregulated
C5ORF30	5q	gain	upregulated
GFM2	5q	gain	upregulated
SLC38A9	5q	gain	upregulated
CCNB1	5q	gain	upregulated
RIOK2	5q	gain	upregulated
TMEM161B	5q	gain	upregulated
DBN1	5q	gain	upregulated
ERCC8	5q	gain	upregulated
FOXD1	5q	gain	upregulated
HNRNPH1	5q	gain	upregulated
ATP6AP1L	5q	gain	upregulated
FAM169A	5q	gain	upregulated
DCP2	5q	gain	upregulated
ANKRA2	5q	gain	upregulated
GIN1	5q	gain	upregulated
RGMB	5q	gain	upregulated
KIF2A	5q	gain	upregulated
GABRP	5q	gain	upregulated
ZNF346	5q	gain	upregulated
ARL10	5q	gain	upregulated
HOMER1	5q	gain	upregulated
RASGRF2	5q	gain	upregulated
CAMK2A	5q	gain	upregulated
SCAMP1	5q	gain	upregulated
C5ORF54	5q	gain	upregulated
CNOT6	5q	gain	upregulated
CETN3	5q	gain	upregulated
UNC5A	5q	gain	upregulated
SFXN1	5q	gain	upregulated
TRIM23	5q	gain	upregulated
MTX3	5q	gain	upregulated
PRKCDBP	11p	loss	downregulated
TSPAN18	11p	loss	downregulated
TMEM86A	11p	loss	downregulated
KCNA4	11p	loss	downregulated
SCUBE2	11p	loss	downregulated
CAT	11p	loss	downregulated
SOX6	11p	loss	downregulated
HBG1	11p	loss	downregulated
PNPLA2	11p	loss	downregulated
TRIM6-TRIM34	11p	loss	downregulated
TRIM6	11p	loss	downregulated
NUCB2	11p	loss	downregulated
KCNQ1	11p	loss	downregulated
SAA1	11p	loss	downregulated
ADM	11p	loss	downregulated
OR51E1	11p	loss	downregulated
NAV2	11p	loss	downregulated
RPS13	11p	loss	downregulated
ANO3	11p	loss	downregulated
OLFML1	11p	loss	downregulated
SAA2	11p	loss	downregulated
C11ORF21	11p	loss	downregulated
POLR2L	11p	loss	downregulated
RHOG	11p	loss	downregulated
TCP11L1	11p	loss	downregulated
LSP1	11p	loss	downregulated
EFCAB4A	11p	loss	downregulated
FAM180B	11p	loss	downregulated
LRRC4C	11p	loss	downregulated
PARVA	11p	loss	downregulated
SPI1	11p	loss	downregulated
FJX1	11p	loss	downregulated
ZNF215	11p	loss	downregulated
LDHA	11p	loss	downregulated
FOLH1	11p	loss	downregulated
HBB	11p	loss	downregulated
HPS5	11p	loss	downregulated
RPLP2	11p	loss	downregulated
CD59	11p	loss	downregulated
LYVE1	11p	loss	downregulated
IFITM2	11p	loss	downregulated
PAMR1	11p	loss	downregulated
TSPAN32	11p	loss	downregulated
RRAS2	11p	loss	downregulated
TRIM21	11p	loss	downregulated
CD151	11p	loss	downregulated
TP53I11	11p	loss	downregulated
HSD17B12	11p	loss	downregulated
CDKN1C	11p	loss	downregulated
BET1L	11p	loss	downregulated
ANO5	11p	loss	downregulated
HTATIP2	11p	loss	downregulated
DENND5A	11p	loss	downregulated
HIPK3	11p	loss	downregulated
SLC35C1	11p	loss	downregulated
PTPRJ	11p	loss	downregulated
SWAP70	11p	loss	downregulated
PDE3B	11p	loss	downregulated
ACP2	11p	loss	downregulated
LGR4	11p	loss	downregulated
NELL1	11p	loss	downregulated
MAP6	11q	loss	downregulated
ZC3H12C	11q	loss	downregulated
RELA	11q	loss	downregulated
PPP2R1B	11q	loss	downregulated
LRRN4CL	11q	loss	downregulated
ROM1	11q	loss	downregulated
RARRES3	11q	loss	downregulated
SLC43A1	11q	loss	downregulated
CHRDL2	11q	loss	downregulated
MPEG1	11q	loss	downregulated
CDK2AP2	11q	loss	downregulated
CD248	11q	loss	downregulated
DDI1	11q	loss	downregulated
CDON	11q	loss	downregulated
DLG2	11q	loss	downregulated
ARAP1	11q	loss	downregulated
LGALS12	11q	loss	downregulated
BIRC3	11q	loss	downregulated
FZD4	11q	loss	downregulated
DPAGT1	11q	loss	downregulated
RASGRP2	11q	loss	downregulated
UVRAG	11q	loss	downregulated
FADS1	11q	loss	downregulated
RNASEH2C	11q	loss	downregulated
FLI1	11q	loss	downregulated
PCF11	11q	loss	downregulated
NLRX1	11q	loss	downregulated
ESRRA	11q	loss	downregulated
THY1	11q	loss	downregulated
ACAT1	11q	loss	downregulated
SCN3B	11q	loss	downregulated
KCTD14	11q	loss	downregulated
MTA2	11q	loss	downregulated
FUT4	11q	loss	downregulated
BCL9L	11q	loss	downregulated
CTSC	11q	loss	downregulated
SNX15	11q	loss	downregulated
RELT	11q	loss	downregulated
EHD1	11q	loss	downregulated
CASP1	11q	loss	downregulated
NOX4	11q	loss	downregulated
ADAMTS15	11q	loss	downregulated
CASP4	11q	loss	downregulated
SIDT2	11q	loss	downregulated
VEGFB	11q	loss	downregulated
CARD16	11q	loss	downregulated
RAB30	11q	loss	downregulated
RAB3IL1	11q	loss	downregulated
CCDC153	11q	loss	downregulated
TCIRG1	11q	loss	downregulated
ALDH3B1	11q	loss	downregulated
PATL1	11q	loss	downregulated
RTN3	11q	loss	downregulated
KDM2A	11q	loss	downregulated
DGAT2	11q	loss	downregulated
TMEM151A	11q	loss	downregulated
KCNE3	11q	loss	downregulated
FKBP2	11q	loss	downregulated
UBE2L6	11q	loss	downregulated
FERMT3	11q	loss	downregulated
PPP2R5B	11q	loss	downregulated
C11ORF82	11q	loss	downregulated
SCN4B	11q	loss	downregulated
MS4A6A	11q	loss	downregulated
IL18	11q	loss	downregulated
ANGPTL5	11q	loss	downregulated
HRASLS5	11q	loss	downregulated
ALG9	11q	loss	downregulated
SERPING1	11q	loss	downregulated
MCAM	11q	loss	downregulated
MS4A2	11q	loss	downregulated
DIXDC1	11q	loss	downregulated
SLC43A3	11q	loss	downregulated
MS4A7	11q	loss	downregulated
SLC35F2	11q	loss	downregulated
FEZ1	11q	loss	downregulated
UCP2	11q	loss	downregulated
TRPT1	11q	loss	downregulated
EML3	11q	loss	downregulated
FADS3	11q	loss	downregulated
THRSP	11q	loss	downregulated
CRTAM	11q	loss	downregulated
DPP3	11q	loss	downregulated
PYGM	11q	loss	downregulated
GUCY1A2	11q	loss	downregulated
DHCR7	11q	loss	downregulated
FOLR2	11q	loss	downregulated
CD3E	11q	loss	downregulated
CD5	11q	loss	downregulated
STX5	11q	loss	downregulated
BCO2	11q	loss	downregulated
DYNC2H1	11q	loss	downregulated
TMEM109	11q	loss	downregulated
RPS25	11q	loss	downregulated
PICALM	11q	loss	downregulated
TBC1D10C	11q	loss	downregulated
APLNR	11q	loss	downregulated
BEST1	11q	loss	downregulated
DSCAML1	11q	loss	downregulated
PLA2G16	11q	loss	downregulated
ETS1	11q	loss	downregulated
CLP1	11q	loss	downregulated
MS4A4A	11q	loss	downregulated
PGA3	11q	loss	downregulated
NNMT	11q	loss	downregulated
HEPACAM	11q	loss	downregulated
HEPN1	11q	loss	downregulated
PACS1	11q	loss	downregulated
CNTF	11q	loss	downregulated
CDC42EP2	11q	loss	downregulated
CD3G	11q	loss	downregulated
SNX32	11q	loss	downregulated
SLCO2B1	11q	loss	downregulated
LAYN	11q	loss	downregulated
DDX25	11q	loss	downregulated
TMEM135	11q	loss	downregulated
OAF	11q	loss	downregulated
LPXN	11q	loss	downregulated
VWA5A	11q	loss	downregulated
SDHD	11q	loss	downregulated
FOSL1	11q	loss	downregulated
CRYAB	11q	loss	downregulated
AMICA1	11q	loss	downregulated
TNKS1BP1	11q	loss	downregulated
USP2	11q	loss	downregulated
CD6	11q	loss	downregulated
NEAT1	11q	loss	downregulated
GLYAT	11q	loss	downregulated
KDELC2	11q	loss	downregulated
IL10RA	11q	loss	downregulated
PDE2A	11q	loss	downregulated
PC	11q	loss	downregulated
SIPA1	11q	loss	downregulated
REXO2	11q	loss	downregulated
WNT11	11q	loss	downregulated
SIK2	11q	loss	downregulated
CARNS1	11q	loss	downregulated
PIWIL4	11q	loss	downregulated
ST3GAL4	11q	loss	downregulated
UBASH3B	11q	loss	downregulated
CTSW	11q	loss	downregulated
C11ORF70	11q	loss	downregulated
APLP2	11q	loss	downregulated
LRRC32	11q	loss	downregulated
NAALADL1	11q	loss	downregulated
PELI3	11q	loss	downregulated
ESAM	11q	loss	downregulated
PUS3	11q	loss	downregulated
GDPD5	11q	loss	downregulated
FTH1	11q	loss	downregulated
TMEM126A	11q	loss	downregulated
BATF2	11q	loss	downregulated
PPP1CA	11q	loss	downregulated
PRG2	11q	loss	downregulated
C11ORF63	11q	loss	downregulated
MS4A1	11q	loss	downregulated
KCNJ1	11q	loss	downregulated
CD3D	11q	loss	downregulated
ATL3	11q	loss	downregulated
ROBO4	11q	loss	downregulated
PLCB3	11q	loss	downregulated
SRL	16p	loss	downregulated
GLIS2	16p	loss	downregulated
THOC6	16p	loss	downregulated
MMP25	16p	loss	downregulated
ADCY9	16p	loss	downregulated
MEFV	16p	loss	downregulated
OR2C1	16p	loss	downregulated
ADAMTS18	16q	loss	downregulated
IRX6	16q	loss	downregulated
MAP1LC3B	16q	loss	downregulated
GCSH	16q	loss	downregulated
GPR97	16q	loss	downregulated
NUDT7	16q	loss	downregulated
LPCAT2	16q	loss	downregulated
SNX20	16q	loss	downregulated
NOL3	16q	loss	downregulated
CYBA	16q	loss	downregulated
NLRC5	16q	loss	downregulated
FTO	16q	loss	downregulated
DYNLRB2	16q	loss	downregulated
CHST4	16q	loss	downregulated
NOD2	16q	loss	downregulated
CBFA2T3	16q	loss	downregulated
CDH13	16q	loss	downregulated
NOB1	16q	loss	downregulated
MLKL	16q	loss	downregulated
ST3GAL2	16q	loss	downregulated
GPR56	16q	loss	downregulated
FAM65A	16q	loss	downregulated
PLLP	16q	loss	downregulated
IRF8	16q	loss	downregulated
MT1E	16q	loss	downregulated
CKLF	16q	loss	downregulated
HPR	16q	loss	downregulated
VAT1L	16q	loss	downregulated
FHOD1	16q	loss	downregulated
MT1A	16q	loss	downregulated
NQO1	16q	loss	downregulated
CYLD	16q	loss	downregulated
E2F4	16q	loss	downregulated
CCDC135	16q	loss	downregulated
MT1M	16q	loss	downregulated
PKD1L2	16q	loss	downregulated
CDYL2	16q	loss	downregulated
MT1X	16q	loss	downregulated
CPNE2	16q	loss	downregulated
MT1L	16q	loss	downregulated
KIAA0513	16q	loss	downregulated
DHODH	16q	loss	downregulated
CALB2	16q	loss	downregulated
SNTB2	16q	loss	downregulated
CES1	16q	loss	downregulated
CMTM2	16q	loss	downregulated
TRADD	16q	loss	downregulated
ARL2BP	16q	loss	downregulated
DPEP2	16q	loss	downregulated
SLC7A6	16q	loss	downregulated
CDH5	16q	loss	downregulated
MAF	16q	loss	downregulated
COTL1	16q	loss	downregulated
SMPD3	16q	loss	downregulated
MT1G	16q	loss	downregulated
GPT2	16q	loss	downregulated
B3GNT9	16q	loss	downregulated
KIFC3	16q	loss	downregulated
NFAT5	16q	loss	downregulated
DOK4	16q	loss	downregulated
C16ORF80	16q	loss	downregulated
ADCY7	16q	loss	downregulated
HSF4	16q	loss	downregulated
PLCG2	16q	loss	downregulated
MT2A	16q	loss	downregulated
PAPD5	16q	loss	downregulated
KATNB1	16q	loss	downregulated
HEATR3	16q	loss	downregulated
HP	16q	loss	downregulated
HERPUD1	16q	loss	downregulated
PABPN1L	16q	loss	downregulated
