# Supplementary material for: Multi-site desmoplastic small round cell tumors are genetically related and immune-cold
Source: NPJ Precis Oncol. 2022 Apr 4;6:21. doi: 10.1038/s41698-022-00257-9 (PMC8980094; doi:10.1038/s41698-022-00257-9)
Supplement: Supplementary file 5 — Dataset 4 [file 41698_2022_257_MOESM5_ESM.xlsx]

## Sheet: Supplementary Data 4
Supplementary Data 4: Pathways of genes with both copy number and expression changes in DSRCT
Pathway Names	N_diffex.cnv.genes	N_pathway.genes	N_overlap.genes	pval	fdr
BIOCARTA_STATHMIN_PATHWAY	482	19	5	4.74416e-05	0.045537
POSITIVE_REGULATION_OF_CELLULAR_PROCESS	482	640	30	7.58426e-05	0.045537
REGULATION_OF_DEVELOPMENTAL_PROCESS	482	430	23	7.72503e-05	0.045537
BIOCARTA_TCYTOTOXIC_PATHWAY	482	12	4	0.000103751	0.045537
BIOCARTA_THELPER_PATHWAY	482	12	4	0.000103751	0.045537
REACTOME_IMMUNE_SYSTEM	482	857	36	0.000132266	0.045537
ANATOMICAL_STRUCTURE_MORPHOGENESIS	482	361	20	0.000136572	0.045537
POSITIVE_REGULATION_OF_BIOLOGICAL_PROCESS	482	677	30	0.000188779	0.0550764
REACTOME_NOD1_2_SIGNALING_PATHWAY	482	27	5	0.000275133	0.0621839
REACTOME_NUCLEOTIDE_BINDING_DOMAIN_LEUCINE_RICH_REPEAT_CONTAINING_RECEPTOR_NLR_SIGNALING_PATHWAYS	482	42	6	0.00029042	0.0621839
KEGG_NOD_LIKE_RECEPTOR_SIGNALING_PATHWAY	482	59	7	0.000293069	0.0621839
IMMUNE_SYSTEM_PROCESS	482	314	17	0.000511046	0.0993984
ESTABLISHMENT_OF_LOCALIZATION	482	834	33	0.000615837	0.110566
NEGATIVE_REGULATION_OF_CELLULAR_PROCESS	482	614	26	0.00084668	0.131948
BIOCARTA_IL12_PATHWAY	482	20	4	0.000847994	0.131948
TRANSPORT	482	763	30	0.00110605	0.147431
REACTOME_INNATE_IMMUNE_SYSTEM	482	251	14	0.00111762	0.147431
BIOCARTA_CASPASE_PATHWAY	482	22	4	0.00122388	0.147431
POSITIVE_REGULATION_OF_TRANSCRIPTION_FACTOR_ACTIVITY	482	22	4	0.00122388	0.147431
KEGG_WNT_SIGNALING_PATHWAY	482	146	10	0.00126333	0.147431
CELL_PROJECTION_BIOGENESIS	482	23	4	0.00144851	0.156315
NEGATIVE_REGULATION_OF_BIOLOGICAL_PROCESS	482	644	26	0.00154575	0.156315
BIOCARTA_TCRA_PATHWAY	482	11	3	0.00154926	0.156315
REGULATION_OF_ANATOMICAL_STRUCTURE_MORPHOGENESIS	482	24	4	0.00169947	0.156315
POSITIVE_REGULATION_OF_DNA_BINDING	482	24	4	0.00169947	0.156315
CELLULAR_LOCALIZATION	482	355	17	0.0017413	0.156315
T_CELL_ACTIVATION	482	41	5	0.00186377	0.161112
REACTOME_COSTIMULATION_BY_THE_CD28_FAMILY	482	61	6	0.00200564	0.167184
REGULATION_OF_APOPTOSIS	482	334	16	0.00227953	0.176205
POSITIVE_REGULATION_OF_BINDING	482	26	4	0.00228563	0.176205
REGULATION_OF_PROGRAMMED_CELL_DEATH	482	335	16	0.00234108	0.176205
ESTABLISHMENT_OF_CELLULAR_LOCALIZATION	482	337	16	0.00246811	0.176205
BIOCARTA_CTL_PATHWAY	482	13	3	0.00256682	0.176205
REACTOME_TRANSLOCATION_OF_ZAP_70_TO_IMMUNOLOGICAL_SYNAPSE	482	13	3	0.00256682	0.176205
ORGAN_MORPHOGENESIS	482	137	9	0.00275868	0.182862
SIRNA_EIF4GI_UP	482	88	7	0.00284401	0.182862
BMI1_DN_MEL18_DN.V1_UP	482	139	9	0.00301707	0.182862
ANGIOGENESIS	482	46	5	0.00304614	0.182862
IMMUNE_RESPONSE	482	223	12	0.00305553	0.182862
REACTOME_NEGATIVE_REGULATORS_OF_RIG_I_MDA5_SIGNALING	482	29	4	0.0033937	0.198022
REACTOME_CYTOKINE_SIGNALING_IN_IMMUNE_SYSTEM	482	257	13	0.00348392	0.198329
REACTOME_RIG_I_MDA5_MEDIATED_INDUCTION_OF_IFN_ALPHA_BETA_PATHWAYS	482	70	6	0.00386823	0.202682
BIOCARTA_IL17_PATHWAY	482	15	3	0.00390329	0.202682
REACTOME_PHOSPHORYLATION_OF_CD3_AND_TCR_ZETA_CHAINS	482	15	3	0.00390329	0.202682
REGULATION_OF_CELLULAR_COMPONENT_ORGANIZATION_AND_BIOGENESIS	482	119	8	0.00398185	0.202682
APOPTOSIS_GO	482	422	18	0.00399584	0.202682
PROGRAMMED_CELL_DEATH	482	423	18	0.00408143	0.202682
PID_CASPASE_PATHWAY	482	50	5	0.00430281	0.209224
CELL_DEVELOPMENT	482	565	22	0.00452429	0.214947
BIOCARTA_NO2IL12_PATHWAY	482	16	3	0.00469678	0.214947
ACTIVATION_OF_NF_KAPPAB_TRANSCRIPTION_FACTOR	482	16	3	0.00469678	0.214947
REACTOME_HEMOSTASIS	482	436	18	0.00532544	0.224382
PID_IL12_STAT4PATHWAY	482	33	4	0.00534264	0.224382
REACTOME_DOWNSTREAM_TCR_SIGNALING	482	33	4	0.00534264	0.224382
VASCULATURE_DEVELOPMENT	482	53	5	0.00544704	0.224382
REACTOME_PD1_SIGNALING	482	17	3	0.0055759	0.224382
T_CELL_PROLIFERATION	482	17	3	0.0055759	0.224382
EMBRYONIC_MORPHOGENESIS	482	17	3	0.0055759	0.224382
POSITIVE_REGULATION_OF_DEVELOPMENTAL_PROCESS	482	213	11	0.00569423	0.22526
ANATOMICAL_STRUCTURE_FORMATION	482	54	5	0.00586916	0.22831
KRAS.BREAST_UP.V1_DN	482	130	8	0.00644146	0.234064
ANATOMICAL_STRUCTURE_DEVELOPMENT	482	955	32	0.00645466	0.234064
REACTOME_BOTULINUM_NEUROTOXICITY	482	18	3	0.00654167	0.234064
RNA_EXPORT_FROM_NUCLEUS	482	18	3	0.00654167	0.234064
NUCLEOTIDE_BIOSYNTHETIC_PROCESS	482	18	3	0.00654167	0.234064
HOXA9_DN.V1_UP	482	188	10	0.00663712	0.234064
REACTOME_GLYCEROPHOSPHOLIPID_BIOSYNTHESIS	482	80	6	0.00707922	0.234064
REGULATION_OF_TRANSCRIPTION_FACTOR_ACTIVITY	482	36	4	0.00718769	0.234064
LYMPHOCYTE_ACTIVATION	482	57	5	0.00726286	0.234064
CELL_PROLIFERATION_GO_0008283	482	488	19	0.00736459	0.234064
MACROMOLECULE_LOCALIZATION	482	222	11	0.00741721	0.234064
KEGG_HEMATOPOIETIC_CELL_LINEAGE	482	81	6	0.00747541	0.234064
TRANSMEMBRANE_RECEPTOR_PROTEIN_TYROSINE_KINASE_SIGNALING_PATHWAY	482	81	6	0.00747541	0.234064
BIOCARTA_TOB1_PATHWAY	482	19	3	0.00759477	0.234064
BIOCARTA_CTLA4_PATHWAY	482	19	3	0.00759477	0.234064
KEGG_OOCYTE_MEIOSIS	482	107	7	0.00762163	0.234064
KEGG_SNARE_INTERACTIONS_IN_VESICULAR_TRANSPORT	482	37	4	0.0078792	0.238832
ENZYME_LINKED_RECEPTOR_PROTEIN_SIGNALING_PATHWAY	482	137	8	0.00846973	0.251712
KEGG_LEUKOCYTE_TRANSENDOTHELIAL_MIGRATION	482	110	7	0.00869427	0.251712
REACTOME_TAK1_ACTIVATES_NFKB_BY_PHOSPHORYLATION_AND_ACTIVATION_OF_IKKS_COMPLEX	482	20	3	0.0087355	0.251712
POSITIVE_REGULATION_OF_T_CELL_ACTIVATION	482	20	3	0.0087355	0.251712
REACTOME_IMMUNOREGULATORY_INTERACTIONS_BETWEEN_A_LYMPHOID_AND_A_NON_LYMPHOID_CELL	482	60	5	0.00885426	0.252023
POSITIVE_REGULATION_OF_MULTICELLULAR_ORGANISMAL_PROCESS	482	61	5	0.00942993	0.265174
REGULATION_OF_CELL_PROLIFERATION	482	298	13	0.00995312	0.272171
REACTOME_CTLA4_INHIBITORY_SIGNALING	482	21	3	0.00996382	0.272171
PID_IL12_2PATHWAY	482	62	5	0.0100286	0.272171
NUCLEOTIDE_METABOLIC_PROCESS	482	40	4	0.0101895	0.273049
RESPONSE_TO_EXTERNAL_STIMULUS	482	300	13	0.0104003	0.273049
INTRACELLULAR_TRANSPORT	482	267	12	0.0104119	0.273049
KRAS.600.LUNG.BREAST_UP.V1_DN	482	269	12	0.0109087	0.277117
ANTI_APOPTOSIS	482	116	7	0.0111312	0.277117
CSR_LATE_UP.V1_DN	482	145	8	0.0112731	0.277117
BIOCARTA_CSK_PATHWAY	482	22	3	0.0112794	0.277117
PID_NFKAPPABCANONICALPATHWAY	482	22	3	0.0112794	0.277117
REACTOME_PROCESSING_OF_CAPPED_INTRONLESS_PRE_MRNA	482	22	3	0.0112794	0.277117
LEUKOCYTE_ACTIVATION	482	65	5	0.0119641	0.290486
RESPONSE_TO_CHEMICAL_STIMULUS	482	307	13	0.0120724	0.290486
MONOVALENT_INORGANIC_CATION_TRANSPORT	482	91	6	0.0122586	0.29139
POSITIVE_REGULATION_OF_LYMPHOCYTE_ACTIVATION	482	23	3	0.0126816	0.29139
ENDOSOME_TRANSPORT	482	23	3	0.0126816	0.29139
BIOCARTA_TCR_PATHWAY	482	43	4	0.0128591	0.29139
REACTOME_DEADENYLATION_DEPENDENT_MRNA_DECAY	482	43	4	0.0128591	0.29139
REGULATION_OF_DNA_BINDING	482	43	4	0.0128591	0.29139
REACTOME_METABOLISM_OF_RNA	482	244	11	0.0131026	0.294052
PID_TNFPATHWAY	482	44	4	0.0138295	0.306039
REACTOME_ADAPTIVE_IMMUNE_SYSTEM	482	492	18	0.0139804	0.306039
REACTOME_TRAF6_MEDIATED_INDUCTION_OF_NFKB_AND_MAP_KINASES_UPON_TLR7_8_OR_9_ACTIVATION	482	68	5	0.0141118	0.306039
KEGG_PURINE_METABOLISM	482	152	8	0.0141741	0.306039
REGULATION_OF_SIGNAL_TRANSDUCTION	482	215	10	0.0142923	0.306039
POSITIVE_REGULATION_OF_SIGNAL_TRANSDUCTION	482	123	7	0.0144849	0.307342
REACTOME_INTERFERON_SIGNALING	482	153	8	0.0146236	0.307491
GCNP_SHH_UP_EARLY.V1_DN	482	154	8	0.0150819	0.314296
REACTOME_GENERATION_OF_SECOND_MESSENGER_MOLECULES	482	25	3	0.0157421	0.319496
REACTOME_ASSOCIATION_OF_TRIC_CCT_WITH_TARGET_PROTEINS_DURING_BIOSYNTHESIS	482	25	3	0.0157421	0.319496
REACTOME_NITRIC_OXIDE_STIMULATES_GUANYLATE_CYCLASE	482	25	3	0.0157421	0.319496
AKT_UP.V1_UP	482	156	8	0.016025	0.319679
PKCA_DN.V1_DN	482	156	8	0.016025	0.319679
PID_CERAMIDE_PATHWAY	482	47	4	0.0169814	0.332842
REACTOME_PROTEIN_FOLDING	482	47	4	0.0169814	0.332842
CELL_ACTIVATION	482	72	5	0.017308	0.332842
REACTOME_METABOLISM_OF_PROTEINS	482	397	15	0.017372	0.332842
NEGATIVE_REGULATION_OF_CELLULAR_COMPONENT_ORGANIZATION_AND_BIOGENESIS	482	26	3	0.0173979	0.332842
KEGG_MELANOGENESIS	482	100	6	0.0179005	0.338183
VESICLE_MEDIATED_TRANSPORT	482	192	9	0.0180944	0.338183
POSITIVE_REGULATION_OF_IMMUNE_SYSTEM_PROCESS	482	48	4	0.0181118	0.338183
NEGATIVE_REGULATION_OF_DEVELOPMENTAL_PROCESS	482	194	9	0.0190277	0.34618
REACTOME_ADHERENS_JUNCTIONS_INTERACTIONS	482	27	3	0.0191354	0.34618
REGULATION_OF_T_CELL_ACTIVATION	482	27	3	0.0191354	0.34618
REACTOME_TCR_SIGNALING	482	49	4	0.0192816	0.34618
NUCLEOBASENUCLEOSIDE_AND_NUCLEOTIDE_METABOLIC_PROCESS	482	49	4	0.0192816	0.34618
REACTOME_CELL_JUNCTION_ORGANIZATION	482	75	5	0.0199541	0.350172
REACTOME_PLATELET_HOMEOSTASIS	482	75	5	0.0199541	0.350172
REACTOME_MYD88_MAL_CASCADE_INITIATED_ON_PLASMA_MEMBRANE	482	75	5	0.0199541	0.350172
KEGG_CITRATE_CYCLE_TCA_CYCLE	482	28	3	0.0209529	0.355885
REACTOME_AMINO_ACID_TRANSPORT_ACROSS_THE_PLASMA_MEMBRANE	482	28	3	0.0209529	0.355885
REGULATION_OF_CYTOSKELETON_ORGANIZATION_AND_BIOGENESIS	482	28	3	0.0209529	0.355885
REACTOME_NEURONAL_SYSTEM	482	267	11	0.0214828	0.355885
KEGG_T_CELL_RECEPTOR_SIGNALING_PATHWAY	482	105	6	0.0215922	0.355885
REACTOME_OPIOID_SIGNALLING	482	77	5	0.0218353	0.355885
KEGG_CALCIUM_SIGNALING_PATHWAY	482	167	8	0.0218456	0.355885
TBK1.DF_UP	482	268	11	0.0219047	0.355885
REACTOME_TOLL_RECEPTOR_CASCADES	482	106	6	0.0223778	0.355885
MTOR_UP.N4.V1_DN	482	168	8	0.0224274	0.355885
REACTOME_THE_NLRP3_INFLAMMASOME	482	11	2	0.0225707	0.355885
CYCLIC_NUCLEOTIDE_METABOLIC_PROCESS	482	11	2	0.0225707	0.355885
KEGG_O_GLYCAN_BIOSYNTHESIS	482	29	3	0.0228485	0.355885
NUCLEOBASENUCLEOSIDENUCLEOTIDE_AND_NUCLEIC_ACID_TRANSPORT	482	29	3	0.0228485	0.355885
CARBOHYDRATE_METABOLIC_PROCESS	482	169	8	0.023018	0.355885
KEGG_VIBRIO_CHOLERAE_INFECTION	482	52	4	0.0230242	0.355885
PID_CD8TCRPATHWAY	482	52	4	0.0230242	0.355885
REACTOME_O_LINKED_GLYCOSYLATION_OF_MUCINS	482	52	4	0.0230242	0.355885
AKT_UP_MTOR_DN.V1_UP	482	170	8	0.0236171	0.360277
JNK_DN.V1_DN	482	170	8	0.0236171	0.360277
BIOCARTA_NO1_PATHWAY	482	30	3	0.02482	0.369853
KEGG_PROGESTERONE_MEDIATED_OOCYTE_MATURATION	482	80	5	0.0248298	0.369853
PRC2_EZH2_UP.V1_DN	482	173	8	0.0254659	0.369853
REACTOME_MRNA_PROCESSING	482	141	7	0.0256988	0.369853
PID_TGFBRPATHWAY	482	54	4	0.0257089	0.369853
REGULATION_OF_BINDING	482	54	4	0.0257089	0.369853
SECRETION	482	174	8	0.026099	0.369853
CATION_TRANSPORT	482	142	7	0.0264293	0.369853
BIOCARTA_AKAP95_PATHWAY	482	12	2	0.026479	0.369853
POSITIVE_REGULATION_OF_T_CELL_PROLIFERATION	482	12	2	0.026479	0.369853
REGULATION_OF_CELL_SHAPE	482	12	2	0.026479	0.369853
POSITIVE_REGULATION_OF_PROTEIN_SECRETION	482	12	2	0.026479	0.369853
POSITIVE_REGULATION_OF_CELL_ADHESION	482	12	2	0.026479	0.369853
IL21_UP.V1_UP	482	175	8	0.0267405	0.369853
REACTOME_GPVI_MEDIATED_ACTIVATION_CASCADE	482	31	3	0.0268653	0.369853
NUCLEAR_EXPORT	482	31	3	0.0268653	0.369853
REACTOME_MITOTIC_PROMETAPHASE	482	82	5	0.0269388	0.369853
REGULATION_OF_MULTICELLULAR_ORGANISMAL_PROCESS	482	143	7	0.0271707	0.370856
PID_CMYB_PATHWAY	482	83	5	0.0280263	0.3719
NUCLEOCYTOPLASMIC_TRANSPORT	482	83	5	0.0280263	0.3719
ION_TRANSPORT	482	177	8	0.0280483	0.3719
POSITIVE_REGULATION_OF_CELL_PROLIFERATION	482	145	7	0.0286857	0.3719
BIOCARTA_DEATH_PATHWAY	482	32	3	0.0289821	0.3719
REACTOME_CLEAVAGE_OF_GROWING_TRANSCRIPT_IN_THE_TERMINATION_REGION_	482	32	3	0.0289821	0.3719
BCAT.100_UP.V1_DN	482	32	3	0.0289821	0.3719
NUCLEAR_TRANSPORT	482	84	5	0.0291354	0.3719
SECRETION_BY_CELL	482	114	6	0.0292127	0.3719
NUCLEOBASENUCLEOSIDENUCLEOTIDE_AND_NUCLEIC_ACID_METABOLIC_PROCESS	482	1163	33	0.0292287	0.3719
BIOCARTA_HIVNEF_PATHWAY	482	57	4	0.0300087	0.3719
EMBRYONIC_DEVELOPMENT	482	57	4	0.0300087	0.3719
REACTOME_PHOSPHOLIPID_METABOLISM	482	180	8	0.0300708	0.3719
REACTOME_ACTIVATED_TLR4_SIGNALLING	482	85	5	0.0302659	0.3719
POSITIVE_REGULATION_OF_I_KAPPAB_KINASE_NF_KAPPAB_CASCADE	482	85	5	0.0302659	0.3719
PROTEIN_METABOLIC_PROCESS	482	1169	33	0.0303611	0.3719
BIOCARTA_D4GDI_PATHWAY	482	13	2	0.0305933	0.3719
REACTOME_PROCESSING_OF_INTRONLESS_PRE_MRNAS	482	13	2	0.0305933	0.3719
REACTOME_ADENYLATE_CYCLASE_INHIBITORY_PATHWAY	482	13	2	0.0305933	0.3719
LEUKOCYTE_CHEMOTAXIS	482	13	2	0.0305933	0.3719
REGULATION_OF_CELL_MORPHOGENESIS	482	13	2	0.0305933	0.3719
NEGATIVE_REGULATION_OF_APOPTOSIS	482	148	7	0.0310373	0.373789
REACTOME_CELL_CELL_COMMUNICATION	482	116	6	0.031069	0.373789
NEGATIVE_REGULATION_OF_PROGRAMMED_CELL_DEATH	482	149	7	0.0318418	0.381122
REACTOME_INTERFERON_GAMMA_SIGNALING	482	59	4	0.0330491	0.393554
REGULATION_OF_LYMPHOCYTE_ACTIVATION	482	34	3	0.0334204	0.394062
NEGATIVE_REGULATION_OF_CELL_PROLIFERATION	482	151	7	0.0334808	0.394062
MEK_UP.V1_UP	482	185	8	0.0335983	0.394062
REACTOME_G_ALPHA_S_SIGNALLING_EVENTS	482	119	6	0.0339586	0.395306
BIOCARTA_RANKL_PATHWAY	482	14	2	0.0348937	0.395306
PID_LPA4_PATHWAY	482	14	2	0.0348937	0.395306
REACTOME_MRNA_DECAY_BY_5_TO_3_EXORIBONUCLEASE	482	14	2	0.0348937	0.395306
AEROBIC_RESPIRATION	482	14	2	0.0348937	0.395306
REGULATION_OF_NEUROGENESIS	482	14	2	0.0348937	0.395306
REGULATION_OF_GTPASE_ACTIVITY	482	14	2	0.0348937	0.395306
REGULATION_OF_TRANSCRIPTION	482	529	17	0.0356512	0.395306
PID_HIVNEFPATHWAY	482	35	3	0.0357367	0.395306
REGULATION_OF_CELL_ADHESION	482	35	3	0.0357367	0.395306
ENERGY_DERIVATION_BY_OXIDATION_OF_ORGANIC_COMPOUNDS	482	35	3	0.0357367	0.395306
POSITIVE_REGULATION_OF_CELLULAR_COMPONENT_ORGANIZATION_AND_BIOGENESIS	482	35	3	0.0357367	0.395306
REACTOME_PROCESSING_OF_CAPPED_INTRON_CONTAINING_PRE_MRNA	482	121	6	0.0359524	0.395816
REGULATION_OF_CELLULAR_METABOLIC_PROCESS	482	737	22	0.0369932	0.404548
CELL_MIGRATION	482	91	5	0.0374769	0.404548
REGULATION_OF_I_KAPPAB_KINASE_NF_KAPPAB_CASCADE	482	91	5	0.0374769	0.404548
COENZYME_METABOLIC_PROCESS	482	36	3	0.0381143	0.404548
RHO_PROTEIN_SIGNAL_TRANSDUCTION	482	36	3	0.0381143	0.404548
REGULATION_OF_NUCLEOBASENUCLEOSIDENUCLEOTIDE_AND_NUCLEIC_ACID_METABOLIC_PROCESS	482	578	18	0.0387487	0.404548
RB_P130_DN.V1_DN	482	124	6	0.0390399	0.404548
KEGG_GLYCOSAMINOGLYCAN_BIOSYNTHESIS_KERATAN_SULFATE	482	15	2	0.0393613	0.404548
BIOCARTA_RELA_PATHWAY	482	15	2	0.0393613	0.404548
REACTOME_CTNNB1_PHOSPHORYLATION_CASCADE	482	15	2	0.0393613	0.404548
REGULATION_OF_CYTOKINE_SECRETION	482	15	2	0.0393613	0.404548
REGULATION_OF_T_CELL_PROLIFERATION	482	15	2	0.0393613	0.404548
PID_TCR_PATHWAY	482	63	4	0.0395188	0.404548
PID_MYC_REPRESSPATHWAY	482	63	4	0.0395188	0.404548
PID_CD8TCRDOWNSTREAMPATHWAY	482	63	4	0.0395188	0.404548
REGULATION_OF_IMMUNE_SYSTEM_PROCESS	482	63	4	0.0395188	0.404548
REGULATION_OF_METABOLIC_PROCESS	482	747	22	0.0399284	0.406956
PID_IL23PATHWAY	482	37	3	0.0405503	0.409716
REACTOME_PYRUVATE_METABOLISM_AND_CITRIC_ACID_TCA_CYCLE	482	37	3	0.0405503	0.409716
LIPID_METABOLIC_PROCESS	482	306	11	0.0411378	0.410021
TRANSCRIPTION	482	712	21	0.0420395	0.410021
KRAS.KIDNEY_UP.V1_DN	482	127	6	0.0422371	0.410021
PROTEIN_COMPLEX_ASSEMBLY	482	161	7	0.0422391	0.410021
REGULATION_OF_MOLECULAR_FUNCTION	482	309	11	0.0428844	0.410021
PID_LYSOPHOSPHOLIPID_PATHWAY	482	65	4	0.0429339	0.410021
PID_HIF1_TFPATHWAY	482	65	4	0.0429339	0.410021
REACTOME_NFKB_AND_MAP_KINASES_ACTIVATION_MEDIATED_BY_TLR4_SIGNALING_REPERTOIRE	482	65	4	0.0429339	0.410021
ST_B_CELL_ANTIGEN_RECEPTOR	482	38	3	0.0430421	0.410021
REGULATION_OF_ORGANELLE_ORGANIZATION_AND_BIOGENESIS	482	38	3	0.0430421	0.410021
CELL_MATRIX_ADHESION	482	38	3	0.0430421	0.410021
MYC_UP.V1_UP	482	162	7	0.0431625	0.410021
REGULATION_OF_GENE_EXPRESSION	482	632	19	0.0432423	0.410021
REACTOME_PROTEOLYTIC_CLEAVAGE_OF_SNARE_COMPLEX_PROTEINS	482	16	2	0.0439778	0.410021
REACTOME_PLATELET_SENSITIZATION_BY_LDL	482	16	2	0.0439778	0.410021
REACTOME_RAP1_SIGNALLING	482	16	2	0.0439778	0.410021
REACTOME_INFLAMMASOMES	482	16	2	0.0439778	0.410021
REGULATION_OF_ENDOCYTOSIS	482	16	2	0.0439778	0.410021
LEUKOCYTE_MIGRATION	482	16	2	0.0439778	0.410021
RAPA_EARLY_UP.V1_UP	482	163	7	0.0440939	0.410021
REACTOME_METABOLISM_OF_MRNA	482	200	8	0.0452354	0.416594
KEGG_PYRUVATE_METABOLISM	482	39	3	0.0455867	0.416594
POSITIVE_REGULATION_OF_RESPONSE_TO_STIMULUS	482	39	3	0.0455867	0.416594
CELL_SUBSTRATE_ADHESION	482	39	3	0.0455867	0.416594
SYSTEM_DEVELOPMENT	482	809	23	0.0456933	0.416594
PROTEIN_MODIFICATION_PROCESS	482	598	18	0.0460169	0.417135
KEGG_RIG_I_LIKE_RECEPTOR_SIGNALING_PATHWAY	482	67	4	0.0464589	0.417135
REACTOME_TRIF_MEDIATED_TLR3_SIGNALING	482	67	4	0.0464589	0.417135
CELLULAR_MACROMOLECULE_METABOLIC_PROCESS	482	1073	29	0.0464723	0.417135
REACTOME_INFLUENZA_LIFE_CYCLE	482	131	6	0.0466579	0.417135
CELLULAR_LIPID_METABOLIC_PROCESS	482	239	9	0.0468249	0.417135
PROTEIN_LOCALIZATION	482	203	8	0.0477268	0.418115
TRANSCRIPTION_FROM_RNA_POLYMERASE_II_PROMOTER	482	437	14	0.0477445	0.418115
NERVOUS_SYSTEM_DEVELOPMENT	482	357	12	0.0479849	0.418115
PID_BMPPATHWAY	482	40	3	0.0481814	0.418115
TISSUE_DEVELOPMENT	482	133	0	0.0483428	0.418115
PID_ANTHRAXPATHWAY	482	17	2	0.0487264	0.418115
REACTOME_RIP_MEDIATED_NFKB_ACTIVATION_VIA_DAI	482	17	2	0.0487264	0.418115
REACTOME_PKA_MEDIATED_PHOSPHORYLATION_OF_CREB	482	17	2	0.0487264	0.418115
REACTOME_RAS_ACTIVATION_UOPN_CA2_INFUX_THROUGH_NMDA_RECEPTOR	482	17	2	0.0487264	0.418115
CYTOKINE_SECRETION	482	17	2	0.0487264	0.418115
BIOPOLYMER_METABOLIC_PROCESS	482	1580	40	0.0489469	0.418469
REACTOME_SIGNALING_BY_ILS	482	100	5	0.0495194	0.421214
ORGANELLE_ORGANIZATION_AND_BIOGENESIS	482	441	14	0.0496668	0.421214
STK33_NOMO_DN	482	243	9	0.0498094	0.421214
PID_AP1_PATHWAY	482	69	4	0.0500857	0.422022
AXONOGENESIS	482	41	3	0.0508232	0.426695
REACTOME_METABOLISM_OF_LIPIDS_AND_LIPOPROTEINS	482	446	14	0.0520907	0.4292
BIOPOLYMER_MODIFICATION	482	616	18	0.0527514	0.4292
REACTOME_POST_TRANSLATIONAL_PROTEIN_MODIFICATION	482	172	7	0.0527992	0.4292
KRAS.PROSTATE_UP.V1_DN	482	129	0	0.0529689	0.4292
KEGG_LYSINE_DEGRADATION	482	42	3	0.0535092	0.4292
REACTOME_PLC_BETA_MEDIATED_EVENTS	482	42	3	0.0535092	0.4292
HEMOSTASIS	482	42	3	0.0535092	0.4292
BIOCARTA_ETS_PATHWAY	482	18	2	0.0535906	0.4292
SA_CASPASE_CASCADE	482	18	2	0.0535906	0.4292
REACTOME_CITRIC_ACID_CYCLE_TCA_CYCLE	482	18	2	0.0535906	0.4292
REACTOME_DEADENYLATION_OF_MRNA	482	18	2	0.0535906	0.4292
AMINO_SUGAR_METABOLIC_PROCESS	482	18	2	0.0535906	0.4292
CELLULAR_RESPIRATION	482	18	2	0.0535906	0.4292
CELLULAR_PROTEIN_METABOLIC_PROCESS	482	1060	28	0.0537182	0.4292
CELL_SURFACE_RECEPTOR_LINKED_SIGNAL_TRANSDUCTION_GO_0007166	482	619	18	0.0538798	0.4292
KRAS.LUNG.BREAST_UP.V1_DN	482	138	6	0.0547736	0.434835
ATM_DN.V1_UP	482	139	6	0.0559672	0.442805
ST_T_CELL_SIGNAL_TRANSDUCTION	482	43	3	0.0562364	0.443432
ORGAN_DEVELOPMENT	482	541	16	0.0570188	0.448087
KEGG_B_CELL_RECEPTOR_SIGNALING_PATHWAY	482	73	4	0.0576107	0.448091
ATF2_UP.V1_UP	482	177	7	0.0578486	0.448091
LEF1_UP.V1_DN	482	177	7	0.0578486	0.448091
BIOCARTA_INTRINSIC_PATHWAY	482	19	2	0.0585551	0.448091
REACTOME_FORMATION_OF_TUBULIN_FOLDING_INTERMEDIATES_BY_CCT_TRIC	482	19	2	0.0585551	0.448091
REACTOME_CGMP_EFFECTS	482	19	2	0.0585551	0.448091
REGULATION_OF_MYELOID_CELL_DIFFERENTIATION	482	19	2	0.0585551	0.448091
HOMEOSTASIS_OF_NUMBER_OF_CELLS	482	19	2	0.0585551	0.448091
PID_ILK_PATHWAY	482	44	3	0.0590021	0.450036
PRC2_EDD_UP.V1_DN	482	179	7	0.0599024	0.455414
DEFENSE_RESPONSE	482	257	9	0.0606422	0.459542
ATF2_UP.V1_DN	482	180	7	0.0609356	0.460271
REPRODUCTION	482	243	2	0.0616081	0.462476
ESTABLISHMENT_OF_PROTEIN_LOCALIZATION	482	181	7	0.0619727	0.462476
VEGF_A_UP.V1_UP	482	181	7	0.0619727	0.462476
I_KAPPAB_KINASE_NF_KAPPAB_CASCADE	482	109	5	0.0627113	0.462476
SIGNAL_TRANSDUCTION	482	1565	32	0.0627626	0.462476
P53_DN.V1_UP	482	182	7	0.0630135	0.462476
REACTOME_SIGNALING_BY_GPCR	482	871	23	0.063304	0.462476
MICROTUBULE_BASED_PROCESS	482	76	4	0.0634574	0.462476
ST_WNT_CA2_CYCLIC_GMP_PATHWAY	482	20	2	0.0636053	0.462476
REACTOME_TRAF6_MEDIATED_NFKB_ACTIVATION	482	20	2	0.0636053	0.462476
MAINTENANCE_OF_LOCALIZATION	482	20	2	0.0636053	0.462476
POSITIVE_REGULATION_OF_SECRETION	482	20	2	0.0636053	0.462476
REACTOME_AMINO_ACID_AND_OLIGOPEPTIDE_SLC_TRANSPORTERS	482	46	3	0.0646368	0.467066
BRAIN_DEVELOPMENT	482	46	3	0.0646368	0.467066
RESPONSE_TO_WOUNDING	482	184	7	0.0651051	0.468998
KRAS.600_UP.V1_DN	482	263	9	0.0654075	0.469356
MYC_UP.V1_DN	482	147	6	0.0657569	0.469356
KEGG_VASCULAR_SMOOTH_MUSCLE_CONTRACTION	482	111	5	0.0657581	0.469356
MULTICELLULAR_ORGANISMAL_DEVELOPMENT	482	980	25	0.0670361	0.473937
PID_MYC_ACTIVPATHWAY	482	78	4	0.067435	0.473937
NEGATIVE_REGULATION_OF_TRANSCRIPTION_FROM_RNA_POLYMERASE_II_PROMOTER	482	78	4	0.067435	0.473937
REACTOME_METABOLISM_OF_NON_CODING_RNA	482	47	3	0.0675001	0.473937
CELLULAR_MORPHOGENESIS_DURING_DIFFERENTIATION	482	47	3	0.0675001	0.473937
BIOCARTA_CERAMIDE_PATHWAY	482	21	2	0.0687274	0.473937
BIOCARTA_NFKB_PATHWAY	482	21	2	0.0687274	0.473937
ADAPTIVE_IMMUNE_RESPONSE_GO_0002460	482	21	2	0.0687274	0.473937
EPIDERMAL_GROWTH_FACTOR_RECEPTOR_SIGNALING_PATHWAY	482	21	2	0.0687274	0.473937
REGULATION_OF_PROTEIN_SECRETION	482	21	2	0.0687274	0.473937
STEROID_BIOSYNTHETIC_PROCESS	482	21	2	0.0687274	0.473937
REACTOME_INTEGRATION_OF_ENERGY_METABOLISM	482	113	5	0.0688366	0.473937
BIOSYNTHETIC_PROCESS	482	438	13	0.0696484	0.478116
REGULATION_OF_BIOLOGICAL_QUALITY	482	395	12	0.0698648	0.478195
REACTOME_PLATELET_ACTIVATION_SIGNALING_AND_AGGREGATION	482	190	7	0.0714417	0.485296
MTOR_UP.N4.V1_UP	482	190	7	0.0714417	0.485296
STK33_NOMO_UP	482	271	9	0.0718053	0.485296
METAL_ION_TRANSPORT	482	115	5	0.0719419	0.485296
RB_DN.V1_DN	482	115	5	0.0719419	0.485296
MTOR_UP.V1_DN	482	177	1	0.0724391	0.485921
RESPONSE_TO_STRESS	482	488	14	0.0725568	0.485921
KEGG_OLFACTORY_TRANSDUCTION	482	380	5	0.0729219	0.485921
KEGG_APOPTOSIS	482	81	4	0.0734981	0.485921
NEGATIVE_REGULATION_OF_NUCLEOBASENUCLEOSIDENUCLEOTIDE_AND_NUCLEIC_ACID_METABOLIC_PROCESS	482	192	7	0.0735677	0.485921
KEGG_BIOSYNTHESIS_OF_UNSATURATED_FATTY_ACIDS	482	22	2	0.0739082	0.485921
BIOCARTA_PGC1A_PATHWAY	482	22	2	0.0739082	0.485921
REACTOME_ACYL_CHAIN_REMODELLING_OF_PC	482	22	2	0.0739082	0.485921
ADAPTIVE_IMMUNE_RESPONSE	482	22	2	0.0739082	0.485921
REGULATION_OF_TRANSCRIPTION_FROM_RNA_POLYMERASE_II_PROMOTER	482	275	9	0.0750032	0.491735
CELLULAR_CARBOHYDRATE_METABOLIC_PROCESS	482	118	5	0.0766396	0.497281
NEGATIVE_REGULATION_OF_CELLULAR_METABOLIC_PROCESS	482	236	8	0.0771547	0.497281
SECRETORY_PATHWAY	482	83	4	0.0775914	0.497281
CYTOSKELETON_ORGANIZATION_AND_BIOGENESIS	482	196	7	0.0778285	0.497281
POST_TRANSLATIONAL_PROTEIN_MODIFICATION	482	454	13	0.07789	0.497281
CRX_NRL_DN.V1_DN	482	119	5	0.0782137	0.497281
RNA_METABOLIC_PROCESS	482	788	20	0.0788022	0.497281
NFE2L2.V2	482	411	12	0.078939	0.497281
KEGG_NICOTINATE_AND_NICOTINAMIDE_METABOLISM	482	23	2	0.0791355	0.497281
REACTOME_MRNA_3_END_PROCESSING	482	23	2	0.0791355	0.497281
ACTIN_FILAMENT_ORGANIZATION	482	23	2	0.0791355	0.497281
NEURITE_DEVELOPMENT	482	51	3	0.0791927	0.497281
COFACTOR_METABOLIC_PROCESS	482	51	3	0.0791927	0.497281
REGULATION_OF_BODY_FLUID_LEVELS	482	51	3	0.0791927	0.497281
CELL_CELL_ADHESION	482	84	4	0.07965	0.497281
NEGATIVE_REGULATION_OF_TRANSCRIPTION_DNA_DEPENDENT	482	120	5	0.0797909	0.497281
NEGATIVE_REGULATION_OF_RNA_METABOLIC_PROCESS	482	120	5	0.0797909	0.497281
NEGATIVE_REGULATION_OF_METABOLIC_PROCESS	482	239	8	0.0798903	0.497281
KEGG_SPLICEOSOME	482	111	0	0.0798974	0.497281
HOMEOSTATIC_PROCESS	482	199	7	0.0810237	0.502951
TRANSLATION	482	170	1	0.0816395	0.504558
KEGG_GAP_JUNCTION	482	85	4	0.0817151	0.504558
GCNP_SHH_UP_EARLY.V1_UP	482	160	6	0.0822134	0.506296
TRANSCRIPTION_DNA_DEPENDENT	482	605	16	0.0825039	0.506748
BRCA1_DN.V1_UP	482	122	5	0.0829521	0.507689
RNA_BIOSYNTHETIC_PROCESS	482	607	16	0.0831909	0.507689
KEGG_DORSO_VENTRAL_AXIS_FORMATION	482	24	2	0.0843974	0.507689
BIOCARTA_STRESS_PATHWAY	482	24	2	0.0843974	0.507689
REACTOME_DARPP_32_EVENTS	482	24	2	0.0843974	0.507689
REACTOME_PREFOLDIN_MEDIATED_TRANSFER_OF_SUBSTRATE_TO_CCT_TRIC	482	24	2	0.0843974	0.507689
REACTOME_ACTIVATION_OF_GENES_BY_ATF4	482	24	2	0.0843974	0.507689
REGULATION_OF_HEART_CONTRACTION	482	24	2	0.0843974	0.507689
REACTOME_GPCR_DOWNSTREAM_SIGNALING	482	763	19	0.0847867	0.5084
REACTOME_PHOSPHOLIPASE_C_MEDIATED_CASCADE	482	53	3	0.0851436	0.5084
WNT_SIGNALING	482	87	4	0.0858601	0.5084
WNT_UP.V1_DN	482	163	6	0.086036	0.5084
KEGG_AXON_GUIDANCE	482	124	5	0.0861184	0.5084
BRCA1_DN.V1_DN	482	124	5	0.0861184	0.5084
KRAS.BREAST_UP.V1_UP	482	124	5	0.0861184	0.5084
REACTOME_OLFACTORY_SIGNALING_PATHWAY	482	316	4	0.086258	0.5084
PTEN_DN.V1_DN	482	164	6	0.087308	0.512989
KEGG_CYTOSOLIC_DNA_SENSING_PATHWAY	482	54	3	0.0881357	0.512989
KEGG_ACUTE_MYELOID_LEUKEMIA	482	54	3	0.0881357	0.512989
POSITIVE_REGULATION_OF_HYDROLASE_ACTIVITY	482	54	3	0.0881357	0.512989
CELLULAR_DEFENSE_RESPONSE	482	54	3	0.0881357	0.512989
PTEN_DN.V2_DN	482	126	5	0.089285	0.515239
REACTOME_CREB_PHOSPHORYLATION_THROUGH_THE_ACTIVATION_OF_RAS	482	25	2	0.089683	0.515239
REACTOME_E2F_MEDIATED_REGULATION_OF_DNA_REPLICATION	482	25	2	0.089683	0.515239
GLI1_UP.V1_UP	482	25	2	0.089683	0.515239
GCNP_SHH_UP_LATE.V1_UP	482	166	6	0.0898468	0.515239
PRC1_BMI_UP.V1_DN	482	166	6	0.0898468	0.515239
REACTOME_CELL_CELL_JUNCTION_ORGANIZATION	482	55	3	0.0911353	0.520309
SYSTEM_PROCESS	482	532	14	0.0913833	0.520309
REGULATION_OF_TRANSCRIPTIONDNA_DEPENDENT	482	435	12	0.0915332	0.520309
REACTOME_MEIOSIS	482	105	0	0.0916225	0.520309
REACTOME_RNA_POL_II_TRANSCRIPTION	482	90	4	0.0920983	0.521741
ESC_J1_UP_LATE.V1_DN	482	169	6	0.093636	0.522462
REACTOME_NEUROTRANSMITTER_RECEPTOR_BINDING_AND_DOWNSTREAM_TRANSMISSION_IN_THE_POSTSYNAPTIC_CELL	482	129	5	0.0940254	0.522462
PTEN_DN.V2_UP	482	129	5	0.0940254	0.522462
REGULATION_OF_RESPONSE_TO_STIMULUS	482	56	3	0.09414	0.522462
STK33_SKM_UP	482	255	8	0.0941745	0.522462
LIPID_BIOSYNTHETIC_PROCESS	482	91	4	0.0941789	0.522462
REACTOME_TRANSMEMBRANE_TRANSPORT_OF_SMALL_MOLECULES	482	394	11	0.0949706	0.522462
KEGG_GLYCOSPHINGOLIPID_BIOSYNTHESIS_LACTO_AND_NEOLACTO_SERIES	482	26	2	0.0949818	0.522462
RESPONSE_TO_UV	482	26	2	0.0949818	0.522462
REGULATION_OF_RNA_METABOLIC_PROCESS	482	443	12	0.0953314	0.522462
KRAS.300_UP.V1_DN	482	130	5	0.0956007	0.522462
MACROMOLECULAR_COMPLEX_ASSEMBLY	482	257	8	0.095902	0.522462
REACTOME_MRNA_SPLICING	482	92	4	0.0962582	0.522462
LOCOMOTORY_BEHAVIOR	482	92	4	0.0962582	0.522462
KEGG_RNA_DEGRADATION	482	57	3	0.0971471	0.522462
NEGATIVE_REGULATION_OF_TRANSCRIPTION	482	172	6	0.0973941	0.522462
WNT_UP.V1_UP	482	172	6	0.0973941	0.522462
JNK_DN.V1_UP	482	172	6	0.0973941	0.522462
PID_ERBB1_DOWNSTREAM_PATHWAY	482	102	0	0.098114	0.522462
EIF4E_DN	482	93	4	0.0983353	0.522462
PID_P53DOWNSTREAMPATHWAY	482	132	5	0.0987404	0.522462
NRL_DN.V1_UP	482	132	5	0.0987404	0.522462
KRAS.LUNG_UP.V1_DN	482	132	5	0.0987404	0.522462
HOXA9_DN.V1_DN	482	174	6	0.0998776	0.522462
LEF1_UP.V1_UP	482	174	6	0.0998776	0.522462
PID_IL4_2PATHWAY	482	58	3	0.100154	0.522462
POTASSIUM_ION_TRANSPORT	482	58	3	0.100154	0.522462
KEGG_ASTHMA	482	27	2	0.100284	0.522462
ST_TUMOR_NECROSIS_FACTOR_PATHWAY	482	27	2	0.100284	0.522462
REACTOME_PERK_REGULATED_GENE_EXPRESSION	482	27	2	0.100284	0.522462
REACTOME_BIOSYNTHESIS_OF_THE_N_GLYCAN_PRECURSOR_DOLICHOL_LIPID_LINKED_OLIGOSACCHARIDE_LLO_AND_TRANSFER_TO_A_NASCENT_PROTEIN	482	27	2	0.100284	0.522462
REACTOME_NEP_NS2_INTERACTS_WITH_THE_CELLULAR_EXPORT_MACHINERY	482	27	2	0.100284	0.522462
REACTOME_TRANSPORT_OF_RIBONUCLEOPROTEINS_INTO_THE_HOST_NUCLEUS	482	27	2	0.100284	0.522462
REACTOME_REGULATION_OF_GLUCOKINASE_BY_GLUCOKINASE_REGULATORY_PROTEIN	482	27	2	0.100284	0.522462
REGULATION_OF_CELL_MIGRATION	482	27	2	0.100284	0.522462
POSITIVE_REGULATION_OF_IMMUNE_RESPONSE	482	27	2	0.100284	0.522462
IL2_UP.V1_DN	482	175	6	0.101112	0.525601
SENSORY_PERCEPTION	482	176	6	0.10234	0.529172
REACTOME_METABOLISM_OF_CARBOHYDRATES	482	220	7	0.102799	0.529172
REACTOME_SIGNALING_BY_TGF_BETA_RECEPTOR_COMPLEX	482	59	3	0.103159	0.529172
REACTOME_GLUCOSE_METABOLISM	482	59	3	0.103159	0.529172
REGULATION_OF_CELL_DIFFERENTIATION	482	59	3	0.103159	0.529172
NEURON_DEVELOPMENT	482	59	3	0.103159	0.529172
ATF2_S_UP.V1_DN	482	177	6	0.103563	0.53008
REACTOME_DOWNSTREAM_SIGNALING_OF_ACTIVATED_FGFR	482	96	4	0.104543	0.531636
INTRACELLULAR_SIGNALING_CASCADE	482	641	13	0.104659	0.531636
MAPKKK_CASCADE_GO_0000165	482	99	0	0.105064	0.531636
KEGG_PATHWAYS_IN_CANCER	482	316	9	0.105564	0.531636
REACTOME_G_PROTEIN_BETA_GAMMA_SIGNALLING	482	28	2	0.105581	0.531636
VEGF_A_UP.V1_DN	482	179	6	0.10599	0.531636
LTE2_UP.V1_DN	482	179	6	0.10599	0.531636
MEK_UP.V1_DN	482	179	6	0.10599	0.531636
FATTY_ACID_METABOLIC_PROCESS	482	60	3	0.106159	0.531636
MEL18_DN.V1_UP	482	137	5	0.106502	0.531636
KEGG_GNRH_SIGNALING_PATHWAY	482	97	4	0.106601	0.531636
REACTOME_INFLUENZA_VIRAL_RNA_TRANSCRIPTION_AND_REPLICATION	482	97	4	0.106601	0.531636
EGFR_UP.V1_DN	482	180	6	0.107194	0.532318
PRC2_EDD_UP.V1_UP	482	180	6	0.107194	0.532318
REACTOME_S_PHASE	482	98	0	0.107489	0.532651
REACTOME_NONSENSE_MEDIATED_DECAY_ENHANCED_BY_THE_EXON_JUNCTION_COMPLEX	482	98	4	0.108651	0.537066
P53_DN.V2_DN	482	139	5	0.10956	0.537066
EGFR_UP.V1_UP	482	182	6	0.109579	0.537066
CYCLIN_D1_KE_.V1_DN	482	182	6	0.109579	0.537066
REACTOME_CELL_CYCLE	482	373	10	0.109753	0.537066
CELLULAR_COMPONENT_ASSEMBLY	482	274	8	0.10976	0.537066
BIOCARTA_TNFR1_PATHWAY	482	29	2	0.110863	0.53907
REACTOME_CA_DEPENDENT_EVENTS	482	29	2	0.110863	0.53907
REACTOME_FORMATION_OF_TRANSCRIPTION_COUPLED_NER_TC_NER_REPAIR_COMPLEX	482	29	2	0.110863	0.53907
REPRODUCTIVE_PROCESS	482	151	1	0.111898	0.539638
KEGG_CHEMOKINE_SIGNALING_PATHWAY	482	184	6	0.111933	0.539638
PID_ENDOTHELINPATHWAY	482	62	3	0.112136	0.539638
PID_BCR_5PATHWAY	482	62	3	0.112136	0.539638
REACTOME_INTERFERON_ALPHA_BETA_SIGNALING	482	62	3	0.112136	0.539638
CELLULAR_HOMEOSTASIS	482	141	5	0.112585	0.540254
CELLULAR_CATION_HOMEOSTASIS	482	100	4	0.112727	0.540254
PDGF_ERK_DN.V1_DN	482	142	5	0.114084	0.542058
PID_CXCR4_PATHWAY	482	101	4	0.11475	0.542058
REACTOME_SIGNALING_BY_NOTCH	482	95	0	0.115102	0.542058
REACTOME_SLC_MEDIATED_TRANSMEMBRANE_TRANSPORT	482	233	7	0.115134	0.542058
RPS14_DN.V1_UP	482	187	6	0.115402	0.542058
PID_CD40_PATHWAY	482	30	2	0.116122	0.542058
PID_AR_NONGENOMIC_PATHWAY	482	30	2	0.116122	0.542058
PID_RAS_PATHWAY	482	30	2	0.116122	0.542058
REACTOME_LATENT_INFECTION_OF_HOMO_SAPIENS_WITH_MYCOBACTERIUM_TUBERCULOSIS	482	30	2	0.116122	0.542058
REACTOME_TRANSPORT_OF_VITAMINS_NUCLEOSIDES_AND_RELATED_MOLECULES	482	30	2	0.116122	0.542058
REACTOME_INTERACTIONS_OF_VPR_WITH_HOST_CELLULAR_PROTEINS	482	30	2	0.116122	0.542058
REGULATION_OF_IMMUNE_RESPONSE	482	30	2	0.116122	0.542058
RESPONSE_TO_ORGANIC_SUBSTANCE	482	30	2	0.116122	0.542058
CATION_HOMEOSTASIS	482	102	4	0.116761	0.543955
STK33_DN	482	236	7	0.117796	0.545677
KEGG_ADIPOCYTOKINE_SIGNALING_PATHWAY	482	64	3	0.118066	0.545677
KEGG_GLIOMA	482	64	3	0.118066	0.545677
RAS_PROTEIN_SIGNAL_TRANSDUCTION	482	64	3	0.118066	0.545677
REACTOME_CLASS_A1_RHODOPSIN_LIKE_RECEPTORS	482	282	4	0.118649	0.547285
REACTOME_CELL_CYCLE_MITOTIC	482	288	8	0.119734	0.548175
STK33_SKM_DN	482	238	3	0.120552	0.548175
REACTOME_ANTIVIRAL_MECHANISM_BY_IFN_STIMULATED_GENES	482	65	3	0.121009	0.548175
REGULATION_OF_TRANSPORT	482	65	3	0.121009	0.548175
KEGG_ALANINE_ASPARTATE_AND_GLUTAMATE_METABOLISM	482	31	2	0.121351	0.548175
KEGG_PRIMARY_IMMUNODEFICIENCY	482	31	2	0.121351	0.548175
PID_WNT_NONCANONICAL_PATHWAY	482	31	2	0.121351	0.548175
REACTOME_DAG_AND_IP3_SIGNALING	482	31	2	0.121351	0.548175
REACTOME_POST_NMDA_RECEPTOR_ACTIVATION_EVENTS	482	31	2	0.121351	0.548175
PROTEIN_SECRETION	482	31	2	0.121351	0.548175
NITROGEN_COMPOUND_METABOLIC_PROCESS	482	147	5	0.121425	0.548175
KEGG_COMPLEMENT_AND_COAGULATION_CASCADES	482	66	3	0.123935	0.554145
KEGG_LONG_TERM_POTENTIATION	482	66	3	0.123935	0.554145
KEGG_LONG_TERM_DEPRESSION	482	66	3	0.123935	0.554145
KEGG_EPITHELIAL_CELL_SIGNALING_IN_HELICOBACTER_PYLORI_INFECTION	482	66	3	0.123935	0.554145
KEGG_PANCREATIC_CANCER	482	66	3	0.123935	0.554145
PROTEIN_TRANSPORT	482	149	5	0.124281	0.554632
KEGG_PROPANOATE_METABOLISM	482	32	2	0.126543	0.556477
PID_NETRIN_PATHWAY	482	32	2	0.126543	0.556477
PID_IL1PATHWAY	482	32	2	0.126543	0.556477
REACTOME_GLYCOSPHINGOLIPID_METABOLISM	482	32	2	0.126543	0.556477
REACTOME_PURINE_METABOLISM	482	32	2	0.126543	0.556477
REACTOME_SIGNALING_BY_FGFR	482	107	4	0.126625	0.556477
KEGG_RENAL_CELL_CARCINOMA	482	67	3	0.12684	0.556477
DEPHOSPHORYLATION	482	67	3	0.12684	0.556477
CYTOKINE_PRODUCTION	482	67	3	0.12684	0.556477
REACTOME_ANTIGEN_PROCESSING_UBIQUITINATION_PROTEASOME_DEGRADATION	482	189	2	0.127808	0.55967
REACTOME_GPCR_LIGAND_BINDING	482	383	7	0.128454	0.560459
SRC_UP.V1_UP	482	152	5	0.128469	0.560459
REACTOME_SIGNALLING_BY_NGF	482	201	6	0.130387	0.567769
PID_IL2_PI3KPATHWAY	482	33	2	0.131691	0.570254
REACTOME_GLUCAGON_SIGNALING_IN_METABOLIC_REGULATION	482	33	2	0.131691	0.570254
REACTOME_TRANSPORT_OF_MATURE_MRNA_DERIVED_FROM_AN_INTRONLESS_TRANSCRIPT	482	33	2	0.131691	0.570254
MUSCLE_DEVELOPMENT	482	89	0	0.131979	0.570444
CENTRAL_NERVOUS_SYSTEM_DEVELOPMENT	482	110	4	0.132358	0.570712
REACTOME_MITOTIC_M_M_G1_PHASES	482	155	5	0.13253	0.570712
REACTOME_TCA_CYCLE_AND_RESPIRATORY_ELECTRON_TRANSPORT	482	111	4	0.134233	0.576347
REACTOME_METABOLISM_OF_NUCLEOTIDES	482	70	3	0.135422	0.576347
PHOSPHOLIPID_METABOLIC_PROCESS	482	70	3	0.135422	0.576347
TRANSMISSION_OF_NERVE_IMPULSE	482	184	2	0.135751	0.576347
SIG_PIP3_SIGNALING_IN_B_LYMPHOCYTES	482	34	2	0.136789	0.576347
REACTOME_G1_PHASE	482	34	2	0.136789	0.576347
REACTOME_ACTIVATION_OF_NMDA_RECEPTOR_UPON_GLUTAMATE_BINDING_AND_POSTSYNAPTIC_EVENTS	482	34	2	0.136789	0.576347
MYELOID_CELL_DIFFERENTIATION	482	34	2	0.136789	0.576347
EXCRETION	482	34	2	0.136789	0.576347
NEGATIVE_REGULATION_OF_TRANSFERASE_ACTIVITY	482	34	2	0.136789	0.576347
REACTOME_CLASS_I_MHC_MEDIATED_ANTIGEN_PROCESSING_PRESENTATION	482	225	3	0.13692	0.576347
CELL_CELL_SIGNALING	482	389	8	0.137616	0.576347
PKCA_DN.V1_UP	482	159	5	0.137733	0.576347
ESC_V6.5_UP_EARLY.V1_UP	482	159	5	0.137733	0.576347
RESPONSE_TO_BIOTIC_STIMULUS	482	113	4	0.137925	0.576347
HEMOPOIESIS	482	71	3	0.138231	0.576347
GLYCOPROTEIN_BIOSYNTHETIC_PROCESS	482	71	3	0.138231	0.576347
REGULATION_OF_CATALYTIC_ACTIVITY	482	265	7	0.138877	0.576347
POSITIVE_REGULATION_OF_CATALYTIC_ACTIVITY	482	160	5	0.138994	0.576347
CSR_LATE_UP.V1_UP	482	161	5	0.140238	0.576347
AKT_UP.V1_DN	482	181	2	0.14065	0.576347
TBK1.DF_DN	482	269	7	0.141038	0.576347
G_PROTEIN_COUPLED_RECEPTOR_PROTEIN_SIGNALING_PATHWAY	482	329	6	0.14123	0.576347
REACTOME_FATTY_ACID_TRIACYLGLYCEROL_AND_KETONE_BODY_METABOLISM	482	162	5	0.141465	0.576347
GENERATION_OF_PRECURSOR_METABOLITES_AND_ENERGY	482	115	4	0.141537	0.576347
REACTOME_DEVELOPMENTAL_BIOLOGY	482	368	8	0.141695	0.576347
ST_G_ALPHA_I_PATHWAY	482	35	2	0.14183	0.576347
REACTOME_TRANSCRIPTIONAL_ACTIVITY_OF_SMAD2_SMAD3_SMAD4_HETEROTRIMER	482	35	2	0.14183	0.576347
REACTOME_IRON_UPTAKE_AND_TRANSPORT	482	35	2	0.14183	0.576347
REACTOME_G2_M_CHECKPOINTS	482	35	2	0.14183	0.576347
NEUROLOGICAL_SYSTEM_PROCESS	482	359	8	0.142321	0.576347
POSITIVE_REGULATION_OF_CELLULAR_METABOLIC_PROCESS	482	215	6	0.142945	0.576347
KEGG_LYSOSOME	482	116	4	0.14331	0.576347
KEGG_GLYCEROPHOSPHOLIPID_METABOLISM	482	73	3	0.143764	0.576347
REACTOME_UNFOLDED_PROTEIN_RESPONSE	482	73	3	0.143764	0.576347
HEMOPOIETIC_OR_LYMPHOID_ORGAN_DEVELOPMENT	482	73	3	0.143764	0.576347
NEURON_DIFFERENTIATION	482	73	3	0.143764	0.576347
DCA_UP.V1_DN	482	165	5	0.14504	0.576347
ESC_V6.5_UP_EARLY.V1_DN	482	165	5	0.14504	0.576347
DNA_REPAIR	482	117	4	0.145061	0.576347
PROTEIN_KINASE_CASCADE	482	281	7	0.146338	0.576347
KEGG_NEUROACTIVE_LIGAND_RECEPTOR_INTERACTION	482	255	4	0.146501	0.576347
POSITIVE_REGULATION_OF_METABOLIC_PROCESS	482	220	6	0.146753	0.576347
REACTOME_TRIGLYCERIDE_BIOSYNTHESIS	482	36	2	0.14681	0.576347
REACTOME_IL1_SIGNALING	482	36	2	0.14681	0.576347
HEART_DEVELOPMENT	482	36	2	0.14681	0.576347
YAP1_DN	482	36	2	0.14681	0.576347
LTE2_UP.V1_UP	482	177	2	0.147329	0.576347
ESC_J1_UP_EARLY.V1_UP	482	167	5	0.147334	0.576347
IL15_UP.V1_DN	482	168	5	0.148453	0.576347
JAK2_DN.V1_UP	482	168	5	0.148453	0.576347
RB_P130_DN.V1_UP	482	119	4	0.148495	0.576347
KRAS.600.LUNG.BREAST_UP.V1_UP	482	253	4	0.148551	0.576347
REACTOME_GENERIC_TRANSCRIPTION_PATHWAY	482	334	7	0.149048	0.576347
KEGG_PEROXISOME	482	75	3	0.149171	0.576347
KEGG_VEGF_SIGNALING_PATHWAY	482	75	3	0.149171	0.576347
KEGG_NEUROTROPHIN_SIGNALING_PATHWAY	482	120	4	0.150176	0.576347
REACTOME_SIGNALING_BY_FGFR_IN_DISEASE	482	120	4	0.150176	0.576347
PHOSPHORYLATION	482	296	7	0.150443	0.576347
AKT_UP_MTOR_DN.V1_DN	482	175	2	0.150727	0.576347
MACROMOLECULE_CATABOLIC_PROCESS	482	132	1	0.150884	0.576347
CELLULAR_BIOSYNTHETIC_PROCESS	482	300	7	0.151069	0.576347
CARBOXYLIC_ACID_METABOLIC_PROCESS	482	171	5	0.151697	0.576347
PRC2_SUZ12_UP.V1_UP	482	171	5	0.151697	0.576347
KEGG_TRYPTOPHAN_METABOLISM	482	37	2	0.151723	0.576347
REACTOME_NETRIN1_SIGNALING	482	37	2	0.151723	0.576347
REGULATION_OF_HYDROLASE_ACTIVITY	482	76	3	0.151825	0.576347
IMMUNE_SYSTEM_DEVELOPMENT	482	76	3	0.151825	0.576347
REACTOME_G_ALPHA_Q_SIGNALLING_EVENTS	482	172	5	0.152739	0.576347
ION_HOMEOSTASIS	482	122	4	0.153465	0.576347
ORGANIC_ACID_METABOLIC_PROCESS	482	173	5	0.153762	0.576347
IL15_UP.V1_UP	482	173	5	0.153762	0.576347
KEGG_FC_EPSILON_RI_SIGNALING_PATHWAY	482	77	3	0.154442	0.576347
NEGATIVE_REGULATION_OF_CELL_CYCLE	482	77	3	0.154442	0.576347
RAF_UP.V1_DN	482	174	5	0.154766	0.576347
REACTOME_SYNTHESIS_OF_DNA	482	82	0	0.154815	0.576347
KRAS.AMP.LUNG_UP.V1_UP	482	123	4	0.155072	0.576347
MACROMOLECULE_BIOSYNTHETIC_PROCESS	482	302	6	0.15555	0.576347
CELL_CYCLE_GO_0007049	482	302	6	0.15555	0.576347
REACTOME_DNA_REPLICATION	482	175	5	0.155749	0.576347
PIGF_UP.V1_DN	482	175	5	0.155749	0.576347
IL2_UP.V1_UP	482	172	2	0.155895	0.576347
REACTOME_GLUCOSE_TRANSPORT	482	38	2	0.156566	0.576347
REACTOME_GABA_B_RECEPTOR_ACTIVATION	482	38	2	0.156566	0.576347
BLOOD_COAGULATION	482	38	2	0.156566	0.576347
NRL_DN.V1_DN	482	124	4	0.156653	0.576347
REACTOME_TRANSMISSION_ACROSS_CHEMICAL_SYNAPSES	482	176	5	0.156712	0.576347
TGFB_UP.V1_DN	482	176	5	0.156712	0.576347
ST_INTEGRIN_SIGNALING_PATHWAY	482	78	3	0.157024	0.576347
REACTOME_RESPIRATORY_ELECTRON_TRANSPORT_ATP_SYNTHESIS_BY_CHEMIOSMOTIC_COUPLING_AND_HEAT_PRODUCTION_BY_UNCOUPLING_PROTEINS_	482	78	3	0.157024	0.576347
ESC_J1_UP_LATE.V1_UP	482	177	5	0.157655	0.576347
KEGG_CELL_ADHESION_MOLECULES_CAMS	482	125	4	0.158207	0.576347
KRAS.PROSTATE_UP.V1_UP	482	125	4	0.158207	0.576347
KEGG_ANTIGEN_PROCESSING_AND_PRESENTATION	482	81	0	0.158385	0.576347
REACTOME_RNA_POL_I_TRANSCRIPTION	482	81	0	0.158385	0.576347
TGFB_UP.V1_UP	482	178	5	0.158577	0.576347
PRC2_SUZ12_UP.V1_DN	482	170	2	0.159383	0.576347
CTIP_DN.V1_DN	482	126	4	0.159735	0.576347
RAPA_EARLY_UP.V1_DN	482	180	5	0.160361	0.576347
SYNAPTIC_TRANSMISSION	482	169	2	0.161139	0.576347
RELA_DN.V1_DN	482	127	4	0.161236	0.576347
PDGF_ERK_DN.V1_UP	482	127	4	0.161236	0.576347
KRAS.LUNG.BREAST_UP.V1_UP	482	127	4	0.161236	0.576347
REGULATION_OF_SECRETION	482	39	2	0.161332	0.576347
PROTEIN_UBIQUITINATION	482	39	2	0.161332	0.576347
COAGULATION	482	39	2	0.161332	0.576347
E2F1_UP.V1_DN	482	182	5	0.162061	0.576347
GENERATION_OF_NEURONS	482	80	3	0.162071	0.576347
KEGG_MAPK_SIGNALING_PATHWAY	482	255	6	0.162468	0.576347
PROTEIN_AMINO_ACID_PHOSPHORYLATION	482	265	6	0.163456	0.576347
STK33_UP	482	267	6	0.163478	0.576347
CYCLIN_D1_KE_.V1_UP	482	184	5	0.163678	0.576347
CYCLIN_D1_UP.V1_DN	482	184	5	0.163678	0.576347
ALK_DN.V1_UP	482	129	4	0.164155	0.576347
KEGG_SMALL_CELL_LUNG_CANCER	482	81	3	0.164536	0.576347
REACTOME_PEPTIDE_CHAIN_ELONGATION	482	81	3	0.164536	0.576347
KEGG_TIGHT_JUNCTION	482	130	4	0.165573	0.576347
RB_P107_DN.V1_UP	482	130	4	0.165573	0.576347
REACTOME_MEIOTIC_RECOMBINATION	482	79	0	0.165772	0.576347
CAMP_UP.V1_DN	482	187	5	0.165944	0.576347
CAMP_UP.V1_UP	482	187	5	0.165944	0.576347
PID_INTEGRIN3_PATHWAY	482	40	2	0.16602	0.576347
PID_IFNGPATHWAY	482	40	2	0.16602	0.576347
NOTCH_DN.V1_UP	482	166	2	0.166453	0.576347
RESPONSE_TO_ENDOGENOUS_STIMULUS	482	188	5	0.166657	0.576347
KEGG_RIBOSOME	482	82	3	0.166959	0.576347
PID_REG_GR_PATHWAY	482	82	3	0.166959	0.576347
KEGG_INSULIN_SIGNALING_PATHWAY	482	131	4	0.166962	0.576347
REACTOME_NGF_SIGNALLING_VIA_TRKA_FROM_THE_PLASMA_MEMBRANE	482	131	4	0.166962	0.576347
CRX_DN.V1_DN	482	131	4	0.166962	0.576347
MEMBRANE_ORGANIZATION_AND_BIOGENESIS	482	132	4	0.168322	0.576347
KEGG_FOCAL_ADHESION	482	192	5	0.169296	0.576347
REACTOME_GASTRIN_CREB_SIGNALLING_PATHWAY_VIA_PKC_AND_MAPK	482	192	5	0.169296	0.576347
REACTOME_CELL_SURFACE_INTERACTIONS_AT_THE_VASCULAR_WALL	482	83	3	0.16934	0.576347
ESC_J1_UP_EARLY.V1_DN	482	164	2	0.170029	0.576347
KEGG_CYTOKINE_CYTOKINE_RECEPTOR_INTERACTION	482	253	5	0.170508	0.576347
KRAS.600_UP.V1_UP	482	253	5	0.170508	0.576347
BIOCARTA_CHREBP2_PATHWAY	482	41	2	0.170624	0.576347
KEGG_ERBB_SIGNALING_PATHWAY	482	84	3	0.171679	0.576347
MONOCARBOXYLIC_ACID_METABOLIC_PROCESS	482	84	3	0.171679	0.576347
AMINE_METABOLIC_PROCESS	482	135	4	0.172229	0.576347
POSITIVE_REGULATION_OF_TRANSCRIPTION	482	135	4	0.172229	0.576347
KEGG_SYSTEMIC_LUPUS_ERYTHEMATOSUS	482	123	1	0.172614	0.576347
SEXUAL_REPRODUCTION	482	123	1	0.172614	0.576347
ECTODERM_DEVELOPMENT	482	77	0	0.173502	0.576347
KEGG_REGULATION_OF_ACTIN_CYTOSKELETON	482	200	5	0.173548	0.576347
CELL_CYCLE_PHASE	482	162	2	0.17363	0.576347
KEGG_TGF_BETA_SIGNALING_PATHWAY	482	85	3	0.173974	0.576347
KEGG_VASOPRESSIN_REGULATED_WATER_REABSORPTION	482	42	2	0.175142	0.576347
REACTOME_REGULATION_OF_WATER_BALANCE_BY_RENAL_AQUAPORINS	482	42	2	0.175142	0.576347
REACTOME_VOLTAGE_GATED_POTASSIUM_CHANNELS	482	42	2	0.175142	0.576347
PROTEIN_MODIFICATION_BY_SMALL_PROTEIN_CONJUGATION	482	42	2	0.175142	0.576347
BCAT_BILD_ET_AL_UP	482	42	2	0.175142	0.576347
CELLULAR_CATABOLIC_PROCESS	482	205	5	0.175516	0.576347
INTRACELLULAR_PROTEIN_TRANSPORT	482	138	4	0.175869	0.576347
KEGG_DILATED_CARDIOMYOPATHY	482	86	3	0.176224	0.576347
DNA_METABOLIC_PROCESS	482	237	5	0.176464	0.576347
REACTOME_AXON_GUIDANCE	482	228	5	0.178094	0.576347
CATABOLIC_PROCESS	482	217	5	0.178142	0.576347
RELA_DN.V1_UP	482	140	4	0.178145	0.576347
REACTOME_CLASS_B_2_SECRETIN_FAMILY_RECEPTORS	482	87	3	0.178429	0.576347
GLYCOPROTEIN_METABOLIC_PROCESS	482	87	3	0.178429	0.576347
SMALL_GTPASE_MEDIATED_SIGNAL_TRANSDUCTION	482	87	3	0.178429	0.576347
EIF4E_UP	482	87	3	0.178429	0.576347
BMI1_DN.V1_UP	482	141	4	0.179237	0.576347
PID_PLK1_PATHWAY	482	43	2	0.179571	0.576347
PID_THROMBIN_PAR1_PATHWAY	482	43	2	0.179571	0.576347
REACTOME_TRANSPORT_OF_MATURE_TRANSCRIPT_TO_CYTOPLASM	482	43	2	0.179571	0.576347
BEHAVIOR	482	142	4	0.180299	0.576347
REACTOME_MHC_CLASS_II_ANTIGEN_PRESENTATION	482	88	3	0.180588	0.576347
REACTOME_TRANSPORT_OF_INORGANIC_CATIONS_ANIONS_AND_AMINO_ACIDS_OLIGOPEPTIDES	482	88	3	0.180588	0.576347
GROWTH	482	75	0	0.181593	0.576347
POSITIVE_REGULATION_OF_NUCLEOBASENUCLEOSIDENUCLEOTIDE_AND_NUCLEIC_ACID_METABOLIC_PROCESS	482	145	4	0.1833	0.576347
REACTOME_METABOLISM_OF_AMINO_ACIDS_AND_DERIVATIVES	482	189	3	0.183838	0.576347
PID_NFAT_TFPATHWAY	482	44	2	0.183907	0.576347
REACTOME_TRANSCRIPTION_COUPLED_NER_TC_NER	482	44	2	0.183907	0.576347
REACTOME_G_ALPHA_Z_SIGNALLING_EVENTS	482	44	2	0.183907	0.576347
REACTOME_MAP_KINASE_ACTIVATION_IN_TLR_CASCADE	482	44	2	0.183907	0.576347
REACTOME_DOWNSTREAM_SIGNAL_TRANSDUCTION	482	90	3	0.184767	0.576347
NEUROGENESIS	482	90	3	0.184767	0.576347
CHEMICAL_HOMEOSTASIS	482	148	4	0.186024	0.576347
CAHOY_ASTROGLIAL	482	91	3	0.186785	0.576347
KEGG_N_GLYCAN_BIOSYNTHESIS	482	45	2	0.188149	0.576347
SIG_BCR_SIGNALING_PATHWAY	482	45	2	0.188149	0.576347
REACTOME_FORMATION_OF_THE_TERNARY_COMPLEX_AND_SUBSEQUENTLY_THE_43S_COMPLEX	482	45	2	0.188149	0.576347
RESPONSE_TO_LIGHT_STIMULUS	482	45	2	0.188149	0.576347
BCAT_GDS748_UP	482	45	2	0.188149	0.576347
RESPONSE_TO_DNA_DAMAGE_STIMULUS	482	151	4	0.18847	0.576347
CSR_EARLY_UP.V1_UP	482	152	4	0.189224	0.576347
PROTEOLYSIS	482	183	3	0.191201	0.576347
REGULATION_OF_TRANSFERASE_ACTIVITY	482	156	4	0.191931	0.576347
BIOCARTA_KERATINOCYTE_PATHWAY	482	46	2	0.192295	0.576347
DETECTION_OF_STIMULUS	482	46	2	0.192295	0.576347
BCAT.100_UP.V1_UP	482	46	2	0.192295	0.576347
P53_DN.V1_DN	482	182	3	0.192396	0.576347
KRAS.DF.V1_DN	482	182	3	0.192396	0.576347
MEMBRANE_LIPID_METABOLIC_PROCESS	482	94	3	0.192549	0.576347
ERB2_UP.V1_DN	482	181	3	0.19358	0.576347
RIBONUCLEOPROTEIN_COMPLEX_BIOGENESIS_AND_ASSEMBLY	482	72	0	0.19444	0.576347
MTOR_UP.V1_UP	482	162	4	0.195084	0.576347
IL21_UP.V1_DN	482	162	4	0.195084	0.576347
REACTOME_PEPTIDE_LIGAND_BINDING_RECEPTORS	482	179	3	0.195916	0.576347
REACTOME_SIGNALING_BY_ERBB2	482	96	3	0.196145	0.576347
ESC_V6.5_UP_LATE.V1_DN	482	165	4	0.19626	0.576347
REACTOME_GOLGI_ASSOCIATED_VESICLE_BIOGENESIS	482	47	2	0.196341	0.576347
TRANSMEMBRANE_RECEPTOR_PROTEIN_SERINE_THREONINE_KINASE_SIGNALING_PATHWAY	482	47	2	0.196341	0.576347
UBIQUITIN_CYCLE	482	47	2	0.196341	0.576347
REACTOME_RNA_POL_I_RNA_POL_III_AND_MITOCHONDRIAL_TRANSCRIPTION	482	114	1	0.196398	0.576347
BIOPOLYMER_CATABOLIC_PROCESS	482	114	1	0.196398	0.576347
GCNP_SHH_UP_LATE.V1_DN	482	166	4	0.196593	0.576347
BIOCARTA_SRCRPTP_PATHWAY	482	11	1	0.196877	0.576347
BIOCARTA_EPONFKB_PATHWAY	482	11	1	0.196877	0.576347
BIOCARTA_AHSP_PATHWAY	482	11	1	0.196877	0.576347
BIOCARTA_PTC1_PATHWAY	482	11	1	0.196877	0.576347
REACTOME_DOWNREGULATION_OF_ERBB2_ERBB3_SIGNALING	482	11	1	0.196877	0.576347
REACTOME_SYNTHESIS_OF_PE	482	11	1	0.196877	0.576347
REACTOME_SLBP_DEPENDENT_PROCESSING_OF_REPLICATION_DEPENDENT_HISTONE_PRE_MRNAS	482	11	1	0.196877	0.576347
REACTOME_PURINE_RIBONUCLEOSIDE_MONOPHOSPHATE_BIOSYNTHESIS	482	11	1	0.196877	0.576347
REACTOME_TRANSPORT_OF_ORGANIC_ANIONS	482	11	1	0.196877	0.576347
REACTOME_DSCAM_INTERACTIONS	482	11	1	0.196877	0.576347
N_ACETYLGLUCOSAMINE_METABOLIC_PROCESS	482	11	1	0.196877	0.576347
REGULATION_OF_ACTIN_POLYMERIZATION_AND_OR_DEPOLYMERIZATION	482	11	1	0.196877	0.576347
XENOBIOTIC_METABOLIC_PROCESS	482	11	1	0.196877	0.576347
G1_PHASE_OF_MITOTIC_CELL_CYCLE	482	11	1	0.196877	0.576347
COFACTOR_TRANSPORT	482	11	1	0.196877	0.576347
CDC42_PROTEIN_SIGNAL_TRANSDUCTION	482	11	1	0.196877	0.576347
PROTEIN_IMPORT_INTO_NUCLEUS_TRANSLOCATION	482	11	1	0.196877	0.576347
INTERFERON_GAMMA_PRODUCTION	482	11	1	0.196877	0.576347
SPERMATID_DIFFERENTIATION	482	11	1	0.196877	0.576347
PTEN_DN.V1_UP	482	178	3	0.197066	0.576347
REACTOME_TRANSCRIPTION	482	188	4	0.197104	0.576347
REACTOME_HIV_INFECTION	482	188	4	0.197104	0.576347
KEGG_HUNTINGTONS_DISEASE	482	168	4	0.197175	0.576347
MITOTIC_CELL_CYCLE	482	149	2	0.197393	0.576347
DCA_UP.V1_UP	482	169	4	0.197423	0.576347
REACTOME_G_ALPHA_I_SIGNALLING_EVENTS	482	185	4	0.197751	0.576347
REACTOME_POTASSIUM_CHANNELS	482	97	3	0.197869	0.576347
CELL_CYCLE_PROCESS	482	184	4	0.19792	0.576347
PIGF_UP.V1_UP	482	172	4	0.198	0.576347
ESC_V6.5_UP_LATE.V1_UP	482	173	4	0.198137	0.576347
RPS14_DN.V1_DN	482	173	4	0.198137	0.576347
KRAS.DF.V1_UP	482	182	4	0.198186	0.576347
E2F1_UP.V1_UP	482	181	4	0.198282	0.576347
ERB2_UP.V1_UP	482	181	4	0.198282	0.576347
PRC2_EZH2_UP.V1_UP	482	175	4	0.19833	0.576347
RAF_UP.V1_UP	482	179	4	0.198401	0.576347
KEGG_ENDOCYTOSIS	482	177	4	0.198417	0.576347
REGULATION_OF_CELL_CYCLE	482	177	4	0.198417	0.576347
E2F3_UP.V1_UP	482	178	4	0.198422	0.576347
CYCLIN_D1_UP.V1_UP	482	176	3	0.199328	0.576347
REACTOME_SIGNALING_BY_RHO_GTPASES	482	98	3	0.199543	0.576347
PID_ANGIOPOIETINRECEPTOR_PATHWAY	482	48	2	0.200287	0.576347
PID_FOXOPATHWAY	482	48	2	0.200287	0.576347
NUCLEAR_IMPORT	482	48	2	0.200287	0.576347
ELECTRON_TRANSPORT_GO_0006118	482	48	2	0.200287	0.576347
GOLGI_VESICLE_TRANSPORT	482	48	2	0.200287	0.576347
ATF2_S_UP.V1_UP	482	175	3	0.200439	0.576347
REACTOME_3_UTR_MEDIATED_TRANSLATIONAL_REGULATION	482	99	3	0.201166	0.576347
REACTOME_LATE_PHASE_OF_HIV_LIFE_CYCLE	482	100	3	0.202739	0.576347
ACTIN_CYTOSKELETON_ORGANIZATION_AND_BIOGENESIS	482	100	3	0.202739	0.576347
KEGG_MTOR_SIGNALING_PATHWAY	482	49	2	0.204131	0.576347
REACTOME_NUCLEOTIDE_EXCISION_REPAIR	482	49	2	0.204131	0.576347
REACTOME_AQUAPORIN_MEDIATED_TRANSPORT	482	49	2	0.204131	0.576347
WOUND_HEALING	482	49	2	0.204131	0.576347
PRC1_BMI_UP.V1_UP	482	171	3	0.204738	0.576347
NOTCH_DN.V1_DN	482	170	3	0.205774	0.576347
REACTOME_SIGNALING_BY_EGFR_IN_CANCER	482	103	3	0.207156	0.576347
PROTEIN_TARGETING	482	103	3	0.207156	0.576347
REACTOME_GABA_RECEPTOR_ACTIVATION	482	50	2	0.207871	0.576347
PID_CDC42_PATHWAY	482	69	0	0.208194	0.576347
REACTOME_M_G1_TRANSITION	482	69	0	0.208194	0.576347
EPIDERMIS_DEVELOPMENT	482	69	0	0.208194	0.576347
REACTOME_SRP_DEPENDENT_COTRANSLATIONAL_PROTEIN_TARGETING_TO_MEMBRANE	482	104	3	0.208527	0.576347
REACTOME_SIGNALING_BY_INSULIN_RECEPTOR	482	105	3	0.209847	0.576347
BIOCARTA_FIBRINOLYSIS_PATHWAY	482	12	1	0.20996	0.576347
BIOCARTA_PARKIN_PATHWAY	482	12	1	0.20996	0.576347
SA_PROGRAMMED_CELL_DEATH	482	12	1	0.20996	0.576347
REACTOME_ERKS_ARE_INACTIVATED	482	12	1	0.20996	0.576347
REACTOME_AKT_PHOSPHORYLATES_TARGETS_IN_THE_CYTOSOL	482	12	1	0.20996	0.576347
REACTOME_P75NTR_SIGNALS_VIA_NFKB	482	12	1	0.20996	0.576347
REACTOME_APOPTOTIC_CLEAVAGE_OF_CELL_ADHESION_PROTEINS	482	12	1	0.20996	0.576347
REACTOME_SEMA3A_PLEXIN_REPULSION_SIGNALING_BY_INHIBITING_INTEGRIN_ADHESION	482	12	1	0.20996	0.576347
REACTOME_HORMONE_SENSITIVE_LIPASE_HSL_MEDIATED_TRIACYLGLYCEROL_HYDROLYSIS	482	12	1	0.20996	0.576347
REACTOME_FGFR4_LIGAND_BINDING_AND_ACTIVATION	482	12	1	0.20996	0.576347
ISOPRENOID_METABOLIC_PROCESS	482	12	1	0.20996	0.576347
RESPONSE_TO_XENOBIOTIC_STIMULUS	482	12	1	0.20996	0.576347
INTRA_GOLGI_VESICLE_MEDIATED_TRANSPORT	482	12	1	0.20996	0.576347
REGULATION_OF_ACTIN_FILAMENT_LENGTH	482	12	1	0.20996	0.576347
ENDOTHELIAL_CELL_PROLIFERATION	482	12	1	0.20996	0.576347
VACUOLAR_TRANSPORT	482	12	1	0.20996	0.576347
CELLULAR_RESPONSE_TO_EXTRACELLULAR_STIMULUS	482	12	1	0.20996	0.576347
NEGATIVE_REGULATION_OF_DNA_REPLICATION	482	12	1	0.20996	0.576347
ACTIN_FILAMENT_BUNDLE_FORMATION	482	12	1	0.20996	0.576347
GLUCOSAMINE_METABOLIC_PROCESS	482	12	1	0.20996	0.576347
M_PHASE	482	109	1	0.210437	0.576347
REGULATION_OF_PROTEIN_METABOLIC_PROCESS	482	164	3	0.211618	0.576347
REACTOME_CHROMOSOME_MAINTENANCE	482	108	1	0.213309	0.576347
KEGG_PARKINSONS_DISEASE	482	108	3	0.213507	0.576347
SNF5_DN.V1_UP	482	160	3	0.215119	0.576347
MEL18_DN.V1_DN	482	139	2	0.215599	0.576347
ACTIN_FILAMENT_BASED_PROCESS	482	110	3	0.215696	0.576347
CHROMOSOME_ORGANIZATION_AND_BIOGENESIS	482	112	3	0.217686	0.576347
KEGG_PPAR_SIGNALING_PATHWAY	482	67	0	0.217898	0.576347
REACTOME_PHASE1_FUNCTIONALIZATION_OF_COMPOUNDS	482	67	0	0.217898	0.576347
REACTOME_MEIOTIC_SYNAPSIS	482	67	0	0.217898	0.576347
PROTEIN_CATABOLIC_PROCESS	482	67	0	0.217898	0.576347
SRC_UP.V1_DN	482	156	3	0.218259	0.576347
KEGG_INOSITOL_PHOSPHATE_METABOLISM	482	53	2	0.218462	0.576347
KEGG_AMYOTROPHIC_LATERAL_SCLEROSIS_ALS	482	53	2	0.218462	0.576347
KEGG_NON_SMALL_CELL_LUNG_CANCER	482	53	2	0.218462	0.576347
REACTOME_ACTIVATION_OF_THE_MRNA_UPON_BINDING_OF_THE_CAP_BINDING_COMPLEX_AND_EIFS_AND_SUBSEQUENT_BINDING_TO_43S	482	53	2	0.218462	0.576347
REACTOME_PI_3K_CASCADE	482	53	2	0.218462	0.576347
KEGG_OXIDATIVE_PHOSPHORYLATION	482	113	3	0.218608	0.576347
REACTOME_HIV_LIFE_CYCLE	482	113	3	0.218608	0.576347
MULTI_ORGANISM_PROCESS	482	155	3	0.218983	0.576347
REGULATION_OF_CELLULAR_PROTEIN_METABOLIC_PROCESS	482	155	3	0.218983	0.576347
KEGG_CELL_CYCLE	482	115	3	0.220304	0.576347
KEGG_ALZHEIMERS_DISEASE	482	153	3	0.220354	0.576347
REGULATION_OF_KINASE_ACTIVITY	482	152	3	0.220999	0.576347
RNA_PROCESSING	482	152	3	0.220999	0.576347
REACTOME_SIGNALING_BY_THE_B_CELL_RECEPTOR_BCR	482	116	3	0.22108	0.576347
REACTOME_SIGNALING_BY_PDGF	482	116	3	0.22108	0.576347
REACTOME_HOST_INTERACTIONS_OF_HIV_FACTORS	482	116	3	0.22108	0.576347
REACTOME_TRANS_GOLGI_NETWORK_VESICLE_BUDDING	482	54	2	0.22178	0.576347
RB_P107_DN.V1_DN	482	117	3	0.221808	0.576347
REGULATION_OF_PROTEIN_KINASE_ACTIVITY	482	150	3	0.222206	0.576347
KEGG_GLYCOSPHINGOLIPID_BIOSYNTHESIS_GLOBO_SERIES	482	13	1	0.222358	0.576347
BIOCARTA_CACAM_PATHWAY	482	13	1	0.222358	0.576347
BIOCARTA_CD40_PATHWAY	482	13	1	0.222358	0.576347
BIOCARTA_EXTRINSIC_PATHWAY	482	13	1	0.222358	0.576347
SA_REG_CASCADE_OF_CYCLIN_EXPR	482	13	1	0.222358	0.576347
REACTOME_GLYCOGEN_BREAKDOWN_GLYCOGENOLYSIS	482	13	1	0.222358	0.576347
REACTOME_EXTRINSIC_PATHWAY_FOR_APOPTOSIS	482	13	1	0.222358	0.576347
REACTOME_CRMPS_IN_SEMA3A_SIGNALING	482	13	1	0.222358	0.576347
REACTOME_SEMA3A_PAK_DEPENDENT_AXON_REPULSION	482	13	1	0.222358	0.576347
REACTOME_CELL_EXTRACELLULAR_MATRIX_INTERACTIONS	482	13	1	0.222358	0.576347
REACTOME_JNK_C_JUN_KINASES_PHOSPHORYLATION_AND_ACTIVATION_MEDIATED_BY_ACTIVATED_HUMAN_TAK1	482	13	1	0.222358	0.576347
REACTOME_ADVANCED_GLYCOSYLATION_ENDPRODUCT_RECEPTOR_SIGNALING	482	13	1	0.222358	0.576347
REACTOME_SYNTHESIS_OF_VERY_LONG_CHAIN_FATTY_ACYL_COAS	482	13	1	0.222358	0.576347
REGULATION_OF_RHO_PROTEIN_SIGNAL_TRANSDUCTION	482	13	1	0.222358	0.576347
CENTROSOME_ORGANIZATION_AND_BIOGENESIS	482	13	1	0.222358	0.576347
NEGATIVE_REGULATION_OF_IMMUNE_SYSTEM_PROCESS	482	13	1	0.222358	0.576347
VITAMIN_TRANSPORT	482	13	1	0.222358	0.576347
AGING	482	13	1	0.222358	0.576347
ACTIN_FILAMENT_POLYMERIZATION	482	13	1	0.222358	0.576347
REGULATION_OF_CELLULAR_COMPONENT_SIZE	482	13	1	0.222358	0.576347
G1_PHASE	482	13	1	0.222358	0.576347
TYROSINE_PHOSPHORYLATION_OF_STAT_PROTEIN	482	13	1	0.222358	0.576347
SENSORY_ORGAN_DEVELOPMENT	482	13	1	0.222358	0.576347
POSITIVE_REGULATION_OF_CYTOKINE_PRODUCTION	482	13	1	0.222358	0.576347
SECOND_MESSENGER_MEDIATED_SIGNALING	482	149	3	0.222767	0.576347
SNF5_DN.V1_DN	482	149	3	0.222767	0.576347
KEGG_VIRAL_MYOCARDITIS	482	66	0	0.222918	0.576347
PID_MTOR_4PATHWAY	482	66	0	0.222918	0.576347
CTIP_DN.V1_UP	482	119	3	0.223122	0.576347
REACTOME_MITOTIC_G1_G1_S_PHASES	482	120	3	0.223709	0.576347
KEGG_JAK_STAT_SIGNALING_PATHWAY	482	147	3	0.2238	0.576347
CSR_EARLY_UP.V1_DN	482	134	2	0.224454	0.576347
E2F3_UP.V1_DN	482	145	3	0.22471	0.576347
KEGG_BASAL_CELL_CARCINOMA	482	55	2	0.22499	0.576347
PID_FGF_PATHWAY	482	55	2	0.22499	0.576347
CELL_CYCLE_ARREST_GO_0007050	482	55	2	0.22499	0.576347
REACTOME_FACTORS_INVOLVED_IN_MEGAKARYOCYTE_DEVELOPMENT_AND_PLATELET_PRODUCTION	482	123	3	0.225194	0.576347
PID_PDGFRBPATHWAY	482	125	3	0.225959	0.576347
REACTOME_DIABETES_PATHWAYS	482	125	3	0.225959	0.576347
REACTOME_BIOLOGICAL_OXIDATIONS	482	133	2	0.226192	0.576347
KRAS.KIDNEY_UP.V1_UP	482	133	2	0.226192	0.576347
KEGG_UBIQUITIN_MEDIATED_PROTEOLYSIS	482	126	3	0.226276	0.576347
INFLAMMATORY_RESPONSE	482	127	3	0.226549	0.576347
REACTOME_TRANSLATION	482	138	3	0.226855	0.576347
P53_DN.V2_UP	482	138	3	0.226855	0.576347
REACTOME_APOPTOSIS	482	137	3	0.227021	0.576347
BMI1_DN_MEL18_DN.V1_DN	482	136	3	0.22715	0.576347
ALK_DN.V1_DN	482	131	3	0.22722	0.576347
CRX_NRL_DN.V1_UP	482	131	3	0.22722	0.576347
KRAS.300_UP.V1_UP	482	131	3	0.22722	0.576347
PDGF_UP.V1_UP	482	135	3	0.227242	0.576347
BMI1_DN.V1_DN	482	132	2	0.227918	0.576347
PROTEIN_FOLDING	482	56	2	0.228093	0.576347
REACTOME_RECRUITMENT_OF_MITOTIC_CENTROSOME_PROTEINS_AND_COMPLEXES	482	57	2	0.231089	0.576347
REACTOME_SPHINGOLIPID_METABOLISM	482	57	2	0.231089	0.576347
RESPONSE_TO_RADIATION	482	57	2	0.231089	0.576347
KEGG_NATURAL_KILLER_CELL_MEDIATED_CYTOTOXICITY	482	130	2	0.231328	0.576347
ATM_DN.V1_DN	482	130	2	0.231328	0.576347
KRAS.AMP.LUNG_UP.V1_DN	482	129	2	0.23301	0.576347
JAK2_DN.V1_DN	482	129	2	0.23301	0.576347
PID_INTEGRIN1_PATHWAY	482	64	0	0.233307	0.576347
REACTOME_SIGNALING_BY_NOTCH1	482	64	0	0.233307	0.576347
GAMETE_GENERATION	482	101	1	0.233955	0.576347
CELLULAR_MACROMOLECULE_CATABOLIC_PROCESS	482	101	1	0.233955	0.576347
CYCLIC_NUCLEOTIDE_MEDIATED_SIGNALING	482	101	1	0.233955	0.576347
KEGG_STEROID_BIOSYNTHESIS	482	14	1	0.234094	0.576347
REACTOME_HYALURONAN_METABOLISM	482	14	1	0.234094	0.576347
REACTOME_OTHER_SEMAPHORIN_INTERACTIONS	482	14	1	0.234094	0.576347
REACTOME_UNBLOCKING_OF_NMDA_RECEPTOR_GLUTAMATE_BINDING_AND_ACTIVATION	482	14	1	0.234094	0.576347
REACTOME_ACTIVATED_TAK1_MEDIATES_P38_MAPK_ACTIVATION	482	14	1	0.234094	0.576347
REACTOME_INTRINSIC_PATHWAY	482	14	1	0.234094	0.576347
REACTOME_VIRAL_MESSENGER_RNA_SYNTHESIS	482	14	1	0.234094	0.576347
REGULATION_OF_TRANSFORMING_GROWTH_FACTOR_BETA_RECEPTOR_SIGNALING_PATHWAY	482	14	1	0.234094	0.576347
ENERGY_RESERVE_METABOLIC_PROCESS	482	14	1	0.234094	0.576347
POST_GOLGI_VESICLE_MEDIATED_TRANSPORT	482	14	1	0.234094	0.576347
FATTY_ACID_BIOSYNTHETIC_PROCESS	482	14	1	0.234094	0.576347
CALCIUM_MEDIATED_SIGNALING	482	14	1	0.234094	0.576347
REGULATION_OF_HOMEOSTATIC_PROCESS	482	14	1	0.234094	0.576347
MICROTUBULE_ORGANIZING_CENTER_ORGANIZATION_AND_BIOGENESIS	482	14	1	0.234094	0.576347
REGULATION_OF_IMMUNE_EFFECTOR_PROCESS	482	14	1	0.234094	0.576347
KRAS.LUNG_UP.V1_UP	482	128	2	0.234676	0.57717
KEGG_GLYCOLYSIS_GLUCONEOGENESIS	482	59	2	0.236757	0.580994
PID_FCER1PATHWAY	482	59	2	0.236757	0.580994
PID_ERA_GENOMIC_PATHWAY	482	63	0	0.238682	0.580994
REACTOME_NCAM_SIGNALING_FOR_NEURITE_OUT_GROWTH	482	63	0	0.238682	0.580994
REACTOME_APC_C_CDH1_MEDIATED_DEGRADATION_OF_CDC20_AND_OTHER_APC_C_CDH1_TARGETED_PROTEINS_IN_LATE_MITOSIS_EARLY_G1	482	63	0	0.238682	0.580994
PEPTIDYL_AMINO_ACID_MODIFICATION	482	60	2	0.23943	0.580994
PROTEIN_AMINO_ACID_DEPHOSPHORYLATION	482	60	2	0.23943	0.580994
G_PROTEIN_SIGNALING_COUPLED_TO_CYCLIC_NUCLEOTIDE_SECOND_MESSENGER	482	99	1	0.240005	0.580994
CRX_DN.V1_UP	482	124	2	0.241155	0.580994
REACTOME_SIGNALING_BY_WNT	482	61	2	0.241996	0.580994
REACTOME_SEMAPHORIN_INTERACTIONS	482	61	2	0.241996	0.580994
PDGF_UP.V1_DN	482	123	2	0.242723	0.580994
RB_DN.V1_UP	482	122	2	0.244269	0.580994
ST_FAS_SIGNALING_PATHWAY	482	62	2	0.244456	0.580994
PID_HDAC_CLASSI_PATHWAY	482	62	2	0.244456	0.580994
PID_RB_1PATHWAY	482	62	2	0.244456	0.580994
REACTOME_RESPIRATORY_ELECTRON_TRANSPORT	482	62	2	0.244456	0.580994
KEGG_GLYCOSPHINGOLIPID_BIOSYNTHESIS_GANGLIO_SERIES	482	15	1	0.245192	0.580994
KEGG_RIBOFLAVIN_METABOLISM	482	15	1	0.245192	0.580994
KEGG_TERPENOID_BACKBONE_BIOSYNTHESIS	482	15	1	0.245192	0.580994
KEGG_RENIN_ANGIOTENSIN_SYSTEM	482	15	1	0.245192	0.580994
BIOCARTA_HIF_PATHWAY	482	15	1	0.245192	0.580994
BIOCARTA_AKAPCENTROSOME_PATHWAY	482	15	1	0.245192	0.580994
BIOCARTA_TALL1_PATHWAY	482	15	1	0.245192	0.580994
BIOCARTA_LONGEVITY_PATHWAY	482	15	1	0.245192	0.580994
REACTOME_ACYL_CHAIN_REMODELLING_OF_PI	482	15	1	0.245192	0.580994
REACTOME_ACYL_CHAIN_REMODELLING_OF_PS	482	15	1	0.245192	0.580994
REACTOME_CYCLIN_A_B1_ASSOCIATED_EVENTS_DURING_G2_M_TRANSITION	482	15	1	0.245192	0.580994
REACTOME_CREB_PHOSPHORYLATION_THROUGH_THE_ACTIVATION_OF_CAMKII	482	15	1	0.245192	0.580994
TUBE_MORPHOGENESIS	482	15	1	0.245192	0.580994
REGULATION_OF_RESPONSE_TO_EXTERNAL_STIMULUS	482	15	1	0.245192	0.580994
HOMOPHILIC_CELL_ADHESION	482	15	1	0.245192	0.580994
T_CELL_DIFFERENTIATION	482	15	1	0.245192	0.580994
RIBONUCLEOTIDE_METABOLIC_PROCESS	482	15	1	0.245192	0.580994
NEGATIVE_REGULATION_OF_CELL_MIGRATION	482	15	1	0.245192	0.580994
CELLULAR_POLYSACCHARIDE_METABOLIC_PROCESS	482	15	1	0.245192	0.580994
SKELETAL_DEVELOPMENT	482	97	1	0.24611	0.581508
CAHOY_NEURONAL	482	97	1	0.24611	0.581508
REACTOME_MEMBRANE_TRAFFICKING	482	120	2	0.247288	0.581508
REACTOME_CYCLIN_E_ASSOCIATED_EVENTS_DURING_G1_S_TRANSITION_	482	61	0	0.249804	0.581508
POSITIVE_REGULATION_OF_TRANSCRIPTION_FROM_RNA_POLYMERASE_II_PROMOTER	482	61	0	0.249804	0.581508
STEROID_METABOLIC_PROCESS	482	66	2	0.253243	0.581508
POSITIVE_REGULATION_OF_RNA_METABOLIC_PROCESS	482	115	2	0.254361	0.581508
PID_E2F_PATHWAY	482	67	2	0.255181	0.581508
REACTOME_PHASE_II_CONJUGATION	482	67	2	0.255181	0.581508
NEGATIVE_REGULATION_OF_CATALYTIC_ACTIVITY	482	67	2	0.255181	0.581508
KEGG_PHENYLALANINE_METABOLISM	482	16	1	0.255675	0.581508
BIOCARTA_CDMAC_PATHWAY	482	16	1	0.255675	0.581508
BIOCARTA_GATA3_PATHWAY	482	16	1	0.255675	0.581508
BIOCARTA_IL22BP_PATHWAY	482	16	1	0.255675	0.581508
BIOCARTA_ACH_PATHWAY	482	16	1	0.255675	0.581508
ST_G_ALPHA_S_PATHWAY	482	16	1	0.255675	0.581508
SA_TRKA_RECEPTOR	482	16	1	0.255675	0.581508
REACTOME_POST_CHAPERONIN_TUBULIN_FOLDING_PATHWAY	482	16	1	0.255675	0.581508
REACTOME_BRANCHED_CHAIN_AMINO_ACID_CATABOLISM	482	16	1	0.255675	0.581508
REACTOME_NA_CL_DEPENDENT_NEUROTRANSMITTER_TRANSPORTERS	482	16	1	0.255675	0.581508
REACTOME_PYRUVATE_METABOLISM	482	16	1	0.255675	0.581508
REACTOME_AMINO_ACID_SYNTHESIS_AND_INTERCONVERSION_TRANSAMINATION	482	16	1	0.255675	0.581508
GLUTAMATE_SIGNALING_PATHWAY	482	16	1	0.255675	0.581508
ACTIVATION_OF_IMMUNE_RESPONSE	482	16	1	0.255675	0.581508
MORPHOGENESIS_OF_AN_EPITHELIUM	482	16	1	0.255675	0.581508
NEGATIVE_REGULATION_OF_MAP_KINASE_ACTIVITY	482	16	1	0.255675	0.581508
POLYSACCHARIDE_METABOLIC_PROCESS	482	16	1	0.255675	0.581508
POSITIVE_REGULATION_OF_TRANSCRIPTIONDNA_DEPENDENT	482	113	2	0.256975	0.581508
KEGG_LEISHMANIA_INFECTION	482	68	2	0.257017	0.581508
REACTOME_G_ALPHA1213_SIGNALLING_EVENTS	482	68	2	0.257017	0.581508
REACTOME_PI3K_CASCADE	482	68	2	0.257017	0.581508
ESTABLISHMENT_AND_OR_MAINTENANCE_OF_CHROMATIN_ARCHITECTURE	482	68	2	0.257017	0.581508
PID_VEGFR1_2_PATHWAY	482	69	2	0.258753	0.581508
POSITIVE_REGULATION_OF_CELLULAR_PROTEIN_METABOLIC_PROCESS	482	70	2	0.260389	0.581508
PID_NOTCH_PATHWAY	482	59	0	0.261444	0.581508
PID_ATF2_PATHWAY	482	59	0	0.261444	0.581508
KEGG_CHRONIC_MYELOID_LEUKEMIA	482	71	2	0.261926	0.581508
REACTOME_P75_NTR_RECEPTOR_MEDIATED_SIGNALLING	482	71	2	0.261926	0.581508
KEGG_ADHERENS_JUNCTION	482	72	2	0.263366	0.581508
REACTOME_MITOTIC_G2_G2_M_PHASES	482	72	2	0.263366	0.581508
POSITIVE_REGULATION_OF_PROTEIN_METABOLIC_PROCESS	482	72	2	0.263366	0.581508
DNA_REPLICATION	482	91	1	0.26467	0.581508
BIOCARTA_HCMV_PATHWAY	482	17	1	0.265564	0.581508
BIOCARTA_IL10_PATHWAY	482	17	1	0.265564	0.581508
BIOCARTA_CK1_PATHWAY	482	17	1	0.265564	0.581508
BIOCARTA_41BB_PATHWAY	482	17	1	0.265564	0.581508
BIOCARTA_TNFR2_PATHWAY	482	17	1	0.265564	0.581508
SA_PTEN_PATHWAY	482	17	1	0.265564	0.581508
PID_NFKAPPABATYPICALPATHWAY	482	17	1	0.265564	0.581508
PID_INTEGRIN5_PATHWAY	482	17	1	0.265564	0.581508
REACTOME_FATTY_ACYL_COA_BIOSYNTHESIS	482	17	1	0.265564	0.581508
REACTOME_DESTABILIZATION_OF_MRNA_BY_BRF1	482	17	1	0.265564	0.581508
REACTOME_DESTABILIZATION_OF_MRNA_BY_KSRP	482	17	1	0.265564	0.581508
REACTOME_DESTABILIZATION_OF_MRNA_BY_TRISTETRAPROLIN_TTP	482	17	1	0.265564	0.581508
REACTOME_PHOSPHORYLATION_OF_THE_APC_C	482	17	1	0.265564	0.581508
REACTOME_RNA_POL_III_CHAIN_ELONGATION	482	17	1	0.265564	0.581508
NEGATIVE_REGULATION_OF_DNA_METABOLIC_PROCESS	482	17	1	0.265564	0.581508
INORGANIC_ANION_TRANSPORT	482	17	1	0.265564	0.581508
ESTABLISHMENT_OF_ORGANELLE_LOCALIZATION	482	17	1	0.265564	0.581508
NEGATIVE_REGULATION_OF_CELL_ADHESION	482	17	1	0.265564	0.581508
ICOSANOID_METABOLIC_PROCESS	482	17	1	0.265564	0.581508
PROTEIN_AMINO_ACID_O_LINKED_GLYCOSYLATION	482	17	1	0.265564	0.581508
HINATA_NFKB_IMMU_INF	482	17	1	0.265564	0.581508
PID_BETACATENIN_NUC_PATHWAY	482	74	2	0.26596	0.581508
REACTOME_CELL_CYCLE_CHECKPOINTS	482	104	2	0.266868	0.581508
KEGG_PHOSPHATIDYLINOSITOL_SIGNALING_SYSTEM	482	75	2	0.267116	0.581508
REACTOME_RESPONSE_TO_ELEVATED_PLATELET_CYTOSOLIC_CA2_	482	75	2	0.267116	0.581508
AMINO_ACID_METABOLIC_PROCESS	482	75	2	0.267116	0.581508
REACTOME_ORC1_REMOVAL_FROM_CHROMATIN	482	58	0	0.267465	0.581508
RESPONSE_TO_OTHER_ORGANISM	482	76	2	0.268181	0.581508
REACTOME_GLYCOSAMINOGLYCAN_METABOLISM	482	102	2	0.268586	0.581508
REACTOME_DNA_REPAIR	482	102	2	0.268586	0.581508
REACTOME_PPARA_ACTIVATES_GENE_EXPRESSION	482	101	2	0.269371	0.581508
PID_P73PATHWAY	482	78	2	0.270039	0.581508
PID_MET_PATHWAY	482	78	2	0.270039	0.581508
REACTOME_INTEGRIN_CELL_SURFACE_INTERACTIONS	482	78	2	0.270039	0.581508
REACTOME_ASPARAGINE_N_LINKED_GLYCOSYLATION	482	79	2	0.270836	0.581508
ALCOHOL_METABOLIC_PROCESS	482	79	2	0.270836	0.581508
REGULATION_OF_TRANSLATION	482	89	1	0.270905	0.581508
KEGG_TOLL_LIKE_RECEPTOR_SIGNALING_PATHWAY	482	98	2	0.271409	0.581508
REACTOME_G1_S_TRANSITION	482	96	2	0.272491	0.581508
AMINO_ACID_AND_DERIVATIVE_METABOLIC_PROCESS	482	96	2	0.272491	0.581508
CAHOY_ASTROCYTIC	482	96	2	0.272491	0.581508
KEGG_PYRIMIDINE_METABOLISM	482	95	2	0.272943	0.581508
BIOCARTA_MAPK_PATHWAY	482	83	2	0.273179	0.581508
REACTOME_EXTRACELLULAR_MATRIX_ORGANIZATION	482	83	2	0.273179	0.581508
KEGG_FC_GAMMA_R_MEDIATED_PHAGOCYTOSIS	482	94	2	0.273335	0.581508
REACTOME_INSULIN_RECEPTOR_SIGNALLING_CASCADE	482	84	2	0.273561	0.581508
RESPONSE_TO_ABIOTIC_STIMULUS	482	84	2	0.273561	0.581508
KEGG_ARACHIDONIC_ACID_METABOLISM	482	57	0	0.273624	0.581508
PID_P53REGULATIONPATHWAY	482	57	0	0.273624	0.581508
REACTOME_ER_PHAGOSOME_PATHWAY	482	57	0	0.273624	0.581508
CELLULAR_PROTEIN_CATABOLIC_PROCESS	482	57	0	0.273624	0.581508
KEGG_PROSTATE_CANCER	482	86	2	0.274091	0.581508
SIRNA_EIF4GI_DN	482	86	2	0.274091	0.581508
REACTOME_REGULATION_OF_INSULIN_SECRETION	482	87	2	0.274243	0.581508
CAHOY_OLIGODENDROCUTIC	482	90	2	0.274263	0.581508
REACTOME_DOWNSTREAM_SIGNALING_EVENTS_OF_B_CELL_RECEPTOR_BCR	482	89	2	0.274327	0.581508
BIOCARTA_AMI_PATHWAY	482	18	1	0.27488	0.581508
BIOCARTA_NDKDYNAMIN_PATHWAY	482	18	1	0.27488	0.581508
BIOCARTA_CARDIACEGF_PATHWAY	482	18	1	0.27488	0.581508
BIOCARTA_TEL_PATHWAY	482	18	1	0.27488	0.581508
BIOCARTA_TH1TH2_PATHWAY	482	18	1	0.27488	0.581508
REACTOME_DOWNREGULATION_OF_SMAD2_3_SMAD4_TRANSCRIPTIONAL_ACTIVITY	482	18	1	0.27488	0.581508
INSULIN_RECEPTOR_SIGNALING_PATHWAY	482	18	1	0.27488	0.581508
TUBE_DEVELOPMENT	482	18	1	0.27488	0.581508
REGULATION_OF_RAS_PROTEIN_SIGNAL_TRANSDUCTION	482	18	1	0.27488	0.581508
DETECTION_OF_CHEMICAL_STIMULUS	482	18	1	0.27488	0.581508
PROTEIN_POLYMERIZATION	482	18	1	0.27488	0.581508
ADENYLATE_CYCLASE_ACTIVATION	482	18	1	0.27488	0.581508
MITOCHONDRIAL_TRANSPORT	482	18	1	0.27488	0.581508
REACTOME_TRANSPORT_OF_GLUCOSE_AND_OTHER_SUGARS_BILE_SALTS_AND_ORGANIC_ACIDS_METAL_IONS_AND_AMINE_COMPOUNDS	482	87	1	0.277147	0.581508
PID_TXA2PATHWAY	482	56	0	0.279925	0.581508
PID_SHP2_PATHWAY	482	56	0	0.279925	0.581508
REACTOME_DEPOSITION_OF_NEW_CENPA_CONTAINING_NUCLEOSOMES_AT_THE_CENTROMERE	482	56	0	0.279925	0.581508
REACTOME_RNA_POL_I_PROMOTER_OPENING	482	56	0	0.279925	0.581508
REACTOME_ASSEMBLY_OF_THE_PRE_REPLICATIVE_COMPLEX	482	56	0	0.279925	0.581508
REGULATION_OF_GROWTH	482	56	0	0.279925	0.581508
MRNA_PROCESSING_GO_0006397	482	56	0	0.279925	0.581508
CORDENONSI_YAP_CONSERVED_SIGNATURE	482	56	0	0.279925	0.581508
REACTOME_SIGNALING_BY_ERBB4	482	86	1	0.280266	0.581508
BIOCARTA_TID_PATHWAY	482	19	1	0.283645	0.581508
BIOCARTA_GCR_PATHWAY	482	19	1	0.283645	0.581508
BIOCARTA_MITOCHONDRIA_PATHWAY	482	19	1	0.283645	0.581508
REACTOME_NEF_MEDIATES_DOWN_MODULATION_OF_CELL_SURFACE_RECEPTORS_BY_RECRUITING_THEM_TO_CLATHRIN_ADAPTERS	482	19	1	0.283645	0.581508
REACTOME_TERMINATION_OF_O_GLYCAN_BIOSYNTHESIS	482	19	1	0.283645	0.581508
REACTOME_ERK_MAPK_TARGETS	482	19	1	0.283645	0.581508
REACTOME_PEROXISOMAL_LIPID_METABOLISM	482	19	1	0.283645	0.581508
REACTOME_RNA_POL_III_TRANSCRIPTION_TERMINATION	482	19	1	0.283645	0.581508
REACTOME_APC_C_CDC20_MEDIATED_DEGRADATION_OF_CYCLIN_B	482	19	1	0.283645	0.581508
REACTOME_CHOLESTEROL_BIOSYNTHESIS	482	19	1	0.283645	0.581508
REGULATION_OF_DEFENSE_RESPONSE	482	19	1	0.283645	0.581508
NEGATIVE_REGULATION_OF_TRANSPORT	482	19	1	0.283645	0.581508
REGULATION_OF_DNA_REPLICATION	482	19	1	0.283645	0.581508
CELL_RECOGNITION	482	19	1	0.283645	0.581508
CELLULAR_RESPONSE_TO_STIMULUS	482	19	1	0.283645	0.581508
ESTABLISHMENT_AND_OR_MAINTENANCE_OF_CELL_POLARITY	482	19	1	0.283645	0.581508
HISTONE_MODIFICATION	482	19	1	0.283645	0.581508
TRANSCRIPTION_FROM_RNA_POLYMERASE_III_PROMOTER	482	19	1	0.283645	0.581508
REACTOME_AUTODEGRADATION_OF_CDH1_BY_CDH1_APC_C	482	55	0	0.286371	0.581508
PROTEIN_RNA_COMPLEX_ASSEMBLY	482	55	0	0.286371	0.581508
POSITIVE_REGULATION_OF_TRANSFERASE_ACTIVITY	482	84	1	0.286491	0.581508
M_PHASE_OF_MITOTIC_CELL_CYCLE	482	84	1	0.286491	0.581508
BIOCARTA_AKT_PATHWAY	482	20	1	0.291879	0.581508
BIOCARTA_ATM_PATHWAY	482	20	1	0.291879	0.581508
BIOCARTA_NKCELLS_PATHWAY	482	20	1	0.291879	0.581508
REACTOME_REGULATION_OF_GENE_EXPRESSION_IN_BETA_CELLS	482	20	1	0.291879	0.581508
REACTOME_G_BETA_GAMMA_SIGNALLING_THROUGH_PLC_BETA	482	20	1	0.291879	0.581508
REACTOME_INTERACTION_BETWEEN_L1_AND_ANKYRINS	482	20	1	0.291879	0.581508
AXON_GUIDANCE	482	20	1	0.291879	0.581508
COVALENT_CHROMATIN_MODIFICATION	482	20	1	0.291879	0.581508
DNA_DAMAGE_CHECKPOINT	482	20	1	0.291879	0.581508
OXYGEN_AND_REACTIVE_OXYGEN_SPECIES_METABOLIC_PROCESS	482	20	1	0.291879	0.581508
NUCLEOTIDE_EXCISION_REPAIR	482	20	1	0.291879	0.581508
REGULATION_OF_JNK_ACTIVITY	482	20	1	0.291879	0.581508
KEGG_ECM_RECEPTOR_INTERACTION	482	82	1	0.292687	0.581508
PID_NFAT_3PATHWAY	482	54	0	0.292965	0.581508
PID_IL2_1PATHWAY	482	54	0	0.292965	0.581508
REACTOME_CHEMOKINE_RECEPTORS_BIND_CHEMOKINES	482	54	0	0.292965	0.581508
MITOSIS	482	81	1	0.29577	0.581508
KEGG_HYPERTROPHIC_CARDIOMYOPATHY_HCM	482	80	1	0.298838	0.581508
REACTOME_REGULATION_OF_MRNA_STABILITY_BY_PROTEINS_THAT_BIND_AU_RICH_ELEMENTS	482	80	1	0.298838	0.581508
BIOCARTA_CYTOKINE_PATHWAY	482	21	1	0.2996	0.581508
BIOCARTA_DC_PATHWAY	482	21	1	0.2996	0.581508
BIOCARTA_P53HYPOXIA_PATHWAY	482	21	1	0.2996	0.581508
BIOCARTA_RAS_PATHWAY	482	21	1	0.2996	0.581508
BIOCARTA_ATRBRCA_PATHWAY	482	21	1	0.2996	0.581508
PID_P38_MK2PATHWAY	482	21	1	0.2996	0.581508
REACTOME_PTM_GAMMA_CARBOXYLATION_HYPUSINE_FORMATION_AND_ARYLSULFATASE_ACTIVATION	482	21	1	0.2996	0.581508
REACTOME_SIGNALING_BY_BMP	482	21	1	0.2996	0.581508
REACTOME_DOWNREGULATION_OF_TGF_BETA_RECEPTOR_SIGNALING	482	21	1	0.2996	0.581508
REACTOME_ACYL_CHAIN_REMODELLING_OF_PE	482	21	1	0.2996	0.581508
REACTOME_MICRORNA_MIRNA_BIOGENESIS	482	21	1	0.2996	0.581508
REACTOME_CD28_DEPENDENT_PI3K_AKT_SIGNALING	482	21	1	0.2996	0.581508
MITOTIC_CELL_CYCLE_CHECKPOINT	482	21	1	0.2996	0.581508
REGULATION_OF_CYTOKINE_PRODUCTION	482	21	1	0.2996	0.581508
CYTOKINE_AND_CHEMOKINE_MEDIATED_SIGNALING_PATHWAY	482	21	1	0.2996	0.581508
BIOCARTA_NFAT_PATHWAY	482	53	0	0.29971	0.581508
PID_KITPATHWAY	482	52	0	0.306611	0.581508
REACTOME_P53_DEPENDENT_G1_DNA_DAMAGE_RESPONSE	482	52	0	0.306611	0.581508
REACTOME_SCFSKP2_MEDIATED_DEGRADATION_OF_P27_P21	482	52	0	0.306611	0.581508
BIOCARTA_CHEMICAL_PATHWAY	482	22	1	0.306828	0.581508
BIOCARTA_SPPA_PATHWAY	482	22	1	0.306828	0.581508
PID_HEDGEHOG_2PATHWAY	482	22	1	0.306828	0.581508
PID_TOLL_ENDOGENOUS_PATHWAY	482	22	1	0.306828	0.581508
REACTOME_NUCLEAR_EVENTS_KINASE_AND_TRANSCRIPTION_FACTOR_ACTIVATION	482	22	1	0.306828	0.581508
REACTOME_EFFECTS_OF_PIP2_HYDROLYSIS	482	22	1	0.306828	0.581508
REACTOME_FGFR_LIGAND_BINDING_AND_ACTIVATION	482	22	1	0.306828	0.581508
ACTIN_POLYMERIZATION_AND_OR_DEPOLYMERIZATION	482	22	1	0.306828	0.581508
PROTEIN_AMINO_ACID_LIPIDATION	482	22	1	0.306828	0.581508
SODIUM_ION_TRANSPORT	482	22	1	0.306828	0.581508
REGULATION_OF_SMALL_GTPASE_MEDIATED_SIGNAL_TRANSDUCTION	482	22	1	0.306828	0.581508
INNATE_IMMUNE_RESPONSE	482	22	1	0.306828	0.581508
DETECTION_OF_EXTERNAL_STIMULUS	482	22	1	0.306828	0.581508
INDUCTION_OF_APOPTOSIS_BY_INTRACELLULAR_SIGNALS	482	22	1	0.306828	0.581508
PID_SMAD2_3NUCLEARPATHWAY	482	76	1	0.310933	0.581508
REACTOME_REGULATION_OF_MITOTIC_CELL_CYCLE	482	76	1	0.310933	0.581508
REACTOME_L1CAM_INTERACTIONS	482	76	1	0.310933	0.581508
REACTOME_AMYLOIDS	482	76	1	0.310933	0.581508
BIOCARTA_CELLCYCLE_PATHWAY	482	23	1	0.31358	0.581508
PID_S1P_S1P2_PATHWAY	482	23	1	0.31358	0.581508
REACTOME_RNA_POL_III_TRANSCRIPTION_INITIATION_FROM_TYPE_2_PROMOTER	482	23	1	0.31358	0.581508
REACTOME_INSULIN_RECEPTOR_RECYCLING	482	23	1	0.31358	0.581508
REACTOME_G0_AND_EARLY_G1	482	23	1	0.31358	0.581508
REACTOME_BASIGIN_INTERACTIONS	482	23	1	0.31358	0.581508
REACTOME_KINESINS	482	23	1	0.31358	0.581508
REACTOME_ABORTIVE_ELONGATION_OF_HIV1_TRANSCRIPT_IN_THE_ABSENCE_OF_TAT	482	23	1	0.31358	0.581508
DEFENSE_RESPONSE_TO_BACTERIUM	482	23	1	0.31358	0.581508
REGULATION_OF_INTRACELLULAR_TRANSPORT	482	23	1	0.31358	0.581508
NITROGEN_COMPOUND_BIOSYNTHETIC_PROCESS	482	23	1	0.31358	0.581508
CHROMATIN_ASSEMBLY_OR_DISASSEMBLY	482	23	1	0.31358	0.581508
RNA_CATABOLIC_PROCESS	482	23	1	0.31358	0.581508
REACTOME_CIRCADIAN_CLOCK	482	51	0	0.31367	0.581508
RNA_SPLICING	482	75	1	0.3139	0.581508
REACTOME_SIGNALING_BY_SCF_KIT	482	74	1	0.316837	0.581508
PID_AVB3_INTEGRIN_PATHWAY	482	73	1	0.319744	0.581508
BIOCARTA_G2_PATHWAY	482	24	1	0.319875	0.581508
BIOCARTA_CXCR4_PATHWAY	482	24	1	0.319875	0.581508
BIOCARTA_NTHI_PATHWAY	482	24	1	0.319875	0.581508
ST_INTERLEUKIN_4_PATHWAY	482	24	1	0.319875	0.581508
REACTOME_TGF_BETA_RECEPTOR_SIGNALING_ACTIVATES_SMADS	482	24	1	0.319875	0.581508
REACTOME_REGULATORY_RNA_PATHWAYS	482	24	1	0.319875	0.581508
REACTOME_SEMA4D_INDUCED_CELL_MIGRATION_AND_GROWTH_CONE_COLLAPSE	482	24	1	0.319875	0.581508
REACTOME_PYRIMIDINE_METABOLISM	482	24	1	0.319875	0.581508
DNA_INTEGRITY_CHECKPOINT	482	24	1	0.319875	0.581508
SECONDARY_METABOLIC_PROCESS	482	24	1	0.319875	0.581508
REGULATION_OF_ANGIOGENESIS	482	24	1	0.319875	0.581508
G_PROTEIN_SIGNALING_ADENYLATE_CYCLASE_ACTIVATING_PATHWAY	482	24	1	0.319875	0.581508
LIPOPROTEIN_BIOSYNTHETIC_PROCESS	482	24	1	0.319875	0.581508
EXOCYTOSIS	482	24	1	0.319875	0.581508
ORGANELLE_LOCALIZATION	482	24	1	0.319875	0.581508
KEGG_TASTE_TRANSDUCTION	482	50	0	0.320891	0.581508
REACTOME_METABOLISM_OF_VITAMINS_AND_COFACTORS	482	50	0	0.320891	0.581508
REACTOME_CYTOCHROME_P450_ARRANGED_BY_SUBSTRATE_TYPE	482	50	0	0.320891	0.581508
KEGG_ARRHYTHMOGENIC_RIGHT_VENTRICULAR_CARDIOMYOPATHY_ARVC	482	71	1	0.325451	0.581508
REACTOME_TELOMERE_MAINTENANCE	482	71	1	0.325451	0.581508
BIOCARTA_RACCYCD_PATHWAY	482	25	1	0.32573	0.581508
ST_GAQ_PATHWAY	482	25	1	0.32573	0.581508
REACTOME_SMAD2_SMAD3_SMAD4_HETEROTRIMER_REGULATES_TRANSCRIPTION	482	25	1	0.32573	0.581508
REACTOME_GLYCOLYSIS	482	25	1	0.32573	0.581508
REACTOME_G_BETA_GAMMA_SIGNALLING_THROUGH_PI3KGAMMA	482	25	1	0.32573	0.581508
REACTOME_TRANSFERRIN_ENDOCYTOSIS_AND_RECYCLING	482	25	1	0.32573	0.581508
REACTOME_EXTENSION_OF_TELOMERES	482	25	1	0.32573	0.581508
POSITIVE_REGULATION_OF_CELL_DIFFERENTIATION	482	25	1	0.32573	0.581508
ONE_CARBON_COMPOUND_METABOLIC_PROCESS	482	25	1	0.32573	0.581508
AMINO_ACID_TRANSPORT	482	25	1	0.32573	0.581508
AMINO_ACID_CATABOLIC_PROCESS	482	25	1	0.32573	0.581508
REACTOME_ANTIGEN_PROCESSING_CROSS_PRESENTATION	482	70	1	0.328245	0.581508
KEGG_AUTOIMMUNE_THYROID_DISEASE	482	49	0	0.328278	0.581508
PID_AR_TF_PATHWAY	482	49	0	0.328278	0.581508
REACTOME_DESTABILIZATION_OF_MRNA_BY_AUF1_HNRNP_D0	482	49	0	0.328278	0.581508
TBK1.DN.48HRS_DN	482	49	0	0.328278	0.581508
KEGG_METABOLISM_OF_XENOBIOTICS_BY_CYTOCHROME_P450	482	69	1	0.330996	0.581508
KEGG_DRUG_METABOLISM_CYTOCHROME_P450	482	69	1	0.330996	0.581508
KEGG_CARDIAC_MUSCLE_CONTRACTION	482	69	1	0.330996	0.581508
REACTOME_TRANSCRIPTIONAL_REGULATION_OF_WHITE_ADIPOCYTE_DIFFERENTIATION	482	69	1	0.330996	0.581508
BIOCARTA_GSK3_PATHWAY	482	26	1	0.331161	0.581508
BIOCARTA_VIP_PATHWAY	482	26	1	0.331161	0.581508
PID_IL27PATHWAY	482	26	1	0.331161	0.581508
PID_ALK1PATHWAY	482	26	1	0.331161	0.581508
PID_VEGFR1_PATHWAY	482	26	1	0.331161	0.581508
REACTOME_KERATAN_SULFATE_BIOSYNTHESIS	482	26	1	0.331161	0.581508
REACTOME_TRAFFICKING_OF_AMPA_RECEPTORS	482	26	1	0.331161	0.581508
REACTOME_AMINE_COMPOUND_SLC_TRANSPORTERS	482	26	1	0.331161	0.581508
REACTOME_MYOGENESIS	482	26	1	0.331161	0.581508
REACTOME_RNA_POL_III_TRANSCRIPTION_INITIATION_FROM_TYPE_3_PROMOTER	482	26	1	0.331161	0.581508
REACTOME_THE_ROLE_OF_NEF_IN_HIV1_REPLICATION_AND_DISEASE_PATHOGENESIS	482	26	1	0.331161	0.581508
REACTOME_PIP3_ACTIVATES_AKT_SIGNALING	482	26	1	0.331161	0.581508
LYMPHOCYTE_DIFFERENTIATION	482	26	1	0.331161	0.581508
INDUCTION_OF_APOPTOSIS_BY_EXTRACELLULAR_SIGNALS	482	26	1	0.331161	0.581508
SPHINGOLIPID_METABOLIC_PROCESS	482	26	1	0.331161	0.581508
CALCIUM_ION_TRANSPORT	482	26	1	0.331161	0.581508
CASPASE_ACTIVATION	482	26	1	0.331161	0.581508
KEGG_MELANOMA	482	68	1	0.333699	0.581508
KEGG_ARGININE_AND_PROLINE_METABOLISM	482	48	0	0.335835	0.581508
KEGG_GLUTATHIONE_METABOLISM	482	48	0	0.335835	0.581508
PID_ARF6_TRAFFICKINGPATHWAY	482	48	0	0.335835	0.581508
REACTOME_ION_CHANNEL_TRANSPORT	482	48	0	0.335835	0.581508
REACTOME_SCF_BETA_TRCP_MEDIATED_DEGRADATION_OF_EMI1	482	48	0	0.335835	0.581508
REACTOME_VIF_MEDIATED_DEGRADATION_OF_APOBEC3G	482	48	0	0.335835	0.581508
KEGG_HISTIDINE_METABOLISM	482	27	1	0.336183	0.581508
BIOCARTA_CREB_PATHWAY	482	27	1	0.336183	0.581508
SIG_IL4RECEPTOR_IN_B_LYPHOCYTES	482	27	1	0.336183	0.581508
ST_GRANULE_CELL_SURVIVAL_PATHWAY	482	27	1	0.336183	0.581508
PID_WNT_SIGNALING_PATHWAY	482	27	1	0.336183	0.581508
PID_TRAIL_PATHWAY	482	27	1	0.336183	0.581508
REACTOME_DEGRADATION_OF_THE_EXTRACELLULAR_MATRIX	482	27	1	0.336183	0.581508
REACTOME_ANTIGEN_ACTIVATES_B_CELL_RECEPTOR_LEADING_TO_GENERATION_OF_SECOND_MESSENGERS	482	27	1	0.336183	0.581508
REACTOME_SYNTHESIS_OF_PA	482	27	1	0.336183	0.581508
REACTOME_INTEGRIN_ALPHAIIB_BETA3_SIGNALING	482	27	1	0.336183	0.581508
AMINE_CATABOLIC_PROCESS	482	27	1	0.336183	0.581508
NEGATIVE_REGULATION_OF_CELL_DIFFERENTIATION	482	27	1	0.336183	0.581508
PEPTIDYL_TYROSINE_PHOSPHORYLATION	482	27	1	0.336183	0.581508
MRNA_METABOLIC_PROCESS	482	67	1	0.336351	0.581508
KEGG_P53_SIGNALING_PATHWAY	482	66	1	0.338948	0.581508
PID_TELOMERASEPATHWAY	482	66	1	0.338948	0.581508
PID_INTEGRIN2_PATHWAY	482	28	1	0.340814	0.581508
PID_TCRCALCIUMPATHWAY	482	28	1	0.340814	0.581508
PID_IL8CXCR1_PATHWAY	482	28	1	0.340814	0.581508
REACTOME_SEMA4D_IN_SEMAPHORIN_SIGNALING	482	28	1	0.340814	0.581508
REACTOME_MAPK_TARGETS_NUCLEAR_EVENTS_MEDIATED_BY_MAP_KINASES	482	28	1	0.340814	0.581508
REACTOME_SHC_MEDIATED_CASCADE	482	28	1	0.340814	0.581508
REACTOME_PKB_MEDIATED_EVENTS	482	28	1	0.340814	0.581508
PATTERN_SPECIFICATION_PROCESS	482	28	1	0.340814	0.581508
RESPONSE_TO_NUTRIENT_LEVELS	482	28	1	0.340814	0.581508
RESPONSE_TO_BACTERIUM	482	28	1	0.340814	0.581508
MEMBRANE_FUSION	482	28	1	0.340814	0.581508
INTERPHASE	482	65	1	0.341487	0.581508
REGULATION_OF_MAP_KINASE_ACTIVITY	482	65	1	0.341487	0.581508
KEGG_NOTCH_SIGNALING_PATHWAY	482	47	0	0.343565	0.581508
PID_AJDISS_2PATHWAY	482	47	0	0.343565	0.581508
PID_HEDGEHOG_GLIPATHWAY	482	47	0	0.343565	0.581508
PID_DELTANP63PATHWAY	482	47	0	0.343565	0.581508
REACTOME_P53_INDEPENDENT_G1_S_DNA_DAMAGE_CHECKPOINT	482	47	0	0.343565	0.581508
REACTOME_CDT1_ASSOCIATION_WITH_THE_CDC6_ORC_ORIGIN_COMPLEX	482	47	0	0.343565	0.581508
STRESS_ACTIVATED_PROTEIN_KINASE_SIGNALING_PATHWAY	482	47	0	0.343565	0.581508
REACTOME_APC_C_CDC20_MEDIATED_DEGRADATION_OF_MITOTIC_PROTEINS	482	64	1	0.343962	0.581508
CAMP_MEDIATED_SIGNALING	482	64	1	0.343962	0.581508
KEGG_RNA_POLYMERASE	482	29	1	0.345067	0.581508
PID_S1P_S1P3_PATHWAY	482	29	1	0.345067	0.581508
REACTOME_MRNA_CAPPING	482	29	1	0.345067	0.581508
REACTOME_GLUCONEOGENESIS	482	29	1	0.345067	0.581508
REACTOME_FORMATION_OF_FIBRIN_CLOT_CLOTTING_CASCADE	482	29	1	0.345067	0.581508
REACTOME_ACTIVATION_OF_ATR_IN_RESPONSE_TO_REPLICATION_STRESS	482	29	1	0.345067	0.581508
NEGATIVE_REGULATION_OF_MULTICELLULAR_ORGANISMAL_PROCESS	482	29	1	0.345067	0.581508
PEPTIDYL_TYROSINE_MODIFICATION	482	29	1	0.345067	0.581508
NITROGEN_COMPOUND_CATABOLIC_PROCESS	482	29	1	0.345067	0.581508
SIG_PIP3_SIGNALING_IN_CARDIAC_MYOCTES	482	63	1	0.346371	0.581508
G_PROTEIN_SIGNALING_COUPLED_TO_CAMP_NUCLEOTIDE_SECOND_MESSENGER	482	63	1	0.346371	0.581508
PID_P75NTRPATHWAY	482	62	1	0.348708	0.581508
BIOCARTA_FAS_PATHWAY	482	30	1	0.348958	0.581508
REACTOME_KERATAN_SULFATE_KERATIN_METABOLISM	482	30	1	0.348958	0.581508
REACTOME_REGULATION_OF_BETA_CELL_DEVELOPMENT	482	30	1	0.348958	0.581508
REACTOME_ACTIVATION_OF_KAINATE_RECEPTORS_UPON_GLUTAMATE_BINDING	482	30	1	0.348958	0.581508
POSITIVE_REGULATION_OF_CASPASE_ACTIVITY	482	30	1	0.348958	0.581508
ANION_TRANSPORT	482	30	1	0.348958	0.581508
KEGG_RETINOL_METABOLISM	482	61	1	0.35097	0.581508
KEGG_COLORECTAL_CANCER	482	61	1	0.35097	0.581508
PID_TRKRPATHWAY	482	61	1	0.35097	0.581508
KEGG_TYPE_II_DIABETES_MELLITUS	482	46	0	0.351473	0.581508
PID_PS1PATHWAY	482	46	0	0.351473	0.581508
PID_IL6_7PATHWAY	482	46	0	0.351473	0.581508
PID_A6B1_A6B4_INTEGRIN_PATHWAY	482	46	0	0.351473	0.581508
REACTOME_CROSS_PRESENTATION_OF_SOLUBLE_EXOGENOUS_ANTIGENS_ENDOSOMES	482	46	0	0.351473	0.581508
REACTOME_HEPARAN_SULFATE_HEPARIN_HS_GAG_METABOLISM	482	46	0	0.351473	0.581508
REACTOME_AUTODEGRADATION_OF_THE_E3_UBIQUITIN_LIGASE_COP1	482	46	0	0.351473	0.581508
REACTOME_PACKAGING_OF_TELOMERE_ENDS	482	46	0	0.351473	0.581508
POSITIVE_REGULATION_OF_MAP_KINASE_ACTIVITY	482	46	0	0.351473	0.581508
PROTEIN_PROCESSING	482	46	0	0.351473	0.581508
PID_HDAC_CLASSII_PATHWAY	482	31	1	0.352499	0.581508
PID_AVB3_OPN_PATHWAY	482	31	1	0.352499	0.581508
REACTOME_ELONGATION_ARREST_AND_RECOVERY	482	31	1	0.352499	0.581508
REACTOME_CD28_CO_STIMULATION	482	31	1	0.352499	0.581508
REACTOME_INWARDLY_RECTIFYING_K_CHANNELS	482	31	1	0.352499	0.581508
JAK_STAT_CASCADE	482	31	1	0.352499	0.581508
DI___TRI_VALENT_INORGANIC_CATION_TRANSPORT	482	31	1	0.352499	0.581508
MICROTUBULE_CYTOSKELETON_ORGANIZATION_AND_BIOGENESIS	482	31	1	0.352499	0.581508
LIPOPROTEIN_METABOLIC_PROCESS	482	31	1	0.352499	0.581508
CHROMOSOME_SEGREGATION	482	31	1	0.352499	0.581508
HUMORAL_IMMUNE_RESPONSE	482	31	1	0.352499	0.581508
HORMONE_METABOLIC_PROCESS	482	31	1	0.352499	0.581508
PID_AR_PATHWAY	482	59	1	0.355245	0.581508
REACTOME_ACTIVATION_OF_NF_KAPPAB_IN_B_CELLS	482	59	1	0.355245	0.581508
PROTEIN_IMPORT	482	59	1	0.355245	0.581508
INTERPHASE_OF_MITOTIC_CELL_CYCLE	482	59	1	0.355245	0.581508
KEGG_ETHER_LIPID_METABOLISM	482	32	1	0.355706	0.581508
KEGG_BASE_EXCISION_REPAIR	482	32	1	0.355706	0.581508
BIOCARTA_IL1R_PATHWAY	482	32	1	0.355706	0.581508
PID_HIF2PATHWAY	482	32	1	0.355706	0.581508
REACTOME_THROMBIN_SIGNALLING_THROUGH_PROTEINASE_ACTIVATED_RECEPTORS_PARS	482	32	1	0.355706	0.581508
RESPONSE_TO_EXTRACELLULAR_STIMULUS	482	32	1	0.355706	0.581508
CELLULAR_PROTEIN_COMPLEX_ASSEMBLY	482	32	1	0.355706	0.581508
CELLULAR_LIPID_CATABOLIC_PROCESS	482	32	1	0.355706	0.581508
DNA_DAMAGE_RESPONSESIGNAL_TRANSDUCTION	482	32	1	0.355706	0.581508
REACTOME_RNA_POL_II_PRE_TRANSCRIPTION_EVENTS	482	58	1	0.35725	0.581508
APOPTOTIC_PROGRAM	482	58	1	0.35725	0.581508
KEGG_CYSTEINE_AND_METHIONINE_METABOLISM	482	33	1	0.358591	0.581508
KEGG_BUTANOATE_METABOLISM	482	33	1	0.358591	0.581508
BIOCARTA_TOLL_PATHWAY	482	33	1	0.358591	0.581508
PID_ATM_PATHWAY	482	33	1	0.358591	0.581508
PID_EPOPATHWAY	482	33	1	0.358591	0.581508
PID_MAPKTRKPATHWAY	482	33	1	0.358591	0.581508
PID_INTEGRIN_A4B1_PATHWAY	482	33	1	0.358591	0.581508
REACTOME_RNA_POL_III_TRANSCRIPTION	482	33	1	0.358591	0.581508
REACTOME_FORMATION_OF_THE_HIV1_EARLY_ELONGATION_COMPLEX	482	33	1	0.358591	0.581508
IMMUNE_EFFECTOR_PROCESS	482	33	1	0.358591	0.581508
RECEPTOR_MEDIATED_ENDOCYTOSIS	482	33	1	0.358591	0.581508
BIOCARTA_PPARA_PATHWAY	482	57	1	0.359159	0.581508
KEGG_INTESTINAL_IMMUNE_NETWORK_FOR_IGA_PRODUCTION	482	45	0	0.359562	0.581508
PID_INSULIN_PATHWAY	482	45	0	0.359562	0.581508
REACTOME_CDK_MEDIATED_PHOSPHORYLATION_AND_REMOVAL_OF_CDC6	482	45	0	0.359562	0.581508
REACTOME_MUSCLE_CONTRACTION	482	45	0	0.359562	0.581508
JNK_CASCADE	482	45	0	0.359562	0.581508
PID_FAK_PATHWAY	482	56	1	0.360966	0.581508
REACTOME_COLLAGEN_FORMATION	482	56	1	0.360966	0.581508
KEGG_DNA_REPLICATION	482	34	1	0.361168	0.581508
BIOCARTA_MPR_PATHWAY	482	34	1	0.361168	0.581508
ST_GA13_PATHWAY	482	34	1	0.361168	0.581508
ST_WNT_BETA_CATENIN_PATHWAY	482	34	1	0.361168	0.581508
PID_IL8CXCR2_PATHWAY	482	34	1	0.361168	0.581508
PID_PI3KCIAKTPATHWAY	482	34	1	0.361168	0.581508
KEGG_HEDGEHOG_SIGNALING_PATHWAY	482	55	1	0.362666	0.581508
BIOCARTA_FMLP_PATHWAY	482	35	1	0.363447	0.581508
BIOCARTA_PAR1_PATHWAY	482	35	1	0.363447	0.581508
ST_PHOSPHOINOSITIDE_3_KINASE_PATHWAY	482	35	1	0.363447	0.581508
PID_RAC1_REG_PATHWAY	482	35	1	0.363447	0.581508
REACTOME_APOPTOTIC_CLEAVAGE_OF_CELLULAR_PROTEINS	482	35	1	0.363447	0.581508
REACTOME_PI3K_EVENTS_IN_ERBB4_SIGNALING	482	35	1	0.363447	0.581508
REACTOME_PI3K_AKT_ACTIVATION	482	35	1	0.363447	0.581508
REACTOME_GAB1_SIGNALOSOME	482	35	1	0.363447	0.581508
REACTOME_PLATELET_AGGREGATION_PLUG_FORMATION	482	35	1	0.363447	0.581508
LIPID_CATABOLIC_PROCESS	482	35	1	0.363447	0.581508
SULFUR_METABOLIC_PROCESS	482	35	1	0.363447	0.581508
PID_TAP63PATHWAY	482	54	1	0.364254	0.581508
REACTOME_REGULATION_OF_APOPTOSIS	482	54	1	0.364254	0.581508
PID_GMCSF_PATHWAY	482	36	1	0.365442	0.581508
PID_FRA_PATHWAY	482	36	1	0.365442	0.581508
PID_FASPATHWAY	482	36	1	0.365442	0.581508
PID_PI3KPLCTRKPATHWAY	482	36	1	0.365442	0.581508
REACTOME_NEGATIVE_REGULATION_OF_FGFR_SIGNALING	482	36	1	0.365442	0.581508
REACTOME_AMINE_LIGAND_BINDING_RECEPTORS	482	36	1	0.365442	0.581508
REACTOME_FRS2_MEDIATED_CASCADE	482	36	1	0.365442	0.581508
TRANSFORMING_GROWTH_FACTOR_BETA_RECEPTOR_SIGNALING_PATHWAY	482	36	1	0.365442	0.581508
KEGG_STEROID_HORMONE_BIOSYNTHESIS	482	53	1	0.365722	0.581508
KEGG_PATHOGENIC_ESCHERICHIA_COLI_INFECTION	482	52	1	0.367066	0.581508
PID_PTP1BPATHWAY	482	52	1	0.367066	0.581508
FEMALE_PREGNANCY	482	52	1	0.367066	0.581508
REACTOME_NRAGE_SIGNALS_DEATH_THROUGH_JNK	482	37	1	0.367164	0.581508
PHOSPHOLIPID_BIOSYNTHETIC_PROCESS	482	37	1	0.367164	0.581508
NEGATIVE_REGULATION_OF_SIGNAL_TRANSDUCTION	482	37	1	0.367164	0.581508
AMINE_TRANSPORT	482	37	1	0.367164	0.581508
KEGG_PROTEASOME	482	44	0	0.367837	0.581508
PID_RHOA_PATHWAY	482	44	0	0.367837	0.581508
PID_ERBB2ERBB3PATHWAY	482	44	0	0.367837	0.581508
REACTOME_PI_METABOLISM	482	44	0	0.367837	0.581508
REGULATION_OF_PROTEIN_MODIFICATION_PROCESS	482	44	0	0.367837	0.581508
REGULATION_OF_CELL_GROWTH	482	44	0	0.367837	0.581508
PID_RAC1_PATHWAY	482	51	1	0.368278	0.581508
REACTOME_CELL_DEATH_SIGNALLING_VIA_NRAGE_NRIF_AND_NADE	482	51	1	0.368278	0.581508
KEGG_SPHINGOLIPID_METABOLISM	482	38	1	0.368625	0.581508
KEGG_PORPHYRIN_AND_CHLOROPHYLL_METABOLISM	482	38	1	0.368625	0.581508
BIOCARTA_P38MAPK_PATHWAY	482	38	1	0.368625	0.581508
PID_ERBB4_PATHWAY	482	38	1	0.368625	0.581508
REACTOME_MRNA_SPLICING_MINOR_PATHWAY	482	38	1	0.368625	0.581508
PROTEIN_OLIGOMERIZATION	482	38	1	0.368625	0.581508
LEUKOCYTE_DIFFERENTIATION	482	38	1	0.368625	0.581508
CYTOKINE_BIOSYNTHETIC_PROCESS	482	38	1	0.368625	0.581508
KEGG_ENDOMETRIAL_CANCER	482	50	1	0.369351	0.581508
REACTOME_LOSS_OF_NLP_FROM_MITOTIC_CENTROSOMES	482	50	1	0.369351	0.581508
KEGG_FATTY_ACID_METABOLISM	482	39	1	0.369834	0.581508
PID_ATR_PATHWAY	482	39	1	0.369834	0.581508
PID_RET_PATHWAY	482	39	1	0.369834	0.581508
REACTOME_RNA_POL_II_TRANSCRIPTION_PRE_INITIATION_AND_PROMOTER_OPENING	482	39	1	0.369834	0.581508
CYTOKINE_METABOLIC_PROCESS	482	39	1	0.369834	0.581508
CARBOXYLIC_ACID_TRANSPORT	482	39	1	0.369834	0.581508
KEGG_STARCH_AND_SUCROSE_METABOLISM	482	49	1	0.370279	0.581508
SIG_INSULIN_RECEPTOR_PATHWAY_IN_CARDIAC_MYOCYTES	482	49	1	0.370279	0.581508
REACTOME_APOPTOTIC_EXECUTION_PHASE	482	49	1	0.370279	0.581508
CHROMATIN_MODIFICATION	482	49	1	0.370279	0.581508
TBK1.DN.48HRS_UP	482	49	1	0.370279	0.581508
KEGG_TYROSINE_METABOLISM	482	40	1	0.370803	0.581508
KEGG_ALDOSTERONE_REGULATED_SODIUM_REABSORPTION	482	40	1	0.370803	0.581508
KEGG_BLADDER_CANCER	482	40	1	0.370803	0.581508
SIG_CHEMOTAXIS	482	40	1	0.370803	0.581508
PID_ER_NONGENOMIC_PATHWAY	482	40	1	0.370803	0.581508
PID_RHOA_REG_PATHWAY	482	40	1	0.370803	0.581508
PID_FOXM1PATHWAY	482	40	1	0.370803	0.581508
ORGANIC_ACID_TRANSPORT	482	40	1	0.370803	0.581508
KEGG_DRUG_METABOLISM_OTHER_ENZYMES	482	48	1	0.371054	0.581508
PID_PI3KCIPATHWAY	482	48	1	0.371054	0.581508
REGULATION_OF_PHOSPHORYLATION	482	48	1	0.371054	0.581508
DNA_DEPENDENT_DNA_REPLICATION	482	48	1	0.371054	0.581508
KEGG_NUCLEOTIDE_EXCISION_REPAIR	482	41	1	0.371542	0.581508
BIOCARTA_BIOPEPTIDES_PATHWAY	482	41	1	0.371542	0.581508
PID_AMB2_NEUTROPHILS_PATHWAY	482	41	1	0.371542	0.581508
PID_ECADHERIN_STABILIZATION_PATHWAY	482	41	1	0.371542	0.581508
REACTOME_PI3K_EVENTS_IN_ERBB2_SIGNALING	482	41	1	0.371542	0.581508
NEGATIVE_REGULATION_OF_CELLULAR_PROTEIN_METABOLIC_PROCESS	482	41	1	0.371542	0.581508
REGULATION_OF_MITOSIS	482	41	1	0.371542	0.581508
REACTOME_REGULATION_OF_ORNITHINE_DECARBOXYLASE_ODC	482	47	1	0.371669	0.581508
CELL_CYCLE_CHECKPOINT_GO_0000075	482	47	1	0.371669	0.581508
PHOSPHOINOSITIDE_MEDIATED_SIGNALING	482	47	1	0.371669	0.581508
ST_DIFFERENTIATION_PATHWAY_IN_PC12_CELLS	482	42	1	0.372061	0.581508
REACTOME_SIGNALING_BY_FGFR_MUTANTS	482	42	1	0.372061	0.581508
REACTOME_ACTIVATION_OF_CHAPERONE_GENES_BY_XBP1S	482	42	1	0.372061	0.581508
REGULATION_OF_CYCLIN_DEPENDENT_PROTEIN_KINASE_ACTIVITY	482	42	1	0.372061	0.581508
GLYCEROPHOSPHOLIPID_METABOLIC_PROCESS	482	42	1	0.372061	0.581508
KEGG_GLYCEROLIPID_METABOLISM	482	46	1	0.372116	0.581508
PID_LKB1_PATHWAY	482	46	1	0.372116	0.581508
PID_HES_HEYPATHWAY	482	46	1	0.372116	0.581508
RESPONSE_TO_VIRUS	482	46	1	0.372116	0.581508
PROTEIN_IMPORT_INTO_NUCLEUS	482	46	1	0.372116	0.581508
CARBOHYDRATE_BIOSYNTHETIC_PROCESS	482	46	1	0.372116	0.581508
KEGG_VALINE_LEUCINE_AND_ISOLEUCINE_DEGRADATION	482	43	1	0.372368	0.581508
PID_FANCONI_PATHWAY	482	43	1	0.372368	0.581508
REACTOME_MITOCHONDRIAL_PROTEIN_IMPORT	482	43	1	0.372368	0.581508
REACTOME_FORMATION_OF_RNA_POL_II_ELONGATION_COMPLEX_	482	43	1	0.372368	0.581508
PID_HNF3BPATHWAY	482	45	1	0.372387	0.581508
REACTOME_NUCLEAR_RECEPTOR_TRANSCRIPTION_PATHWAY	482	45	1	0.372387	0.581508
REACTOME_LIPID_DIGESTION_MOBILIZATION_AND_TRANSPORT	482	45	1	0.372387	0.581508
MEMBRANE_LIPID_BIOSYNTHETIC_PROCESS	482	45	1	0.372387	0.581508
RESPONSE_TO_OXIDATIVE_STRESS	482	45	1	0.372387	0.581508
BCAT_BILD_ET_AL_DN	482	45	1	0.372387	0.581508
KRAS.50_UP.V1_DN	482	45	1	0.372387	0.581508
G_PROTEIN_SIGNALING_COUPLED_TO_IP3_SECOND_MESSENGERPHOSPHOLIPASE_C_ACTIVATING	482	44	1	0.372474	0.581508
NEGATIVE_REGULATION_OF_PROTEIN_METABOLIC_PROCESS	482	44	1	0.372474	0.581508
REGULATION_OF_DNA_METABOLIC_PROCESS	482	44	1	0.372474	0.581508
PROTEIN_DNA_COMPLEX_ASSEMBLY	482	44	1	0.372474	0.581508
MITOCHONDRION_ORGANIZATION_AND_BIOGENESIS	482	44	1	0.372474	0.581508
KRAS.50_UP.V1_UP	482	44	1	0.372474	0.581508
KEGG_AMINO_SUGAR_AND_NUCLEOTIDE_SUGAR_METABOLISM	482	43	0	0.376303	0.585527
PID_TCPTP_PATHWAY	482	43	0	0.376303	0.585527
PID_SYNDECAN_1_PATHWAY	482	43	0	0.376303	0.585527
PID_HNF3APATHWAY	482	43	0	0.376303	0.585527
DNA_RECOMBINATION	482	43	0	0.376303	0.585527
KEGG_ABC_TRANSPORTERS	482	42	0	0.384962	0.596219
PID_UPA_UPAR_PATHWAY	482	42	0	0.384962	0.596219
PID_CXCR3PATHWAY	482	42	0	0.384962	0.596219
REACTOME_CHONDROITIN_SULFATE_DERMATAN_SULFATE_METABOLISM	482	42	0	0.384962	0.596219
REACTOME_TRNA_AMINOACYLATION	482	42	0	0.384962	0.596219
REACTOME_REGULATION_OF_INSULIN_SECRETION_BY_GLUCAGON_LIKE_PEPTIDE1	482	42	0	0.384962	0.596219
DIGESTION	482	42	0	0.384962	0.596219
KEGG_AMINOACYL_TRNA_BIOSYNTHESIS	482	41	0	0.393821	0.608325
KEGG_TYPE_I_DIABETES_MELLITUS	482	41	0	0.393821	0.608325
ACTIVATION_OF_MAPK_ACTIVITY	482	41	0	0.393821	0.608325
BCAT_GDS748_DN	482	41	0	0.393821	0.608325
ST_JNK_MAPK_PATHWAY	482	40	0	0.402883	0.619861
REACTOME_DEFENSINS	482	40	0	0.402883	0.619861
REACTOME_PRE_NOTCH_EXPRESSION_AND_PROCESSING	482	40	0	0.402883	0.619861
REACTOME_NOTCH1_INTRACELLULAR_DOMAIN_REGULATES_TRANSCRIPTION	482	40	0	0.402883	0.619861
REACTOME_IL_3_5_AND_GM_CSF_SIGNALING	482	40	0	0.402883	0.619861
YAP1_UP	482	40	0	0.402883	0.619861
PID_EPHBFWDPATHWAY	482	39	0	0.412153	0.631625
PID_ECADHERIN_NASCENTAJ_PATHWAY	482	39	0	0.412153	0.631625
PID_ERBB1_INTERNALIZATION_PATHWAY	482	39	0	0.412153	0.631625
STRIATED_MUSCLE_DEVELOPMENT	482	39	0	0.412153	0.631625
NEGATIVE_REGULATION_OF_GROWTH	482	39	0	0.412153	0.631625
VIRAL_REPRODUCTION	482	39	0	0.412153	0.631625
BIOCARTA_INTEGRIN_PATHWAY	482	38	0	0.421636	0.644044
PID_AURORA_B_PATHWAY	482	38	0	0.421636	0.644044
REACTOME_NUCLEAR_SIGNALING_BY_ERBB4	482	38	0	0.421636	0.644044
REACTOME_NCAM1_INTERACTIONS	482	38	0	0.421636	0.644044
REACTOME_IL_2_SIGNALING	482	38	0	0.421636	0.644044
KEGG_GRAFT_VERSUS_HOST_DISEASE	482	37	0	0.431337	0.657141
BIOCARTA_ALK_PATHWAY	482	37	0	0.431337	0.657141
BIOCARTA_IL2RB_PATHWAY	482	37	0	0.431337	0.657141
PID_P38ALPHABETADOWNSTREAMPATHWAY	482	37	0	0.431337	0.657141
BIOCARTA_FCER1_PATHWAY	482	36	0	0.44126	0.670072
BIOCARTA_MET_PATHWAY	482	36	0	0.44126	0.670072
ST_P38_MAPK_PATHWAY	482	36	0	0.44126	0.670072
REACTOME_SIGNALLING_TO_ERKS	482	36	0	0.44126	0.670072
TRANSLATIONAL_INITIATION	482	36	0	0.44126	0.670072
PID_ARF6_PATHWAY	482	35	0	0.451411	0.683265
PID_ERBB1_RECEPTOR_PROXIMAL_PATHWAY	482	35	0	0.451411	0.683265
REACTOME_METABOLISM_OF_STEROID_HORMONES_AND_VITAMINS_A_AND_D	482	35	0	0.451411	0.683265
REACTOME_BMAL1_CLOCK_NPAS2_ACTIVATES_CIRCADIAN_EXPRESSION	482	35	0	0.451411	0.683265
REGULATION_OF_CYTOKINE_BIOSYNTHETIC_PROCESS	482	35	0	0.451411	0.683265
KEGG_ALLOGRAFT_REJECTION	482	34	0	0.461795	0.696273
BIOCARTA_AGR_PATHWAY	482	34	0	0.461795	0.696273
ST_ADRENERGIC	482	34	0	0.461795	0.696273
PID_EPHA_FWDPATHWAY	482	34	0	0.461795	0.696273
REACTOME_BETA_DEFENSINS	482	34	0	0.461795	0.696273
VIRAL_REPRODUCTIVE_PROCESS	482	34	0	0.461795	0.696273
KEGG_REGULATION_OF_AUTOPHAGY	482	33	0	0.472418	0.709083
KEGG_PRION_DISEASES	482	33	0	0.472418	0.709083
PID_NCADHERINPATHWAY	482	33	0	0.472418	0.709083
REACTOME_GLUCAGON_TYPE_LIGAND_RECEPTORS	482	33	0	0.472418	0.709083
REACTOME_GLOBAL_GENOMIC_NER_GG_NER	482	33	0	0.472418	0.709083
REACTOME_TRANSPORT_TO_THE_GOLGI_AND_SUBSEQUENT_MODIFICATION	482	33	0	0.472418	0.709083
TRANSCRIPTION_INITIATION	482	33	0	0.472418	0.709083
KEGG_FRUCTOSE_AND_MANNOSE_METABOLISM	482	32	0	0.483284	0.71892
KEGG_BASAL_TRANSCRIPTION_FACTORS	482	32	0	0.483284	0.71892
BIOCARTA_BCR_PATHWAY	482	32	0	0.483284	0.71892
BIOCARTA_CARM_ER_PATHWAY	482	32	0	0.483284	0.71892
BIOCARTA_GPCR_PATHWAY	482	32	0	0.483284	0.71892
SIG_CD40PATHWAYMAP	482	32	0	0.483284	0.71892
PID_SYNDECAN_4_PATHWAY	482	32	0	0.483284	0.71892
PID_SYNDECAN_2_PATHWAY	482	32	0	0.483284	0.71892
PID_ALPHASYNUCLEIN_PATHWAY	482	32	0	0.483284	0.71892
REACTOME_NEUROTRANSMITTER_RELEASE_CYCLE	482	32	0	0.483284	0.71892
REACTOME_ABC_FAMILY_PROTEINS_MEDIATED_TRANSPORT	482	32	0	0.483284	0.71892
POSITIVE_REGULATION_OF_TRANSLATION	482	32	0	0.483284	0.71892
CELLULAR_COMPONENT_DISASSEMBLY	482	32	0	0.483284	0.71892
RESPONSE_TO_HORMONE_STIMULUS	482	32	0	0.483284	0.71892
BIOCARTA_AT1R_PATHWAY	482	31	0	0.4944	0.731261
BIOCARTA_PDGF_PATHWAY	482	31	0	0.4944	0.731261
SIG_REGULATION_OF_THE_ACTIN_CYTOSKELETON_BY_RHO_GTPASES	482	31	0	0.4944	0.731261
PID_NEPHRIN_NEPH1_PATHWAY	482	31	0	0.4944	0.731261
PID_AURORA_A_PATHWAY	482	31	0	0.4944	0.731261
REACTOME_SIGNAL_AMPLIFICATION	482	31	0	0.4944	0.731261
REACTOME_SIGNAL_TRANSDUCTION_BY_L1	482	31	0	0.4944	0.731261
EXTRACELLULAR_STRUCTURE_ORGANIZATION_AND_BIOGENESIS	482	31	0	0.4944	0.731261
DNA_PACKAGING	482	31	0	0.4944	0.731261
BIOCARTA_EGF_PATHWAY	482	30	0	0.505771	0.741501
PID_NECTIN_PATHWAY	482	30	0	0.505771	0.741501
PID_P38ALPHABETAPATHWAY	482	30	0	0.505771	0.741501
PID_IGF1_PATHWAY	482	30	0	0.505771	0.741501
PID_RETINOIC_ACID_PATHWAY	482	30	0	0.505771	0.741501
REACTOME_TRAF6_MEDIATED_IRF7_ACTIVATION	482	30	0	0.505771	0.741501
REACTOME_ION_TRANSPORT_BY_P_TYPE_ATPASES	482	30	0	0.505771	0.741501
REGULATION_OF_PROTEIN_AMINO_ACID_PHOSPHORYLATION	482	30	0	0.505771	0.741501
REGULATION_OF_TRANSLATIONAL_INITIATION	482	30	0	0.505771	0.741501
VIRAL_INFECTIOUS_CYCLE	482	30	0	0.505771	0.741501
MEIOTIC_CELL_CYCLE	482	30	0	0.505771	0.741501
SKELETAL_MUSCLE_DEVELOPMENT	482	30	0	0.505771	0.741501
PHOSPHOINOSITIDE_METABOLIC_PROCESS	482	30	0	0.505771	0.741501
TISSUE_REMODELING	482	30	0	0.505771	0.741501
KEGG_THYROID_CANCER	482	29	0	0.517403	0.751007
BIOCARTA_INFLAM_PATHWAY	482	29	0	0.517403	0.751007
BIOCARTA_MYOSIN_PATHWAY	482	29	0	0.517403	0.751007
BIOCARTA_RHO_PATHWAY	482	29	0	0.517403	0.751007
ST_ERK1_ERK2_MAPK_PATHWAY	482	29	0	0.517403	0.751007
PID_REELINPATHWAY	482	29	0	0.517403	0.751007
PID_EPHRINBREVPATHWAY	482	29	0	0.517403	0.751007
PID_BARD1PATHWAY	482	29	0	0.517403	0.751007
REACTOME_STEROID_HORMONES	482	29	0	0.517403	0.751007
REACTOME_SIGNALING_BY_ROBO_RECEPTOR	482	29	0	0.517403	0.751007
REACTOME_COMPLEMENT_CASCADE	482	29	0	0.517403	0.751007
REACTOME_DNA_STRAND_ELONGATION	482	29	0	0.517403	0.751007
PROTEIN_AUTOPROCESSING	482	29	0	0.517403	0.751007
GENERATION_OF_A_SIGNAL_INVOLVED_IN_CELL_CELL_SIGNALING	482	29	0	0.517403	0.751007
BONE_REMODELING	482	29	0	0.517403	0.751007
POSITIVE_REGULATION_OF_PROTEIN_MODIFICATION_PROCESS	482	29	0	0.517403	0.751007
KEGG_GLYCINE_SERINE_AND_THREONINE_METABOLISM	482	28	0	0.529302	0.758374
KEGG_LINOLEIC_ACID_METABOLISM	482	28	0	0.529302	0.758374
BIOCARTA_G1_PATHWAY	482	28	0	0.529302	0.758374
BIOCARTA_HDAC_PATHWAY	482	28	0	0.529302	0.758374
BIOCARTA_GH_PATHWAY	482	28	0	0.529302	0.758374
BIOCARTA_PYK2_PATHWAY	482	28	0	0.529302	0.758374
PID_IL2_STAT5PATHWAY	482	28	0	0.529302	0.758374
REACTOME_SIGNALING_BY_FGFR1_MUTANTS	482	28	0	0.529302	0.758374
REACTOME_SYNTHESIS_OF_PIPS_AT_THE_PLASMA_MEMBRANE	482	28	0	0.529302	0.758374
REACTOME_TIGHT_JUNCTION_INTERACTIONS	482	28	0	0.529302	0.758374
REACTOME_LIPOPROTEIN_METABOLISM	482	28	0	0.529302	0.758374
REACTOME_INTRINSIC_PATHWAY_FOR_APOPTOSIS	482	28	0	0.529302	0.758374
GLYCEROPHOSPHOLIPID_BIOSYNTHETIC_PROCESS	482	28	0	0.529302	0.758374
POSITIVE_REGULATION_OF_PHOSPHATE_METABOLIC_PROCESS	482	28	0	0.529302	0.758374
PROTEIN_AMINO_ACID_N_LINKED_GLYCOSYLATION	482	28	0	0.529302	0.758374
LIPID_TRANSPORT	482	28	0	0.529302	0.758374
PROTEIN_AMINO_ACID_AUTOPHOSPHORYLATION	482	28	0	0.529302	0.758374
NUCLEAR_ORGANIZATION_AND_BIOGENESIS	482	28	0	0.529302	0.758374
RHYTHMIC_PROCESS	482	28	0	0.529302	0.758374
REGULATION_OF_GENE_EXPRESSION_EPIGENETIC	482	28	0	0.529302	0.758374
NEGATIVE_REGULATION_OF_BIOSYNTHETIC_PROCESS	482	28	0	0.529302	0.758374
KEGG_PENTOSE_AND_GLUCURONATE_INTERCONVERSIONS	482	27	0	0.541474	0.768268
BIOCARTA_ERK_PATHWAY	482	27	0	0.541474	0.768268
BIOCARTA_EDG1_PATHWAY	482	27	0	0.541474	0.768268
BIOCARTA_NKT_PATHWAY	482	27	0	0.541474	0.768268
BIOCARTA_VEGF_PATHWAY	482	27	0	0.541474	0.768268
ST_MYOCYTE_AD_PATHWAY	482	27	0	0.541474	0.768268
PID_GLYPICAN_1PATHWAY	482	27	0	0.541474	0.768268
PID_LIS1PATHWAY	482	27	0	0.541474	0.768268
REACTOME_BILE_ACID_AND_BILE_SALT_METABOLISM	482	27	0	0.541474	0.768268
REACTOME_SIGNALLING_TO_RAS	482	27	0	0.541474	0.768268
REACTOME_HS_GAG_BIOSYNTHESIS	482	27	0	0.541474	0.768268
REACTOME_G_PROTEIN_ACTIVATION	482	27	0	0.541474	0.768268
NEGATIVE_REGULATION_OF_CELLULAR_BIOSYNTHETIC_PROCESS	482	27	0	0.541474	0.768268
TRANSCRIPTION_INITIATION_FROM_RNA_POLYMERASE_II_PROMOTER	482	27	0	0.541474	0.768268
ACTIVATION_OF_PROTEIN_KINASE_ACTIVITY	482	27	0	0.541474	0.768268
G1_S_TRANSITION_OF_MITOTIC_CELL_CYCLE	482	27	0	0.541474	0.768268
KEGG_SELENOAMINO_ACID_METABOLISM	482	26	0	0.553925	0.778832
BIOCARTA_PROTEASOME_PATHWAY	482	26	0	0.553925	0.778832
BIOCARTA_WNT_PATHWAY	482	26	0	0.553925	0.778832
PID_P38_MKK3_6PATHWAY	482	26	0	0.553925	0.778832
PID_INTEGRIN_CS_PATHWAY	482	26	0	0.553925	0.778832
PID_RXR_VDR_PATHWAY	482	26	0	0.553925	0.778832
PID_IL3_PATHWAY	482	26	0	0.553925	0.778832
PID_INSULIN_GLUCOSE_PATHWAY	482	26	0	0.553925	0.778832
REACTOME_PRE_NOTCH_TRANSCRIPTION_AND_TRANSLATION	482	26	0	0.553925	0.778832
REACTOME_ACTIVATED_NOTCH1_TRANSMITS_SIGNAL_TO_THE_NUCLEUS	482	26	0	0.553925	0.778832
REACTOME_STRIATED_MUSCLE_CONTRACTION	482	26	0	0.553925	0.778832
REACTOME_GAP_JUNCTION_TRAFFICKING	482	26	0	0.553925	0.778832
POSITIVE_REGULATION_OF_PHOSPHORYLATION	482	26	0	0.553925	0.778832
RESPONSE_TO_HYPOXIA	482	26	0	0.553925	0.778832
GLI1_UP.V1_DN	482	26	0	0.553925	0.778832
KEGG_GALACTOSE_METABOLISM	482	25	0	0.566662	0.790077
KEGG_GLYCOSAMINOGLYCAN_BIOSYNTHESIS_HEPARAN_SULFATE	482	25	0	0.566662	0.790077
KEGG_HOMOLOGOUS_RECOMBINATION	482	25	0	0.566662	0.790077
KEGG_MATURITY_ONSET_DIABETES_OF_THE_YOUNG	482	25	0	0.566662	0.790077
BIOCARTA_BAD_PATHWAY	482	25	0	0.566662	0.790077
PID_MYC_PATHWAY	482	25	0	0.566662	0.790077
REACTOME_SPHINGOLIPID_DE_NOVO_BIOSYNTHESIS	482	25	0	0.566662	0.790077
REACTOME_INHIBITION_OF_INSULIN_SECRETION_BY_ADRENALINE_NORADRENALINE	482	25	0	0.566662	0.790077
REACTOME_POST_TRANSLATIONAL_MODIFICATION_SYNTHESIS_OF_GPI_ANCHORED_PROTEINS	482	25	0	0.566662	0.790077
REACTOME_ADP_SIGNALLING_THROUGH_P2RY1	482	25	0	0.566662	0.790077
REACTOME_INHIBITION_OF_VOLTAGE_GATED_CA2_CHANNELS_VIA_GBETA_GAMMA_SUBUNITS	482	25	0	0.566662	0.790077
REACTOME_ENDOSOMAL_SORTING_COMPLEX_REQUIRED_FOR_TRANSPORT_ESCRT	482	25	0	0.566662	0.790077
CHROMATIN_REMODELING	482	25	0	0.566662	0.790077
DEVELOPMENT_OF_PRIMARY_SEXUAL_CHARACTERISTICS	482	25	0	0.566662	0.790077
KEGG_ASCORBATE_AND_ALDARATE_METABOLISM	482	24	0	0.579691	0.799645
KEGG_GLYCOSYLPHOSPHATIDYLINOSITOL_GPI_ANCHOR_BIOSYNTHESIS	482	24	0	0.579691	0.799645
BIOCARTA_ECM_PATHWAY	482	24	0	0.579691	0.799645
BIOCARTA_MCALPAIN_PATHWAY	482	24	0	0.579691	0.799645
BIOCARTA_EIF4_PATHWAY	482	24	0	0.579691	0.799645
BIOCARTA_TPO_PATHWAY	482	24	0	0.579691	0.799645
PID_HDAC_CLASSIII_PATHWAY	482	24	0	0.579691	0.799645
PID_CDC42_REG_PATHWAY	482	24	0	0.579691	0.799645
PID_LYMPHANGIOGENESIS_PATHWAY	482	24	0	0.579691	0.799645
REACTOME_GROWTH_HORMONE_RECEPTOR_SIGNALING	482	24	0	0.579691	0.799645
REACTOME_SULFUR_AMINO_ACID_METABOLISM	482	24	0	0.579691	0.799645
REACTOME_CYTOSOLIC_TRNA_AMINOACYLATION	482	24	0	0.579691	0.799645
REACTOME_IL_RECEPTOR_SHC_SIGNALING	482	24	0	0.579691	0.799645
REACTOME_REGULATION_OF_IFNA_SIGNALING	482	24	0	0.579691	0.799645
REACTOME_RNA_POL_I_TRANSCRIPTION_INITIATION	482	24	0	0.579691	0.799645
RNA_SPLICINGVIA_TRANSESTERIFICATION_REACTIONS	482	24	0	0.579691	0.799645
AROMATIC_COMPOUND_METABOLIC_PROCESS	482	24	0	0.579691	0.799645
CYTOSKELETON_DEPENDENT_INTRACELLULAR_TRANSPORT	482	24	0	0.579691	0.799645
KEGG_PENTOSE_PHOSPHATE_PATHWAY	482	23	0	0.593019	0.806589
KEGG_PROTEIN_EXPORT	482	23	0	0.593019	0.806589
BIOCARTA_CTCF_PATHWAY	482	23	0	0.593019	0.806589
BIOCARTA_GLEEVEC_PATHWAY	482	23	0	0.593019	0.806589
BIOCARTA_MTOR_PATHWAY	482	23	0	0.593019	0.806589
BIOCARTA_IGF1R_PATHWAY	482	23	0	0.593019	0.806589
BIOCARTA_RAC1_PATHWAY	482	23	0	0.593019	0.806589
PID_PRLSIGNALINGEVENTSPATHWAY	482	23	0	0.593019	0.806589
PID_RHODOPSIN_PATHWAY	482	23	0	0.593019	0.806589
REACTOME_RORA_ACTIVATES_CIRCADIAN_EXPRESSION	482	23	0	0.593019	0.806589
REACTOME_YAP1_AND_WWTR1_TAZ_STIMULATED_GENE_EXPRESSION	482	23	0	0.593019	0.806589
REACTOME_REGULATION_OF_HYPOXIA_INDUCIBLE_FACTOR_HIF_BY_OXYGEN	482	23	0	0.593019	0.806589
REACTOME_EGFR_DOWNREGULATION	482	23	0	0.593019	0.806589
REACTOME_SMOOTH_MUSCLE_CONTRACTION	482	23	0	0.593019	0.806589
REACTOME_THROMBOXANE_SIGNALLING_THROUGH_TP_RECEPTOR	482	23	0	0.593019	0.806589
REACTOME_GLUTATHIONE_CONJUGATION	482	23	0	0.593019	0.806589
GLUCOSE_METABOLIC_PROCESS	482	23	0	0.593019	0.806589
POSITIVE_REGULATION_OF_CYTOKINE_BIOSYNTHETIC_PROCESS	482	23	0	0.593019	0.806589
REGULATION_OF_G_PROTEIN_COUPLED_RECEPTOR_PROTEIN_SIGNALING_PATHWAY	482	23	0	0.593019	0.806589
REGULATION_OF_NEUROTRANSMITTER_LEVELS	482	23	0	0.593019	0.806589
SYNAPSE_ORGANIZATION_AND_BIOGENESIS	482	23	0	0.593019	0.806589
REGULATION_OF_MITOTIC_CELL_CYCLE	482	23	0	0.593019	0.806589
PHOSPHOINOSITIDE_BIOSYNTHETIC_PROCESS	482	23	0	0.593019	0.806589
HETEROCYCLE_METABOLIC_PROCESS	482	23	0	0.593019	0.806589
KEGG_MISMATCH_REPAIR	482	22	0	0.606653	0.816097
BIOCARTA_CCR3_PATHWAY	482	22	0	0.606653	0.816097
BIOCARTA_PTDINS_PATHWAY	482	22	0	0.606653	0.816097
BIOCARTA_HER2_PATHWAY	482	22	0	0.606653	0.816097
SA_B_CELL_RECEPTOR_COMPLEXES	482	22	0	0.606653	0.816097
ST_GA12_PATHWAY	482	22	0	0.606653	0.816097
PID_INTEGRIN_A9B1_PATHWAY	482	22	0	0.606653	0.816097
REACTOME_ACTIVATION_OF_THE_PRE_REPLICATIVE_COMPLEX	482	22	0	0.606653	0.816097
REACTOME_GRB2_EVENTS_IN_ERBB2_SIGNALING	482	22	0	0.606653	0.816097
REACTOME_CIRCADIAN_REPRESSION_OF_EXPRESSION_BY_REV_ERBA	482	22	0	0.606653	0.816097
REACTOME_A_TETRASACCHARIDE_LINKER_SEQUENCE_IS_REQUIRED_FOR_GAG_SYNTHESIS	482	22	0	0.606653	0.816097
REACTOME_DOUBLE_STRAND_BREAK_REPAIR	482	22	0	0.606653	0.816097
REACTOME_RECYCLING_PATHWAY_OF_L1	482	22	0	0.606653	0.816097
POSITIVE_REGULATION_OF_TRANSPORT	482	22	0	0.606653	0.816097
FEEDING_BEHAVIOR	482	22	0	0.606653	0.816097
DNA_CATABOLIC_PROCESS	482	22	0	0.606653	0.816097
DOUBLE_STRAND_BREAK_REPAIR	482	22	0	0.606653	0.816097
NEGATIVE_REGULATION_OF_TRANSLATION	482	22	0	0.606653	0.816097
CARBOHYDRATE_CATABOLIC_PROCESS	482	22	0	0.606653	0.816097
KEGG_BETA_ALANINE_METABOLISM	482	21	0	0.6206	0.822533
KEGG_GLYCOSAMINOGLYCAN_BIOSYNTHESIS_CHONDROITIN_SULFATE	482	21	0	0.6206	0.822533
KEGG_NITROGEN_METABOLISM	482	21	0	0.6206	0.822533
KEGG_PROXIMAL_TUBULE_BICARBONATE_RECLAMATION	482	21	0	0.6206	0.822533
BIOCARTA_IL6_PATHWAY	482	21	0	0.6206	0.822533
BIOCARTA_INSULIN_PATHWAY	482	21	0	0.6206	0.822533
BIOCARTA_NOS1_PATHWAY	482	21	0	0.6206	0.822533
BIOCARTA_TFF_PATHWAY	482	21	0	0.6206	0.822533
PID_S1P_S1P1_PATHWAY	482	21	0	0.6206	0.822533
PID_CONE_PATHWAY	482	21	0	0.6206	0.822533
PID_S1P_META_PATHWAY	482	21	0	0.6206	0.822533
PID_ECADHERIN_KERATINOCYTE_PATHWAY	482	21	0	0.6206	0.822533
PID_PDGFRAPATHWAY	482	21	0	0.6206	0.822533
REACTOME_RNA_POL_I_TRANSCRIPTION_TERMINATION	482	21	0	0.6206	0.822533
REACTOME_MITOCHONDRIAL_TRNA_AMINOACYLATION	482	21	0	0.6206	0.822533
REACTOME_LYSOSOME_VESICLE_BIOGENESIS	482	21	0	0.6206	0.822533
REACTOME_METAL_ION_SLC_TRANSPORTERS	482	21	0	0.6206	0.822533
REACTOME_ADP_SIGNALLING_THROUGH_P2RY12	482	21	0	0.6206	0.822533
REACTOME_FORMATION_OF_INCISION_COMPLEX_IN_GG_NER	482	21	0	0.6206	0.822533
REACTOME_APC_CDC20_MEDIATED_DEGRADATION_OF_NEK2A	482	21	0	0.6206	0.822533
MUSCLE_CELL_DIFFERENTIATION	482	21	0	0.6206	0.822533
AMINO_ACID_DERIVATIVE_METABOLIC_PROCESS	482	21	0	0.6206	0.822533
CALCIUM_INDEPENDENT_CELL_CELL_ADHESION	482	21	0	0.6206	0.822533
PROTEIN_HOMOOLIGOMERIZATION	482	21	0	0.6206	0.822533
CELLULAR_CARBOHYDRATE_CATABOLIC_PROCESS	482	21	0	0.6206	0.822533
RESPONSE_TO_DRUG	482	21	0	0.6206	0.822533
KEGG_GLYCOSAMINOGLYCAN_DEGRADATION	482	20	0	0.634867	0.834335
BIOCARTA_IGF1_PATHWAY	482	20	0	0.634867	0.834335
BIOCARTA_IL2_PATHWAY	482	20	0	0.634867	0.834335
PID_WNT_CANONICAL_PATHWAY	482	20	0	0.634867	0.834335
REACTOME_SHC1_EVENTS_IN_ERBB4_SIGNALING	482	20	0	0.634867	0.834335
REACTOME_INSULIN_SYNTHESIS_AND_PROCESSING	482	20	0	0.634867	0.834335
REACTOME_INCRETIN_SYNTHESIS_SECRETION_AND_INACTIVATION	482	20	0	0.634867	0.834335
REACTOME_ANTIGEN_PRESENTATION_FOLDING_ASSEMBLY_AND_PEPTIDE_LOADING_OF_CLASS_I_MHC	482	20	0	0.634867	0.834335
VIRAL_GENOME_REPLICATION	482	20	0	0.634867	0.834335
DETECTION_OF_STIMULUS_INVOLVED_IN_SENSORY_PERCEPTION	482	20	0	0.634867	0.834335
MESODERM_DEVELOPMENT	482	20	0	0.634867	0.834335
REGULATION_OF_NUCLEOCYTOPLASMIC_TRANSPORT	482	20	0	0.634867	0.834335
PROTEOGLYCAN_METABOLIC_PROCESS	482	20	0	0.634867	0.834335
COFACTOR_BIOSYNTHETIC_PROCESS	482	20	0	0.634867	0.834335
POSITIVE_REGULATION_OF_PROTEIN_AMINO_ACID_PHOSPHORYLATION	482	20	0	0.634867	0.834335
BIOCARTA_MTA3_PATHWAY	482	19	0	0.649461	0.844951
BIOCARTA_MAL_PATHWAY	482	19	0	0.649461	0.844951
BIOCARTA_IGF1MTOR_PATHWAY	482	19	0	0.649461	0.844951
BIOCARTA_TGFB_PATHWAY	482	19	0	0.649461	0.844951
BIOCARTA_ACTINY_PATHWAY	482	19	0	0.649461	0.844951
PID_ARF_3PATHWAY	482	19	0	0.649461	0.844951
REACTOME_BASE_EXCISION_REPAIR	482	19	0	0.649461	0.844951
REACTOME_SYNTHESIS_OF_BILE_ACIDS_AND_BILE_SALTS	482	19	0	0.649461	0.844951
REACTOME_PROLONGED_ERK_ACTIVATION_EVENTS	482	19	0	0.649461	0.844951
REACTOME_ENOS_ACTIVATION_AND_REGULATION	482	19	0	0.649461	0.844951
REACTOME_NEPHRIN_INTERACTIONS	482	19	0	0.649461	0.844951
REACTOME_PROSTACYCLIN_SIGNALLING_THROUGH_PROSTACYCLIN_RECEPTOR	482	19	0	0.649461	0.844951
REGULATION_OF_MUSCLE_CONTRACTION	482	19	0	0.649461	0.844951
TRNA_METABOLIC_PROCESS	482	19	0	0.649461	0.844951
B_CELL_ACTIVATION	482	19	0	0.649461	0.844951
CELL_DIVISION	482	19	0	0.649461	0.844951
SENSORY_PERCEPTION_OF_CHEMICAL_STIMULUS	482	19	0	0.649461	0.844951
REGULATION_OF_PROTEIN_STABILITY	482	19	0	0.649461	0.844951
KEGG_ALPHA_LINOLENIC_ACID_METABOLISM	482	18	0	0.664389	0.848354
BIOCARTA_COMP_PATHWAY	482	18	0	0.664389	0.848354
BIOCARTA_CALCINEURIN_PATHWAY	482	18	0	0.664389	0.848354
BIOCARTA_EPO_PATHWAY	482	18	0	0.664389	0.848354
BIOCARTA_PTEN_PATHWAY	482	18	0	0.664389	0.848354
BIOCARTA_MEF2D_PATHWAY	482	18	0	0.664389	0.848354
BIOCARTA_UCALPAIN_PATHWAY	482	18	0	0.664389	0.848354
PID_BETACATENIN_DEG_PATHWAY	482	18	0	0.664389	0.848354
PID_HIF1APATHWAY	482	18	0	0.664389	0.848354
PID_EPHA2_FWDPATHWAY	482	18	0	0.664389	0.848354
REACTOME_INHIBITION_OF_THE_PROTEOLYTIC_ACTIVITY_OF_APC_C_REQUIRED_FOR_THE_ONSET_OF_ANAPHASE_BY_MITOTIC_SPINDLE_CHECKPOINT_COMPONENTS	482	18	0	0.664389	0.848354
REACTOME_SIGNALING_BY_NODAL	482	18	0	0.664389	0.848354
REACTOME_ACTIVATED_AMPK_STIMULATES_FATTY_ACID_OXIDATION_IN_MUSCLE	482	18	0	0.664389	0.848354
REACTOME_FANCONI_ANEMIA_PATHWAY	482	18	0	0.664389	0.848354
REACTOME_SYNTHESIS_AND_INTERCONVERSION_OF_NUCLEOTIDE_DI_AND_TRIPHOSPHATES	482	18	0	0.664389	0.848354
REACTOME_REGULATION_OF_SIGNALING_BY_CBL	482	18	0	0.664389	0.848354
REACTOME_N_GLYCAN_ANTENNAE_ELONGATION_IN_THE_MEDIAL_TRANS_GOLGI	482	18	0	0.664389	0.848354
REACTOME_LIGAND_GATED_ION_CHANNEL_TRANSPORT	482	18	0	0.664389	0.848354
REACTOME_LAGGING_STRAND_SYNTHESIS	482	18	0	0.664389	0.848354
SYNAPTOGENESIS	482	18	0	0.664389	0.848354
DETECTION_OF_ABIOTIC_STIMULUS	482	18	0	0.664389	0.848354
DEVELOPMENTAL_MATURATION	482	18	0	0.664389	0.848354
APOPTOTIC_NUCLEAR_CHANGES	482	18	0	0.664389	0.848354
CARBOHYDRATE_TRANSPORT	482	18	0	0.664389	0.848354
FATTY_ACID_OXIDATION	482	18	0	0.664389	0.848354
REGULATION_OF_PEPTIDYL_TYROSINE_PHOSPHORYLATION	482	18	0	0.664389	0.848354
INTRACELLULAR_RECEPTOR_MEDIATED_SIGNALING_PATHWAY	482	18	0	0.664389	0.848354
REGULATION_OF_BLOOD_PRESSURE	482	18	0	0.664389	0.848354
ER_TO_GOLGI_VESICLE_MEDIATED_TRANSPORT	482	18	0	0.664389	0.848354
POSITIVE_REGULATION_OF_JNK_ACTIVITY	482	18	0	0.664389	0.848354
KEGG_ONE_CARBON_POOL_BY_FOLATE	482	17	0	0.679661	0.848354
BIOCARTA_ARAP_PATHWAY	482	17	0	0.679661	0.848354
BIOCARTA_LAIR_PATHWAY	482	17	0	0.679661	0.848354
BIOCARTA_NGF_PATHWAY	482	17	0	0.679661	0.848354
BIOCARTA_CCR5_PATHWAY	482	17	0	0.679661	0.848354
BIOCARTA_PML_PATHWAY	482	17	0	0.679661	0.848354
BIOCARTA_ERK5_PATHWAY	482	17	0	0.679661	0.848354
BIOCARTA_SPRY_PATHWAY	482	17	0	0.679661	0.848354
BIOCARTA_ARF_PATHWAY	482	17	0	0.679661	0.848354
PID_SMAD2_3PATHWAY	482	17	0	0.679661	0.848354
REACTOME_RESOLUTION_OF_AP_SITES_VIA_THE_MULTIPLE_NUCLEOTIDE_PATCH_REPLACEMENT_PATHWAY	482	17	0	0.679661	0.848354
REACTOME_SIGNALING_BY_CONSTITUTIVELY_ACTIVE_EGFR	482	17	0	0.679661	0.848354
REACTOME_SIGNALING_BY_HIPPO	482	17	0	0.679661	0.848354
REACTOME_ARMS_MEDIATED_ACTIVATION	482	17	0	0.679661	0.848354
REACTOME_HS_GAG_DEGRADATION	482	17	0	0.679661	0.848354
REACTOME_CHONDROITIN_SULFATE_BIOSYNTHESIS	482	17	0	0.679661	0.848354
REACTOME_SIGNALING_BY_FGFR1_FUSION_MUTANTS	482	17	0	0.679661	0.848354
REACTOME_SYNTHESIS_OF_PC	482	17	0	0.679661	0.848354
REACTOME_TIE2_SIGNALING	482	17	0	0.679661	0.848354
REACTOME_ENERGY_DEPENDENT_REGULATION_OF_MTOR_BY_LKB1_AMPK	482	17	0	0.679661	0.848354
REACTOME_GABA_SYNTHESIS_RELEASE_REUPTAKE_AND_DEGRADATION	482	17	0	0.679661	0.848354
REACTOME_SYNTHESIS_SECRETION_AND_INACTIVATION_OF_GLP1	482	17	0	0.679661	0.848354
REACTOME_GLUCURONIDATION	482	17	0	0.679661	0.848354
REACTOME_GAP_JUNCTION_ASSEMBLY	482	17	0	0.679661	0.848354
REACTOME_SHC_RELATED_EVENTS	482	17	0	0.679661	0.848354
CYTOKINESIS	482	17	0	0.679661	0.848354
HORMONE_SECRETION	482	17	0	0.679661	0.848354
MEIOSIS_I	482	17	0	0.679661	0.848354
CELL_STRUCTURE_DISASSEMBLY_DURING_APOPTOSIS	482	17	0	0.679661	0.848354
MYOBLAST_DIFFERENTIATION	482	17	0	0.679661	0.848354
SULFUR_COMPOUND_BIOSYNTHETIC_PROCESS	482	17	0	0.679661	0.848354
REGULATION_OF_MAPKKK_CASCADE	482	17	0	0.679661	0.848354
PHAGOCYTOSIS	482	17	0	0.679661	0.848354
STEROID_HORMONE_RECEPTOR_SIGNALING_PATHWAY	482	17	0	0.679661	0.848354
RIBOSOME_BIOGENESIS_AND_ASSEMBLY	482	17	0	0.679661	0.848354
NEURON_APOPTOSIS	482	17	0	0.679661	0.848354
SINGH_KRAS_DEPENDENCY_SIGNATURE_	482	17	0	0.679661	0.848354
KEGG_PRIMARY_BILE_ACID_BIOSYNTHESIS	482	16	0	0.695282	0.848354
KEGG_OTHER_GLYCAN_DEGRADATION	482	16	0	0.695282	0.848354
KEGG_GLYOXYLATE_AND_DICARBOXYLATE_METABOLISM	482	16	0	0.695282	0.848354
KEGG_PANTOTHENATE_AND_COA_BIOSYNTHESIS	482	16	0	0.695282	0.848354
BIOCARTA_IL7_PATHWAY	482	16	0	0.695282	0.848354
BIOCARTA_P53_PATHWAY	482	16	0	0.695282	0.848354
BIOCARTA_CDC42RAC_PATHWAY	482	16	0	0.695282	0.848354
BIOCARTA_SHH_PATHWAY	482	16	0	0.695282	0.848354
PID_DNAPK_PATHWAY	482	16	0	0.695282	0.848354
PID_SYNDECAN_3_PATHWAY	482	16	0	0.695282	0.848354
REACTOME_ABCA_TRANSPORTERS_IN_LIPID_HOMEOSTASIS	482	16	0	0.695282	0.848354
REACTOME_REGULATION_OF_KIT_SIGNALING	482	16	0	0.695282	0.848354
REACTOME_PRE_NOTCH_PROCESSING_IN_GOLGI	482	16	0	0.695282	0.848354
REACTOME_SYNTHESIS_OF_PIPS_AT_THE_GOLGI_MEMBRANE	482	16	0	0.695282	0.848354
REACTOME_ACTIVATED_POINT_MUTANTS_OF_FGFR2	482	16	0	0.695282	0.848354
REACTOME_OXYGEN_DEPENDENT_PROLINE_HYDROXYLATION_OF_HYPOXIA_INDUCIBLE_FACTOR_ALPHA	482	16	0	0.695282	0.848354
REACTOME_ACYL_CHAIN_REMODELLING_OF_PG	482	16	0	0.695282	0.848354
REACTOME_REGULATION_OF_INSULIN_LIKE_GROWTH_FACTOR_IGF_ACTIVITY_BY_INSULIN_LIKE_GROWTH_FACTOR_BINDING_PROTEINS_IGFBPS	482	16	0	0.695282	0.848354
REACTOME_HOMOLOGOUS_RECOMBINATION_REPAIR_OF_REPLICATION_INDEPENDENT_DOUBLE_STRAND_BREAKS	482	16	0	0.695282	0.848354
REACTOME_SYNTHESIS_SECRETION_AND_DEACYLATION_OF_GHRELIN	482	16	0	0.695282	0.848354
REACTOME_CHYLOMICRON_MEDIATED_LIPID_TRANSPORT	482	16	0	0.695282	0.848354
REACTOME_CONVERSION_FROM_APC_C_CDC20_TO_APC_C_CDH1_IN_LATE_ANAPHASE	482	16	0	0.695282	0.848354
REACTOME_ACTIVATION_OF_BH3_ONLY_PROTEINS	482	16	0	0.695282	0.848354
REACTOME_SYNTHESIS_OF_GLYCOSYLPHOSPHATIDYLINOSITOL_GPI	482	16	0	0.695282	0.848354
PEROXISOME_ORGANIZATION_AND_BIOGENESIS	482	16	0	0.695282	0.848354
RESPONSE_TO_NUTRIENT	482	16	0	0.695282	0.848354
ACTIVATION_OF_JNK_ACTIVITY	482	16	0	0.695282	0.848354
REGULATION_OF_CATABOLIC_PROCESS	482	16	0	0.695282	0.848354
VITAMIN_METABOLIC_PROCESS	482	16	0	0.695282	0.848354
REGULATION_OF_ACTION_POTENTIAL	482	16	0	0.695282	0.848354
INTERACTION_WITH_HOST	482	16	0	0.695282	0.848354
NEGATIVE_REGULATION_OF_BINDING	482	16	0	0.695282	0.848354
PIGMENT_METABOLIC_PROCESS	482	16	0	0.695282	0.848354
ER_NUCLEAR_SIGNALING_PATHWAY	482	16	0	0.695282	0.848354
SISTER_CHROMATID_SEGREGATION	482	16	0	0.695282	0.848354
BASE_EXCISION_REPAIR	482	16	0	0.695282	0.848354
CELL_MATURATION	482	16	0	0.695282	0.848354
BIOCARTA_BCELLSURVIVAL_PATHWAY	482	15	0	0.711262	0.848354
BIOCARTA_ERYTH_PATHWAY	482	15	0	0.711262	0.848354
BIOCARTA_PITX2_PATHWAY	482	15	0	0.711262	0.848354
BIOCARTA_RARRXR_PATHWAY	482	15	0	0.711262	0.848354
BIOCARTA_STEM_PATHWAY	482	15	0	0.711262	0.848354
BIOCARTA_BARRESTIN_SRC_PATHWAY	482	15	0	0.711262	0.848354
BIOCARTA_HSP27_PATHWAY	482	15	0	0.711262	0.848354
SA_G1_AND_S_PHASES	482	15	0	0.711262	0.848354
SA_MMP_CYTOKINE_CONNECTION	482	15	0	0.711262	0.848354
PID_CIRCADIANPATHWAY	482	15	0	0.711262	0.848354
PID_ARF6DOWNSTREAMPATHWAY	482	15	0	0.711262	0.848354
PID_THROMBIN_PAR4_PATHWAY	482	15	0	0.711262	0.848354
PID_ERBB_NETWORK_PATHWAY	482	15	0	0.711262	0.848354
REACTOME_SYNTHESIS_OF_BILE_ACIDS_AND_BILE_SALTS_VIA_7ALPHA_HYDROXYCHOLESTEROL	482	15	0	0.711262	0.848354
REACTOME_SIGNALLING_TO_P38_VIA_RIT_AND_RIN	482	15	0	0.711262	0.848354
REACTOME_SHC1_EVENTS_IN_EGFR_SIGNALING	482	15	0	0.711262	0.848354
REACTOME_GLUTAMATE_NEUROTRANSMITTER_RELEASE_CYCLE	482	15	0	0.711262	0.848354
REACTOME_XENOBIOTICS	482	15	0	0.711262	0.848354
REACTOME_HDL_MEDIATED_LIPID_TRANSPORT	482	15	0	0.711262	0.848354
REACTOME_ENDOGENOUS_STEROLS	482	15	0	0.711262	0.848354
REACTOME_P130CAS_LINKAGE_TO_MAPK_SIGNALING_FOR_INTEGRINS	482	15	0	0.711262	0.848354
REACTOME_GRB2_SOS_PROVIDES_LINKAGE_TO_MAPK_SIGNALING_FOR_INTERGRINS_	482	15	0	0.711262	0.848354
REACTOME_ACETYLCHOLINE_BINDING_AND_DOWNSTREAM_EVENTS	482	15	0	0.711262	0.848354
REACTOME_AMINE_DERIVED_HORMONES	482	15	0	0.711262	0.848354
REACTOME_ZINC_TRANSPORTERS	482	15	0	0.711262	0.848354
REACTOME_PLATELET_CALCIUM_HOMEOSTASIS	482	15	0	0.711262	0.848354
REACTOME_SHC_MEDIATED_SIGNALLING	482	15	0	0.711262	0.848354
REACTOME_G1_S_SPECIFIC_TRANSCRIPTION	482	15	0	0.711262	0.848354
GLYCOLIPID_METABOLIC_PROCESS	482	15	0	0.711262	0.848354
FEMALE_GAMETE_GENERATION	482	15	0	0.711262	0.848354
CYTOPLASM_ORGANIZATION_AND_BIOGENESIS	482	15	0	0.711262	0.848354
MITOTIC_SISTER_CHROMATID_SEGREGATION	482	15	0	0.711262	0.848354
MYELOID_LEUKOCYTE_DIFFERENTIATION	482	15	0	0.711262	0.848354
NEGATIVE_REGULATION_OF_DNA_BINDING	482	15	0	0.711262	0.848354
KERATINOCYTE_DIFFERENTIATION	482	15	0	0.711262	0.848354
RESPONSE_TO_TEMPERATURE_STIMULUS	482	15	0	0.711262	0.848354
LIPID_HOMEOSTASIS	482	15	0	0.711262	0.848354
REGULATED_SECRETORY_PATHWAY	482	15	0	0.711262	0.848354
MACROMOLECULAR_COMPLEX_DISASSEMBLY	482	15	0	0.711262	0.848354
MEIOTIC_RECOMBINATION	482	15	0	0.711262	0.848354
PIGMENT_BIOSYNTHETIC_PROCESS	482	15	0	0.711262	0.848354
POSITIVE_REGULATION_OF_CELL_CYCLE	482	15	0	0.711262	0.848354
RRNA_METABOLIC_PROCESS	482	15	0	0.711262	0.848354
REGULATION_OF_MEMBRANE_POTENTIAL	482	15	0	0.711262	0.848354
BIOCARTA_GRANULOCYTES_PATHWAY	482	14	0	0.727608	0.848354
BIOCARTA_CELL2CELL_PATHWAY	482	14	0	0.727608	0.848354
BIOCARTA_EIF_PATHWAY	482	14	0	0.727608	0.848354
BIOCARTA_IL3_PATHWAY	482	14	0	0.727608	0.848354
BIOCARTA_NUCLEARRS_PATHWAY	482	14	0	0.727608	0.848354
BIOCARTA_PS1_PATHWAY	482	14	0	0.727608	0.848354
BIOCARTA_DREAM_PATHWAY	482	14	0	0.727608	0.848354
PID_S1P_S1P4_PATHWAY	482	14	0	0.727608	0.848354
PID_ERB_GENOMIC_PATHWAY	482	14	0	0.727608	0.848354
PID_IL5_PATHWAY	482	14	0	0.727608	0.848354
PID_TCRJNKPATHWAY	482	14	0	0.727608	0.848354
REACTOME_PROLACTIN_RECEPTOR_SIGNALING	482	14	0	0.727608	0.848354
REACTOME_TGF_BETA_RECEPTOR_SIGNALING_IN_EMT_EPITHELIAL_TO_MESENCHYMAL_TRANSITION	482	14	0	0.727608	0.848354
REACTOME_NRIF_SIGNALS_CELL_DEATH_FROM_THE_NUCLEUS	482	14	0	0.727608	0.848354
REACTOME_PROCESSIVE_SYNTHESIS_ON_THE_LAGGING_STRAND	482	14	0	0.727608	0.848354
REACTOME_COMMON_PATHWAY	482	14	0	0.727608	0.848354
REACTOME_PEPTIDE_HORMONE_BIOSYNTHESIS	482	14	0	0.727608	0.848354
REACTOME_CLASS_C_3_METABOTROPIC_GLUTAMATE_PHEROMONE_RECEPTORS	482	14	0	0.727608	0.848354
REACTOME_EICOSANOID_LIGAND_BINDING_RECEPTORS	482	14	0	0.727608	0.848354
REACTOME_TRAFFICKING_OF_GLUR2_CONTAINING_AMPA_RECEPTORS	482	14	0	0.727608	0.848354
REACTOME_REPAIR_SYNTHESIS_FOR_GAP_FILLING_BY_DNA_POL_IN_TC_NER	482	14	0	0.727608	0.848354
REACTOME_REGULATION_OF_AMPK_ACTIVITY_VIA_LKB1	482	14	0	0.727608	0.848354
REACTOME_SYNTHESIS_OF_SUBSTRATES_IN_N_GLYCAN_BIOSYTHESIS	482	14	0	0.727608	0.848354
REACTOME_TRAF3_DEPENDENT_IRF_ACTIVATION_PATHWAY	482	14	0	0.727608	0.848354
REACTOME_N_GLYCAN_ANTENNAE_ELONGATION	482	14	0	0.727608	0.848354
REACTOME_SOS_MEDIATED_SIGNALLING	482	14	0	0.727608	0.848354
REACTOME_FGFR1_LIGAND_BINDING_AND_ACTIVATION	482	14	0	0.727608	0.848354
BIOGENIC_AMINE_METABOLIC_PROCESS	482	14	0	0.727608	0.848354
TISSUE_MORPHOGENESIS	482	14	0	0.727608	0.848354
CHROMATIN_ASSEMBLY	482	14	0	0.727608	0.848354
REGULATION_OF_HORMONE_SECRETION	482	14	0	0.727608	0.848354
PHOSPHOLIPASE_C_ACTIVATION	482	14	0	0.727608	0.848354
NEGATIVE_REGULATION_OF_HYDROLASE_ACTIVITY	482	14	0	0.727608	0.848354
REGIONALIZATION	482	14	0	0.727608	0.848354
PROTEOGLYCAN_BIOSYNTHETIC_PROCESS	482	14	0	0.727608	0.848354
PROTEIN_COMPLEX_DISASSEMBLY	482	14	0	0.727608	0.848354
CIRCADIAN_RHYTHM	482	14	0	0.727608	0.848354
RRNA_PROCESSING	482	14	0	0.727608	0.848354
AMINE_BIOSYNTHETIC_PROCESS	482	14	0	0.727608	0.848354
OVULATION_CYCLE	482	14	0	0.727608	0.848354
REGULATION_OF_PROTEIN_IMPORT_INTO_NUCLEUS	482	14	0	0.727608	0.848354
MICROTUBULE_BASED_MOVEMENT	482	14	0	0.727608	0.848354
KEGG_NON_HOMOLOGOUS_END_JOINING	482	13	0	0.744329	0.848354
KEGG_CIRCADIAN_RHYTHM_MAMMAL	482	13	0	0.744329	0.848354
BIOCARTA_AGPCR_PATHWAY	482	13	0	0.744329	0.848354
BIOCARTA_CLASSIC_PATHWAY	482	13	0	0.744329	0.848354
BIOCARTA_SALMONELLA_PATHWAY	482	13	0	0.744329	0.848354
BIOCARTA_ARENRF2_PATHWAY	482	13	0	0.744329	0.848354
BIOCARTA_RB_PATHWAY	482	13	0	0.744329	0.848354
BIOCARTA_P27_PATHWAY	482	13	0	0.744329	0.848354
BIOCARTA_CARM1_PATHWAY	482	13	0	0.744329	0.848354
PID_TCRRASPATHWAY	482	13	0	0.744329	0.848354
REACTOME_SPRY_REGULATION_OF_FGF_SIGNALING	482	13	0	0.744329	0.848354
REACTOME_REGULATION_OF_COMPLEMENT_CASCADE	482	13	0	0.744329	0.848354
REACTOME_P38MAPK_EVENTS	482	13	0	0.744329	0.848354
REACTOME_APOPTOSIS_INDUCED_DNA_FRAGMENTATION	482	13	0	0.744329	0.848354
[truncated: 336 more rows]
