# Supplementary material for: Multi-site desmoplastic small round cell tumors are genetically related and immune-cold
Source: NPJ Precis Oncol. 2022 Apr 4;6:21. doi: 10.1038/s41698-022-00257-9 (PMC8980094; doi:10.1038/s41698-022-00257-9)
Supplement: Supplementary file 6 — Dataset 5 [file 41698_2022_257_MOESM6_ESM.xlsx]

## Sheet: Supplementary Data 5
Supplementary Data 5: Predictions of genes associated with EWS-WT1
Gene Symbol	Network Association Ranks	Percentile Rank (%)
ETS1	1	0.00478263
AR	2	0.00956526
YBX1	3	0.0143479
TP53	4	0.0191305
JUN	5	0.0239131
ESR1	6	0.0286958
EGR1	7	0.0334784
MYC	8	0.038261
SMAD3	9	0.0430437
ELAVL1	10	0.0478263
EP300	11	0.0526089
EGFR	12	0.0573916
MDM2	13	0.0621742
POLR2A	14	0.0669568
RARA	15	0.0717394
CDK2	16	0.0765221
FUS	17	0.0813047
VDR	18	0.0860873
CDKN1A	19	0.09087
UBE2I	20	0.0956526
CREBBP	21	0.100435
NR5A1	22	0.105218
MYCN	23	0.11
CUL3	24	0.114783
RPA1	25	0.119566
NEDD8	26	0.124348
COPS5	27	0.129131
EZH2	28	0.133914
FLI1	29	0.138696
HNRNPA1	30	0.143479
SF1	31	0.148262
TP73	32	0.153044
SMAD1	33	0.157827
HSPA1A	34	0.162609
TGFB1	35	0.167392
DHX9	36	0.172175
CUL1	37	0.176957
TRAF2	38	0.18174
POLR2G	39	0.186523
HSPA4	40	0.191305
CUL4B	41	0.196088
HSPA9	42	0.20087
GSK3B	43	0.205653
POU5F1	44	0.210436
NONO	45	0.215218
PRKACA	46	0.220001
SLC22A6	47	0.224784
CPSF6	48	0.229566
MYB	49	0.234349
CUL7	50	0.239131
IGF1R	51	0.243914
CDH1	52	0.248697
PRKCA	53	0.253479
RBPMS	54	0.258262
PRMT1	55	0.263045
CDK9	56	0.267827
CAMP	57	0.27261
IGF1	58	0.277393
CTGF	59	0.282175
VEGFA	60	0.286958
CDK4	61	0.29174
NOV	62	0.296523
IGF2	63	0.301306
HDAC3	64	0.306088
U2AF2	65	0.310871
POU4F1	66	0.315654
BARD1	67	0.320436
CUL2	68	0.325219
OBSL1	69	0.330001
HNRNPUL1	70	0.334784
CUL4A	71	0.339567
SMAD4	72	0.344349
TAF15	73	0.349132
UBD	74	0.353915
RPL31	75	0.358697
VCAM1	76	0.36348
RAB37	77	0.368262
CPSF7	78	0.373045
WTIP	79	0.377828
ABL1	80	0.38261
PCBP1	81	0.387393
CHERP	82	0.392176
COPS6	83	0.396958
SRY	84	0.401741
ITCH	85	0.406524
SNAI2	86	0.411306
FXR2	87	0.416089
CSNK1E	88	0.420871
CUL5	89	0.425654
SF3B4	90	0.430437
AMH	91	0.435219
HBEGF	92	0.440002
TP63	93	0.444785
CSNK1A1	94	0.449567
TRIM5	95	0.45435
FHL2	96	0.459132
GLYAT	97	0.463915
SRPK1	98	0.468698
EREG	99	0.47348
JUNB	100	0.478263
DVL3	101	0.483046
WBP4	102	0.487828
NDRG1	103	0.492611
KLK3	104	0.497393
KLK7	105	0.502176
RPS15A	106	0.506959
ZNF205	107	0.511741
SOD1	108	0.516524
FASN	109	0.521307
IRF8	110	0.526089
RPS6KB2	111	0.530872
WWP2	112	0.535655
RPL10	113	0.540437
STK26	114	0.54522
WHSC1	115	0.550002
CXADR	116	0.554785
BCL2	117	0.559568
STK25	118	0.56435
CD2BP2	119	0.569133
PUF60	120	0.573916
MSC	121	0.578698
PDGFA	122	0.583481
CX3CL1	123	0.588263
TERT	124	0.593046
VEGFB	125	0.597829
CCNE1	126	0.602611
ADGRE5	127	0.607394
CIAO1	128	0.612177
NDRG2	129	0.616959
CAMK1	130	0.621742
HLTF	131	0.626524
SNRPC	132	0.631307
STK24	133	0.63609
MATK	134	0.640872
PHKG2	135	0.645655
CD14	136	0.650438
SOX11	137	0.65522
THBS1	138	0.660003
ELAVL3	139	0.664785
WWP1	140	0.669568
NLE1	141	0.674351
HSPA2	142	0.679133
ABCE1	143	0.683916
CAT	144	0.688699
WDR37	145	0.693481
TAF1	146	0.698264
ITGAX	147	0.703047
STIM1	148	0.707829
ELAVL4	149	0.712612
ABCB1	150	0.717394
CKM	151	0.722177
RASSF1	152	0.72696
IL2RB	153	0.731742
PLEC	154	0.736525
PAX2	155	0.741308
ZNF165	156	0.74609
HBP1	157	0.750873
ACTL6A	158	0.755655
MDK	159	0.760438
SUV39H2	160	0.765221
PRMT8	161	0.770003
EIF2AK4	162	0.774786
TAOK1	163	0.779569
E2F8	164	0.784351
DNMT3A	165	0.789134
BTK	166	0.793916
TRIM9	167	0.798699
NPM3	168	0.803482
RALYL	169	0.808264
NUP210	170	0.813047
NOL3	171	0.81783
HERPUD1	172	0.822612
RHOXF2	173	0.827395
KCND3	174	0.832178
RAD23A	175	0.83696
TRAF3	176	0.841743
ERCC5	177	0.846525
ELF3	178	0.851308
PDHX	179	0.856091
ODC1	180	0.860873
CDK12	181	0.865656
NTNG2	182	0.870439
WTAP	183	0.875221
NPHS1	184	0.880004
KHDRBS2	185	0.884786
SCMH1	186	0.889569
POLR3A	187	0.894352
CYP19A1	188	0.899134
EIF1B	189	0.903917
TBXA2R	190	0.9087
ZBTB1	191	0.913482
TDRD3	192	0.918265
PODXL	193	0.923047
SLC25A21	194	0.92783
DIRAS3	195	0.932613
CYP27B1	196	0.937395
SLC22A8	197	0.942178
ZNF184	198	0.946961
FOXD1	199	0.951743
SLC6A6	200	0.956526
TRPV5	201	0.961309
SLC1A1	202	0.966091
MYO1F	203	0.970874
ZNF383	204	0.975656
RASL11B	205	0.980439
SLC22A24	206	0.985222
EWSR1	207	0.990004
UBC	208	0.994787
WT1	209	0.99957
GATA2	210	1.00435
PRDM14	211	1.00913
FOXP3	212	1.01392
YWHAE	213	1.0187
SP1	214	1.02348
YWHAZ	215	1.02827
NXF1	216	1.03305
APP	217	1.03783
GATA1	218	1.04261
E2F1	219	1.0474
CREB1	220	1.05218
E2F4	221	1.05696
RELA	222	1.06174
HIF1A	223	1.06653
NFKB1	224	1.07131
TFAP2C	225	1.07609
NTRK1	226	1.08087
NEDD4L	227	1.08566
STAT3	228	1.09044
HSP90AA1	229	1.09522
SUMO1	230	1.1
SUMO2	231	1.10479
SUMO3	232	1.10957
TFAP2A	233	1.11435
GATA3	234	1.11914
HSPA8	235	1.12392
CTNNB1	236	1.1287
SRC	237	1.13348
BRCA1	238	1.13827
PAX1	239	1.14305
KIAA0101	240	1.14783
GRB2	241	1.15261
HDAC1	242	1.1574
ATF1	243	1.16218
HSP90AB1	244	1.16696
NEDD4	245	1.17174
LRRK2	246	1.17653
FN1	247	1.18131
KRAS	248	1.18609
LNX1	249	1.19087
RPA2	250	1.19566
SP3	251	1.20044
EED	252	1.20522
ACTB	253	1.21001
VHL	254	1.21479
HNRNPU	255	1.21957
HSPA5	256	1.22435
CCND1	257	1.22914
RPA3	258	1.23392
CDC37	259	1.2387
POU2F1	260	1.24348
ERBB2	261	1.24827
BAG3	262	1.25305
HIST1H4D	263	1.25783
HNRNPD	264	1.26261
PRKCZ	265	1.2674
POLR2E	266	1.27218
MOV10	267	1.27696
TMEM17	268	1.28174
XRCC6	269	1.28653
XPO1	270	1.29131
MCM2	271	1.29609
FOXA1	272	1.30088
HNRNPK	273	1.30566
MMP2	274	1.31044
POLR2L	275	1.31522
CEBPA	276	1.32001
DDX5	277	1.32479
ESR2	278	1.32957
RUVBL1	279	1.33435
RPS27A	280	1.33914
HNF4A	281	1.34392
CEBPB	282	1.3487
SNW1	283	1.35348
PIK3R1	284	1.35827
HSPA1B	285	1.36305
NCL	286	1.36783
PCNA	287	1.37261
POLR2H	288	1.3774
RB1	289	1.38218
POLR2C	290	1.38696
MAPK8	291	1.39175
SLC9A3R2	292	1.39653
HNRNPR	293	1.40131
VCP	294	1.40609
HNRNPF	295	1.41088
CCNB1	296	1.41566
CDKN2A	297	1.42044
POLR2F	298	1.42522
HNRNPC	299	1.43001
POLR2B	300	1.43479
UBQLN4	301	1.43957
MCM7	302	1.44435
EIF4A3	303	1.44914
TAL1	304	1.45392
USP7	305	1.4587
HIPK2	306	1.46348
TCF4	307	1.46827
RUVBL2	308	1.47305
HDAC2	309	1.47783
PABPC1	310	1.48262
SQSTM1	311	1.4874
XRCC5	312	1.49218
MAPK1	313	1.49696
APC	314	1.50175
GRIN2B	315	1.50653
STAT1	316	1.51131
SYNCRIP	317	1.51609
KBTBD7	318	1.52088
DDB1	319	1.52566
NPM1	320	1.53044
CDC5L	321	1.53522
SOX9	322	1.54001
FOS	323	1.54479
UBA52	324	1.54957
NR0B1	325	1.55435
UBB	326	1.55914
LGALS9	327	1.56392
KPNB1	328	1.5687
EEF1A1	329	1.57349
HNRNPM	330	1.57827
FYN	331	1.58305
CDK1	332	1.58783
POLR2I	333	1.59262
MET	334	1.5974
ERG	335	1.60218
RNF2	336	1.60696
CD2AP	337	1.61175
DVL2	338	1.61653
DDX3X	339	1.62131
SLC22A1	340	1.62609
YWHAQ	341	1.63088
HNRNPA2B1	342	1.63566
PSMD2	343	1.64044
FBXW11	344	1.64522
ID2	345	1.65001
FOXO3	346	1.65479
CAND1	347	1.65957
WDR5	348	1.66436
PRKAA2	349	1.66914
TUBB	350	1.67392
CSNK2A1	351	1.6787
NUDT21	352	1.68349
STUB1	353	1.68827
GAPDH	354	1.69305
APPBP2	355	1.69783
SHC1	356	1.70262
MAPK6	357	1.7074
PIK3CA	358	1.71218
RNPS1	359	1.71696
RPS3	360	1.72175
CCDC85B	361	1.72653
ILF3	362	1.73131
CCT3	363	1.73609
CDC20	364	1.74088
RPS6	365	1.74566
PPARG	366	1.75044
POLR2K	367	1.75523
HDAC6	368	1.76001
VIM	369	1.76479
SNAI1	370	1.76957
WWOX	371	1.77436
POLR2J	372	1.77914
CHEK2	373	1.78392
TMEM216	374	1.7887
BAG4	375	1.79349
HIST1H3D	376	1.79827
PTPN1	377	1.80305
GABARAPL1	378	1.80783
CCT6A	379	1.81262
SF3A1	380	1.8174
PXN	381	1.82218
SF3B3	382	1.82696
EPAS1	383	1.83175
LGALS8	384	1.83653
OSBPL10	385	1.84131
TCP1	386	1.84609
HNRNPH1	387	1.85088
IQGAP1	388	1.85566
SRPK2	389	1.86044
RPS25	390	1.86523
POLR2D	391	1.87001
LATS2	392	1.87479
TRIM28	393	1.87957
TRIP6	394	1.88436
LATS1	395	1.88914
SMAD2	396	1.89392
NCAM1	397	1.8987
PARP1	398	1.90349
HIST1H3E	399	1.90827
PRKAB2	400	1.91305
YY1	401	1.91783
MAPK3	402	1.92262
PGLS	403	1.9274
SNRPB	404	1.93218
NCOR1	405	1.93696
TRAF6	406	1.94175
SNRNP70	407	1.94653
GABARAP	408	1.95131
LGALS3	409	1.9561
SFPQ	410	1.96088
HNRNPL	411	1.96566
ILK	412	1.97044
HIST4H4	413	1.97523
PDGFRB	414	1.98001
STK11	415	1.98479
USF2	416	1.98957
KAT2B	417	1.99436
TCF3	418	1.99914
DHX15	419	2.00392
SLC25A5	420	2.0087
AURKA	421	2.01349
CCDC8	422	2.01827
SCRIB	423	2.02305
PRPF40A	424	2.02783
SRSF1	425	2.03262
ERBB4	426	2.0374
FOXM1	427	2.04218
HIST1H4A	428	2.04697
NOTCH1	429	2.05175
PTK2	430	2.05653
IKBKG	431	2.06131
RASSF5	432	2.0661
ITGB1	433	2.07088
RHOA	434	2.07566
NR1I2	435	2.08044
RACK1	436	2.08523
PPP1CC	437	2.09001
HIST2H4A	438	2.09479
GABARAPL2	439	2.09957
NCOA1	440	2.10436
HIST1H4H	441	2.10914
HIST1H4C	442	2.11392
MAGOH	443	2.1187
HIST1H4I	444	2.12349
HIST1H4B	445	2.12827
HIST1H4E	446	2.13305
ANXA2	447	2.13784
HIST2H4B	448	2.14262
HIST1H4F	449	2.1474
MAPK14	450	2.15218
HIST1H4J	451	2.15697
HIST1H4K	452	2.16175
HIST1H4L	453	2.16653
SNRPA	454	2.17131
RPS14	455	2.1761
SRSF2	456	2.18088
CALM1	457	2.18566
ECT2	458	2.19044
PTBP1	459	2.19523
SUZ12	460	2.20001
CCT7	461	2.20479
CALM2	462	2.20957
HDAC9	463	2.21436
REL	464	2.21914
PPP1CA	465	2.22392
ELAVL2	466	2.22871
CRK	467	2.23349
SAV1	468	2.23827
SMARCA4	469	2.24305
FBXO6	470	2.24784
TGFBR1	471	2.25262
SIRT7	472	2.2574
ZNF423	473	2.26218
WIPI2	474	2.26697
HIST2H3A	475	2.27175
EFTUD2	476	2.27653
SF3B1	477	2.28131
PYCR2	478	2.2861
HIST3H3	479	2.29088
SFN	480	2.29566
JAK1	481	2.30044
RABGGTB	482	2.30523
SIRT1	483	2.31001
HNRNPA3	484	2.31479
TFCP2	485	2.31958
CDC25A	486	2.32436
G3BP1	487	2.32914
YWHAB	488	2.33392
HSPD1	489	2.33871
SMURF1	490	2.34349
LYN	491	2.34827
PGR	492	2.35305
FLNA	493	2.35784
PPP2R1A	494	2.36262
STK4	495	2.3674
TUBB4B	496	2.37218
PRKDC	497	2.37697
PIN1	498	2.38175
NCK1	499	2.38653
PDPK1	500	2.39131
EEF1G	501	2.3961
EMD	502	2.40088
ARRB2	503	2.40566
UBE2D1	504	2.41045
SPTAN1	505	2.41523
RAD23B	506	2.42001
RARB	507	2.42479
PSMD4	508	2.42958
CFLAR	509	2.43436
RAB5A	510	2.43914
GABPA	511	2.44392
ACTG1	512	2.44871
RPL3	513	2.45349
CDC6	514	2.45827
IGF2BP1	515	2.46305
ETV4	516	2.46784
SOS1	517	2.47262
SMAD5	518	2.4774
RPS2	519	2.48218
SF3B2	520	2.48697
BTRC	521	2.49175
RIMS1	522	2.49653
RIT2	523	2.50132
IRF9	524	2.5061
RARG	525	2.51088
MAP1LC3A	526	2.51566
RAF1	527	2.52045
SERBP1	528	2.52523
KIT	529	2.53001
HPSE	530	2.53479
CCNA2	531	2.53958
MAL2	532	2.54436
RPS4X	533	2.54914
UHRF1	534	2.55392
NCBP1	535	2.55871
HIST1H3A	536	2.56349
PRPF4	537	2.56827
IL2RA	538	2.57305
KAT5	539	2.57784
SPI1	540	2.58262
TARS	541	2.5874
NSMAF	542	2.59219
RPL24	543	2.59697
CTSG	544	2.60175
CCT5	545	2.60653
UPF1	546	2.61132
BRD4	547	2.6161
RFC4	548	2.62088
SUV39H1	549	2.62566
UBE2D3	550	2.63045
PIK3CB	551	2.63523
HDGF	552	2.64001
EGLN2	553	2.64479
RBM8A	554	2.64958
CCT4	555	2.65436
NFIC	556	2.65914
SIN3A	557	2.66392
RBMX	558	2.66871
KPNA2	559	2.67349
BECN1	560	2.67827
CLN3	561	2.68306
EGLN3	562	2.68784
MAPRE1	563	2.69262
RBX1	564	2.6974
PRPF8	565	2.70219
AKT1	566	2.70697
A2M	567	2.71175
PRKAA1	568	2.71653
IGFBP3	569	2.72132
GTF2F1	570	2.7261
ERBB3	571	2.73088
JAK2	572	2.73566
PSMA3	573	2.74045
MNAT1	574	2.74523
FGFR4	575	2.75001
HIST1H3B	576	2.75479
CAD	577	2.75958
GBAS	578	2.76436
HIST1H3J	579	2.76914
UBQLN1	580	2.77393
NCBP2	581	2.77871
NR3C1	582	2.78349
RPS16	583	2.78827
HIST1H3C	584	2.79306
HIST1H3G	585	2.79784
HIST1H3F	586	2.80262
SRSF9	587	2.8074
HIST1H3H	588	2.81219
HIST1H3I	589	2.81697
ILF2	590	2.82175
SRSF7	591	2.82653
PPP2CA	592	2.83132
SNRNP200	593	2.8361
CCT2	594	2.84088
KHDRBS1	595	2.84566
NAA15	596	2.85045
RPS19	597	2.85523
PSPC1	598	2.86001
DLD	599	2.8648
TCF7L2	600	2.86958
PTN	601	2.87436
RPS8	602	2.87914
E2F5	603	2.88393
RAE1	604	2.88871
MAP1LC3B	605	2.89349
ALYREF	606	2.89827
RPS11	607	2.90306
C8orf33	608	2.90784
FLT1	609	2.91262
PRDX1	610	2.9174
SOX2	611	2.92219
PIK3R2	612	2.92697
SF3A3	613	2.93175
PCBP2	614	2.93653
RUNX2	615	2.94132
CDK7	616	2.9461
PIK3C2A	617	2.95088
FBXW7	618	2.95567
RPS3A	619	2.96045
IRS1	620	2.96523
SF3A2	621	2.97001
ENO1	622	2.9748
PKM	623	2.97958
PPARA	624	2.98436
PTBP3	625	2.98914
MCM5	626	2.99393
TK1	627	2.99871
CASP8	628	3.00349
CXCR4	629	3.00827
CDC42	630	3.01306
STAT5A	631	3.01784
SRF	632	3.02262
LEF1	633	3.0274
PFKP	634	3.03219
CCT8	635	3.03697
RPS27	636	3.04175
C1QBP	637	3.04653
FYCO1	638	3.05132
HTT	639	3.0561
USP15	640	3.06088
UBP1	641	3.06567
RPLP0	642	3.07045
PRKAG1	643	3.07523
USF1	644	3.08001
BMI1	645	3.0848
LZTR1	646	3.08958
PAXIP1	647	3.09436
TPR	648	3.09914
RPL35	649	3.10393
HSPB1	650	3.10871
KDR	651	3.11349
CSTF1	652	3.11827
ATP5B	653	3.12306
CNBP	654	3.12784
RPL23A	655	3.13262
DDIT3	656	3.1374
TBP	657	3.14219
SPTBN1	658	3.14697
ATAD3A	659	3.15175
RPL23	660	3.15654
ATM	661	3.16132
JUND	662	3.1661
PRMT5	663	3.17088
MATR3	664	3.17567
ATG101	665	3.18045
AKAP9	666	3.18523
RUNX1	667	3.19001
PRPF3	668	3.1948
CLTC	669	3.19958
DDX17	670	3.20436
HNRNPA0	671	3.20914
MYBL2	672	3.21393
FBLN1	673	3.21871
GTF2F2	674	3.22349
SNRPD3	675	3.22827
ITGA4	676	3.23306
RPS18	677	3.23784
PRPF19	678	3.24262
CEBPD	679	3.24741
RFC5	680	3.25219
PDGFRA	681	3.25697
HNRNPH3	682	3.26175
WDR77	683	3.26654
CCNB2	684	3.27132
CDC40	685	3.2761
MCM4	686	3.28088
HDAC5	687	3.28567
RPL27A	688	3.29045
SKP2	689	3.29523
FGFR3	690	3.30001
RPS24	691	3.3048
YWHAG	692	3.30958
WDR45	693	3.31436
RB1CC1	694	3.31914
PDLIM7	695	3.32393
SNRPD2	696	3.32871
EGF	697	3.33349
FGFR2	698	3.33828
ZNF207	699	3.34306
NCK2	700	3.34784
SRSF3	701	3.35262
RPL6	702	3.35741
RPS23	703	3.36219
PTEN	704	3.36697
ATP6V1B2	705	3.37175
PAICS	706	3.37654
RANBP1	707	3.38132
COMMD3-BMI1	708	3.3861
LRP1	709	3.39088
HNRNPH2	710	3.39567
SMARCA2	711	3.40045
RPS9	712	3.40523
PIAS1	713	3.41001
CDKN1B	714	3.4148
RBM39	715	3.41958
KCNMA1	716	3.42436
RPL37A	717	3.42915
CAV1	718	3.43393
RPL4	719	3.43871
RPL22	720	3.44349
SSRP1	721	3.44828
PML	722	3.45306
RBBP4	723	3.45784
EIF6	724	3.46262
NOTCH2NL	725	3.46741
BCLAF1	726	3.47219
RAD51	727	3.47697
RPL18A	728	3.48175
XRN1	729	3.48654
IRS4	730	3.49132
SMARCC1	731	3.4961
NAP1L1	732	3.50088
ATG5	733	3.50567
SHCBP1	734	3.51045
CDK5	735	3.51523
BACH1	736	3.52002
CALCOCO2	737	3.5248
PRKAG2	738	3.52958
IRS2	739	3.53436
HRAS	740	3.53915
TCERG1	741	3.54393
BIRC5	742	3.54871
RPS13	743	3.55349
ASB10	744	3.55828
SRRM1	745	3.56306
DBF4	746	3.56784
SART1	747	3.57262
ERCC2	748	3.57741
PLG	749	3.58219
MCM3	750	3.58697
GATA4	751	3.59175
U2AF1	752	3.59654
TUFM	753	3.60132
UBE2D2	754	3.6061
HSD3B7	755	3.61089
IQCB1	756	3.61567
BIRC2	757	3.62045
RPL19	758	3.62523
SMC1A	759	3.63002
UBA5	760	3.6348
MMP9	761	3.63958
SNRPE	762	3.64436
NRG1	763	3.64915
CPSF1	764	3.65393
SRRM2	765	3.65871
NSF	766	3.66349
STIP1	767	3.66828
IL10	768	3.67306
VAMP2	769	3.67784
LSM5	770	3.68262
PSMD3	771	3.68741
HIST1H1C	772	3.69219
RPL11	773	3.69697
DAXX	774	3.70176
ETS2	775	3.70654
SH3GLB1	776	3.71132
RAN	777	3.7161
SNRPD1	778	3.72089
PRKCD	779	3.72567
NME1-NME2	780	3.73045
HUWE1	781	3.73523
PIK3CG	782	3.74002
ADRB2	783	3.7448
HAX1	784	3.74958
U2AF1L5	785	3.75436
PLK1	786	3.75915
TARDBP	787	3.76393
TUBA1A	788	3.76871
RPL38	789	3.77349
RPS20	790	3.77828
SYNM	791	3.78306
INS	792	3.78784
CSNK2B	793	3.79263
GABPB2	794	3.79741
H3F3A	795	3.80219
CXCL8	796	3.80697
PA2G4	797	3.81176
NFKBIB	798	3.81654
IKBKB	799	3.82132
DLG4	800	3.8261
TOP1	801	3.83089
MAP3K1	802	3.83567
LOC100996763	803	3.84045
BTC	804	3.84523
CCNH	805	3.85002
LSM4	806	3.8548
PRPF31	807	3.85958
ITGAV	808	3.86436
RBM14	809	3.86915
RPS7	810	3.87393
KL	811	3.87871
SAE1	812	3.8835
GPATCH2L	813	3.88828
SP100	814	3.89306
CTCF	815	3.89784
DTL	816	3.90263
DLL1	817	3.90741
PARK2	818	3.91219
PLCG1	819	3.91697
RPL28	820	3.92176
KDM1A	821	3.92654
RPL14	822	3.93132
LGALS3BP	823	3.9361
SKP1	824	3.94089
ZKSCAN8	825	3.94567
TRIP13	826	3.95045
YWHAH	827	3.95523
MAD2L1	828	3.96002
DDX23	829	3.9648
ALB	830	3.96958
GPRASP2	831	3.97437
PTCH1	832	3.97915
UBE2N	833	3.98393
CLIC1	834	3.98871
SOX6	835	3.9935
NEK9	836	3.99828
CD55	837	4.00306
IFI16	838	4.00784
KRTAP10-8	839	4.01263
PAK1	840	4.01741
DDX51	841	4.02219
MED23	842	4.02697
DDA1	843	4.03176
SCT	844	4.03654
SH3GLB2	845	4.04132
RPS29	846	4.0461
GPRASP1	847	4.05089
PSMC5	848	4.05567
EEF2	849	4.06045
UBE3A	850	4.06524
EGR2	851	4.07002
SNRPA1	852	4.0748
BRCA2	853	4.07958
SLC25A3	854	4.08437
MDFI	855	4.08915
INSR	856	4.09393
CSTF2	857	4.09871
BCL6	858	4.1035
GFI1	859	4.10828
FAU	860	4.11306
UBE2V2	861	4.11784
TMCC1	862	4.12263
BUB3	863	4.12741
MYH9	864	4.13219
TCF12	865	4.13697
LMNA	866	4.14176
ACTN1	867	4.14654
PSMC3	868	4.15132
SNRNP40	869	4.15611
JUP	870	4.16089
MIF	871	4.16567
DDX1	872	4.17045
USO1	873	4.17524
SRSF4	874	4.18002
ATXN1	875	4.1848
PTPN11	876	4.18958
FLT4	877	4.19437
BAG2	878	4.19915
FBL	879	4.20393
ATG2A	880	4.20871
HMGN1	881	4.2135
PPIE	882	4.21828
RPS5	883	4.22306
NF2	884	4.22784
ATP5A1	885	4.23263
TUBA1B	886	4.23741
ELANE	887	4.24219
PSMC1	888	4.24697
EIF2S1	889	4.25176
CENPA	890	4.25654
SNRPF	891	4.26132
OGDH	892	4.26611
PBX1	893	4.27089
RPSA	894	4.27567
SRSF6	895	4.28045
RBM48	896	4.28524
UPF3B	897	4.29002
IGFBP5	898	4.2948
CTLA4	899	4.29958
RPL8	900	4.30437
CCL5	901	4.30915
SUPT5H	902	4.31393
TRIM25	903	4.31871
POLD1	904	4.3235
SMURF2	905	4.32828
FBXO32	906	4.33306
RAB3A	907	4.33784
NRG2	908	4.34263
H2AFZ	909	4.34741
GTF2H1	910	4.35219
IFNG	911	4.35698
CORO1C	912	4.36176
NDC1	913	4.36654
ACACA	914	4.37132
AGO2	915	4.37611
TUBA1C	916	4.38089
MSH6	917	4.38567
RPL12	918	4.39045
NRG4	919	4.39524
CRKL	920	4.40002
NFKB2	921	4.4048
TNFRSF1A	922	4.40958
SYT1	923	4.41437
LBP	924	4.41915
CNN3	925	4.42393
MMS19	926	4.42871
EIF3C	927	4.4335
MAP3K7	928	4.43828
PBK	929	4.44306
CBL	930	4.44785
PHF20L1	931	4.45263
RPS17	932	4.45741
PRKCE	933	4.46219
DCTN1	934	4.46698
RFC2	935	4.47176
RPGRIP1L	936	4.47654
NRAS	937	4.48132
SMARCC2	938	4.48611
YES1	939	4.49089
GJA1	940	4.49567
USP39	941	4.50045
FAF1	942	4.50524
NUP35	943	4.51002
NCOR2	944	4.5148
STAT5B	945	4.51958
DNAJA2	946	4.52437
CAMKK2	947	4.52915
SHMT2	948	4.53393
DCUN1D1	949	4.53872
RPL18	950	4.5435
CSNK2A2	951	4.54828
SLC25A1	952	4.55306
TUBG1	953	4.55785
ARL6IP5	954	4.56263
USH1G	955	4.56741
SLAMF1	956	4.57219
PCBD1	957	4.57698
TCEA2	958	4.58176
INO80B	959	4.58654
TAF9	960	4.59132
CASP10	961	4.59611
PHB	962	4.60089
WRAP53	963	4.60567
RNF5	964	4.61045
VOPP1	965	4.61524
SLC17A7	966	4.62002
SIAH1	967	4.6248
MED1	968	4.62959
EXO1	969	4.63437
HCCS	970	4.63915
THRAP3	971	4.64393
RPS10	972	4.64872
MAP1LC3C	973	4.6535
PTPRJ	974	4.65828
FIP1L1	975	4.66306
FRS3	976	4.66785
NANOG	977	4.67263
CSNK1D	978	4.67741
TRA2B	979	4.68219
PAX6	980	4.68698
ZBTB16	981	4.69176
RPL13	982	4.69654
LTA	983	4.70132
ERCC3	984	4.70611
CASC5	985	4.71089
SMC3	986	4.71567
SNU13	987	4.72046
ACSM1	988	4.72524
ACSM2B	989	4.73002
KLK5	990	4.7348
GTF2B	991	4.73959
LDLRAD1	992	4.74437
RELB	993	4.74915
SND1	994	4.75393
SMAD7	995	4.75872
SRSF5	996	4.7635
CALR	997	4.76828
DYNLL1	998	4.77306
CCNK	999	4.77785
RFC3	1000	4.78263
HIST1H1B	1001	4.78741
KLHDC10	1002	4.79219
SH3KBP1	1003	4.79698
MBD6	1004	4.80176
SUPT16H	1005	4.80654
GTF2H2	1006	4.81133
AHCYL1	1007	4.81611
RPL5	1008	4.82089
NUP133	1009	4.82567
EEF1D	1010	4.83046
PSMD14	1011	4.83524
RANBP2	1012	4.84002
TMPO	1013	4.8448
BRMS1	1014	4.84959
TUBB2B	1015	4.85437
GTF2H3	1016	4.85915
DDX39B	1017	4.86393
RBL1	1018	4.86872
NFKBIA	1019	4.8735
AURKB	1020	4.87828
TSC22D4	1021	4.88306
KHSRP	1022	4.88785
UVRAG	1023	4.89263
ATG10	1024	4.89741
PSMC2	1025	4.9022
S100A10	1026	4.90698
PPP2CB	1027	4.91176
ATG14	1028	4.91654
P4HB	1029	4.92133
RBBP7	1030	4.92611
PDGFB	1031	4.93089
AP1G1	1032	4.93567
BAG6	1033	4.94046
ATP1A1	1034	4.94524
ZDHHC17	1035	4.95002
CALM3	1036	4.9548
TOP2A	1037	4.95959
GTF2H2C	1038	4.96437
TUBB2A	1039	4.96915
HRNR	1040	4.97393
SAFB	1041	4.97872
SRSF11	1042	4.9835
CHTOP	1043	4.98828
GTF2H4	1044	4.99307
GMCL1	1045	4.99785
CAPRIN1	1046	5.00263
MAPT	1047	5.00741
TECPR1	1048	5.0122
KLF4	1049	5.01698
PROM1	1050	5.02176
NME2	1051	5.02654
DCD	1052	5.03133
ULK2	1053	5.03611
H1FX	1054	5.04089
SNCA	1055	5.04567
ETV2	1056	5.05046
TOLLIP	1057	5.05524
E2F3	1058	5.06002
PDHB	1059	5.0648
LPAR1	1060	5.06959
LOC400927-CSNK1E	1061	5.07437
RAP1GDS1	1062	5.07915
NFYA	1063	5.08394
FCN1	1064	5.08872
PRKAB1	1065	5.0935
DKK1	1066	5.09828
DNMT1	1067	5.10307
UBE2L3	1068	5.10785
HIST1H2BG	1069	5.11263
TGFBR2	1070	5.11741
FAS	1071	5.1222
TAF5	1072	5.12698
PSME3	1073	5.13176
ZNF208	1074	5.13654
CBX5	1075	5.14133
CHUK	1076	5.14611
CD36	1077	5.15089
APEX1	1078	5.15567
HIST2H3C	1079	5.16046
SLC2A4	1080	5.16524
TUBB3	1081	5.17002
HIST2H3D	1082	5.17481
BRAF	1083	5.17959
PSMD1	1084	5.18437
CCAR1	1085	5.18915
ZBTB20	1086	5.19394
TRIM27	1087	5.19872
DBN1	1088	5.2035
KLHL12	1089	5.20828
PRTN3	1090	5.21307
NINL	1091	5.21785
S100A4	1092	5.22263
RPLP2	1093	5.22741
RABGAP1	1094	5.2322
ZMAT2	1095	5.23698
UBAC2	1096	5.24176
CBX4	1097	5.24654
PABPN1	1098	5.25133
FBXO5	1099	5.25611
BOP1	1100	5.26089
PAPOLA	1101	5.26568
SELL	1102	5.27046
ATF2	1103	5.27524
CCT6B	1104	5.28002
MEST	1105	5.28481
HCK	1106	5.28959
KAT7	1107	5.29437
XAB2	1108	5.29915
PSEN1	1109	5.30394
FPR2	1110	5.30872
HSPH1	1111	5.3135
SMARCA5	1112	5.31828
EPRS	1113	5.32307
TNPO1	1114	5.32785
COL1A1	1115	5.33263
RBL2	1116	5.33741
PSAP	1117	5.3422
TFDP1	1118	5.34698
KAT2A	1119	5.35176
THOC1	1120	5.35655
UBA1	1121	5.36133
GRIN1	1122	5.36611
HSF1	1123	5.37089
PPP1CB	1124	5.37568
GRK5	1125	5.38046
CANX	1126	5.38524
TFG	1127	5.39002
ATG16L1	1128	5.39481
SELE	1129	5.39959
SMARCB1	1130	5.40437
GOLT1B	1131	5.40915
CCR1	1132	5.41394
RAD21	1133	5.41872
LRP2	1134	5.4235
SKA2	1135	5.42828
WDHD1	1136	5.43307
DDX6	1137	5.43785
UBA2	1138	5.44263
RPS15	1139	5.44741
SNRPG	1140	5.4522
EIF3A	1141	5.45698
KLF5	1142	5.46176
FGA	1143	5.46655
NCOA3	1144	5.47133
NUP98	1145	5.47611
RNGTT	1146	5.48089
MTA1	1147	5.48568
GFAP	1148	5.49046
CPSF2	1149	5.49524
RPL29	1150	5.50002
AP2M1	1151	5.50481
SLC25A6	1152	5.50959
FLNB	1153	5.51437
RPN1	1154	5.51915
WDR6	1155	5.52394
P2RX7	1156	5.52872
BAX	1157	5.5335
HELLS	1158	5.53828
SET	1159	5.54307
CTDP1	1160	5.54785
FGFR1	1161	5.55263
CASP3	1162	5.55742
ACTN2	1163	5.5622
LRPPRC	1164	5.56698
TUBA4A	1165	5.57176
PRKACB	1166	5.57655
PPARD	1167	5.58133
CAMK2D	1168	5.58611
RPS26	1169	5.59089
HNRNPDL	1170	5.59568
ZEB2	1171	5.60046
ARAF	1172	5.60524
RPL7	1173	5.61002
FGF2	1174	5.61481
ITGB2	1175	5.61959
CYP2R1	1176	5.62437
PACS1	1177	5.62915
PLCZ1	1178	5.63394
NCOA2	1179	5.63872
TCEB1	1180	5.6435
ANLN	1181	5.64829
KRT40	1182	5.65307
ATG3	1183	5.65785
MRE11A	1184	5.66263
CFL1	1185	5.66742
GTF2H5	1186	5.6722
TRRAP	1187	5.67698
HIST2H2AC	1188	5.68176
HSP90B1	1189	5.68655
ISG15	1190	5.69133
TNC	1191	5.69611
CDX2	1192	5.70089
CSTF3	1193	5.70568
UBE2G2	1194	5.71046
PGC	1195	5.71524
TMEM171	1196	5.72002
RPL27	1197	5.72481
RALY	1198	5.72959
BCAS2	1199	5.73437
PRPF6	1200	5.73916
DDB2	1201	5.74394
TERF2	1202	5.74872
AQR	1203	5.7535
GCLC	1204	5.75829
STAU1	1205	5.76307
BUB1	1206	5.76785
GART	1207	5.77263
PLK2	1208	5.77742
PILRA	1209	5.7822
CDK8	1210	5.78698
ART1	1211	5.79176
VPS4B	1212	5.79655
SNRPB2	1213	5.80133
PCF11	1214	5.80611
OTUB1	1215	5.81089
FHL3	1216	5.81568
PHB2	1217	5.82046
MSN	1218	5.82524
PPAT	1219	5.83003
PAWR	1220	5.83481
PSMD11	1221	5.83959
DNAJA1	1222	5.84437
FBXO21	1223	5.84916
RNF138	1224	5.85394
DLST	1225	5.85872
ATAD3B	1226	5.8635
MEN1	1227	5.86829
CXCL10	1228	5.87307
GOT1	1229	5.87785
MBD1	1230	5.88263
COIL	1231	5.88742
DHX16	1232	5.8922
ACTN4	1233	5.89698
CETN2	1234	5.90176
NUDC	1235	5.90655
PSMA7	1236	5.91133
DDX58	1237	5.91611
MMP1	1238	5.9209
PITX1	1239	5.92568
IRF1	1240	5.93046
ERBIN	1241	5.93524
WIPF1	1242	5.94003
PSMF1	1243	5.94481
HDAC4	1244	5.94959
CEP55	1245	5.95437
POU2F2	1246	5.95916
TNXB	1247	5.96394
G3BP2	1248	5.96872
PURA	1249	5.9735
CPSF3	1250	5.97829
HSPA1L	1251	5.98307
DHFR	1252	5.98785
TERF1	1253	5.99263
L1CAM	1254	5.99742
AIFM1	1255	6.0022
CA8	1256	6.00698
STK3	1257	6.01177
ZNF24	1258	6.01655
LSM7	1259	6.02133
LSM2	1260	6.02611
ZEB1	1261	6.0309
EIF3B	1262	6.03568
ADRBK1	1263	6.04046
RPS6KA1	1264	6.04524
SETD2	1265	6.05003
DHX38	1266	6.05481
F2	1267	6.05959
SPINK5	1268	6.06437
NFX1	1269	6.06916
RPL30	1270	6.07394
CYP17A1	1271	6.07872
RBM4	1272	6.0835
IKBKE	1273	6.08829
AXIN2	1274	6.09307
AGO1	1275	6.09785
PPP2R2D	1276	6.10264
STOM	1277	6.10742
IL2	1278	6.1122
CCAR2	1279	6.11698
HNRNPAB	1280	6.12177
PSMA4	1281	6.12655
PSMA6	1282	6.13133
SRRT	1283	6.13611
PRKCB	1284	6.1409
PAX5	1285	6.14568
ISY1	1286	6.15046
BYSL	1287	6.15524
CDSN	1288	6.16003
MAPK9	1289	6.16481
NCF1	1290	6.16959
HNRNPUL2	1291	6.17437
KIR3DS1	1292	6.17916
RPL26L1	1293	6.18394
LDHA	1294	6.18872
CHEK1	1295	6.19351
IGFALS	1296	6.19829
PTK2B	1297	6.20307
TMEM63B	1298	6.20785
RLIM	1299	6.21264
GOT2	1300	6.21742
ESRRA	1301	6.2222
TOMM70	1302	6.22698
AHCY	1303	6.23177
SF3B6	1304	6.23655
IL2RG	1305	6.24133
VARS	1306	6.24611
NRP1	1307	6.2509
ADSL	1308	6.25568
NRBF2	1309	6.26046
PUS1	1310	6.26524
NOS2	1311	6.27003
ARHGDIA	1312	6.27481
CSK	1313	6.27959
ADA	1314	6.28438
MYO18A	1315	6.28916
NOTCH2	1316	6.29394
GRIP1	1317	6.29872
ACTA1	1318	6.30351
NLRP1	1319	6.30829
DEK	1320	6.31307
FAM96B	1321	6.31785
SMARCE1	1322	6.32264
PRC1	1323	6.32742
TNF	1324	6.3322
EIF4G1	1325	6.33698
PIAS2	1326	6.34177
RCN2	1327	6.34655
AES	1328	6.35133
TP53BP2	1329	6.35611
CACNA1A	1330	6.3609
ATG4B	1331	6.36568
JAK3	1332	6.37046
LBX1	1333	6.37525
LGR4	1334	6.38003
KRTAP10-11	1335	6.38481
NLK	1336	6.38959
RRAGA	1337	6.39438
KRTAP10-3	1338	6.39916
STAT6	1339	6.40394
CBX1	1340	6.40872
CARM1	1341	6.41351
YTHDC1	1342	6.41829
RAC1	1343	6.42307
EEF1B2	1344	6.42785
PPP3CB	1345	6.43264
PAN2	1346	6.43742
NOP56	1347	6.4422
CCNT1	1348	6.44698
MAX	1349	6.45177
PES1	1350	6.45655
ATN1	1351	6.46133
ANK3	1352	6.46612
SDC1	1353	6.4709
CAMK2A	1354	6.47568
RNASEH2A	1355	6.48046
RANGAP1	1356	6.48525
LSM8	1357	6.49003
PTGS2	1358	6.49481
DNAJC8	1359	6.49959
KLF3	1360	6.50438
HMGA1	1361	6.50916
CCR7	1362	6.51394
TLE2	1363	6.51872
H2AFV	1364	6.52351
SPTA1	1365	6.52829
SKI	1366	6.53307
PPIA	1367	6.53785
TAB1	1368	6.54264
RPL36A	1369	6.54742
NCSTN	1370	6.5522
MED7	1371	6.55699
DCN	1372	6.56177
NUDT16L1	1373	6.56655
IL3	1374	6.57133
ETV5	1375	6.57612
MCRS1	1376	6.5809
PALB2	1377	6.58568
ARRB1	1378	6.59046
DDX21	1379	6.59525
PSMA5	1380	6.60003
TRIM23	1381	6.60481
RXRA	1382	6.60959
MED4	1383	6.61438
NRIP1	1384	6.61916
CSF2RB	1385	6.62394
EIF4B	1386	6.62872
TSG101	1387	6.63351
ASH2L	1388	6.63829
GCN1	1389	6.64307
ARL8B	1390	6.64785
KARS	1391	6.65264
SSBP3	1392	6.65742
TTF2	1393	6.6622
MLST8	1394	6.66699
EIF4A1	1395	6.67177
PSMD12	1396	6.67655
YAP1	1397	6.68133
POLD2	1398	6.68612
DCAF10	1399	6.6909
DDX19B	1400	6.69568
SRPRB	1401	6.70046
MAGED1	1402	6.70525
COL6A2	1403	6.71003
RIOK2	1404	6.71481
DHX8	1405	6.71959
SARS2	1406	6.72438
CTNND1	1407	6.72916
IPO4	1408	6.73394
SIGMAR1	1409	6.73872
LRRK1	1410	6.74351
TRAF4	1411	6.74829
SYK	1412	6.75307
MAP2K3	1413	6.75786
HEATR1	1414	6.76264
EPS15	1415	6.76742
IRF3	1416	6.7722
TAB2	1417	6.77699
GRB7	1418	6.78177
COPS2	1419	6.78655
TRIM33	1420	6.79133
TCEA1	1421	6.79612
ATR	1422	6.8009
PLRG1	1423	6.80568
PRKCSH	1424	6.81046
CCL22	1425	6.81525
CCL17	1426	6.82003
GRIN2D	1427	6.82481
HBA1	1428	6.82959
FMR1	1429	6.83438
XPC	1430	6.83916
ULK1	1431	6.84394
CXCR6	1432	6.84873
CEP250	1433	6.85351
CCR4	1434	6.85829
CLUH	1435	6.86307
H2AFX	1436	6.86786
PIM1	1437	6.87264
RPL26	1438	6.87742
RPLP1	1439	6.8822
LOC101929876	1440	6.88699
TTN	1441	6.89177
NPHP4	1442	6.89655
NFYB	1443	6.90133
CCR3	1444	6.90612
CDKN3	1445	6.9109
SMN1	1446	6.91568
CCR8	1447	6.92046
CLP1	1448	6.92525
PIK3C3	1449	6.93003
AHSA1	1450	6.93481
CWC15	1451	6.9396
CD44	1452	6.94438
NFATC1	1453	6.94916
CCR9	1454	6.95394
NCAPG2	1455	6.95873
KRTAP4-12	1456	6.96351
UBE2B	1457	6.96829
PPP3CA	1458	6.97307
TF	1459	6.97786
RPL15	1460	6.98264
PDCD6IP	1461	6.98742
KIF23	1462	6.9922
CCR10	1463	6.99699
XPA	1464	7.00177
TJP1	1465	7.00655
ITPR1	1466	7.01133
DNMT3L	1467	7.01612
PPP2R2A	1468	7.0209
TIAL1	1469	7.02568
SPTBN2	1470	7.03047
CEBPG	1471	7.03525
NUP160	1472	7.04003
BLID	1473	7.04481
GTF2I	1474	7.0496
PTGES3	1475	7.05438
RBFOX2	1476	7.05916
RAPGEF2	1477	7.06394
CELF2	1478	7.06873
SGF29	1479	7.07351
PCSK5	1480	7.07829
OSBPL3	1481	7.08307
HSPG2	1482	7.08786
MTOR	1483	7.09264
BCAR1	1484	7.09742
HBA2	1485	7.1022
RPIA	1486	7.10699
ESRP2	1487	7.11177
PACS2	1488	7.11655
ATG4C	1489	7.12134
GOLGA2	1490	7.12612
HSPB2	1491	7.1309
AMHR2	1492	7.13568
RPL17	1493	7.14047
EIF3I	1494	7.14525
AMBRA1	1495	7.15003
ATG12	1496	7.15481
RIPK2	1497	7.1596
PABPC4	1498	7.16438
FGB	1499	7.16916
SOCS3	1500	7.17394
HGS	1501	7.17873
EFEMP2	1502	7.18351
TRIM55	1503	7.18829
HECTD1	1504	7.19307
RFWD2	1505	7.19786
PPIH	1506	7.20264
MDH2	1507	7.20742
SEH1L	1508	7.21221
PPP3R1	1509	7.21699
VTN	1510	7.22177
RBM14-RBM4	1511	7.22655
FXR1	1512	7.23134
GRB10	1513	7.23612
DRAP1	1514	7.2409
CIRBP	1515	7.24568
PIP5K1A	1516	7.25047
TRAP1	1517	7.25525
VASP	1518	7.26003
PPM1D	1519	7.26481
PHGDH	1520	7.2696
LNX2	1521	7.27438
ANXA1	1522	7.27916
VCL	1523	7.28394
CX3CR1	1524	7.28873
NFATC2	1525	7.29351
SNRNP27	1526	7.29829
PHF5A	1527	7.30308
PRKAR1A	1528	7.30786
RPL9	1529	7.31264
TRIM54	1530	7.31742
CKB	1531	7.32221
REXO1	1532	7.32699
MYD88	1533	7.33177
LARP1	1534	7.33655
IARS	1535	7.34134
TBK1	1536	7.34612
CCND3	1537	7.3509
ZBTB33	1538	7.35568
GPKOW	1539	7.36047
RPL7A	1540	7.36525
SMARCD3	1541	7.37003
FAT1	1542	7.37481
TSPAN1	1543	7.3796
E2F2	1544	7.38438
RBM10	1545	7.38916
MAPK11	1546	7.39395
CTNNBL1	1547	7.39873
GFER	1548	7.40351
RNF19B	1549	7.40829
CEP76	1550	7.41308
PRKAR2A	1551	7.41786
CAMK2G	1552	7.42264
RTCB	1553	7.42742
NUP93	1554	7.43221
CFTR	1555	7.43699
CAMK2B	1556	7.44177
XPNPEP1	1557	7.44655
OIP5	1558	7.45134
DCAF8	1559	7.45612
TBX20	1560	7.4609
KRTAP10-7	1561	7.46568
POC1A	1562	7.47047
RET	1563	7.47525
GSC	1564	7.48003
ACTBL2	1565	7.48482
AGL	1566	7.4896
CYCS	1567	7.49438
STAT4	1568	7.49916
PSMD6	1569	7.50395
RPL21	1570	7.50873
PSMA1	1571	7.51351
C11orf73	1572	7.51829
SF3B5	1573	7.52308
LRRC46	1574	7.52786
SLC30A1	1575	7.53264
LSM3	1576	7.53742
MAP1B	1577	7.54221
IRAK1	1578	7.54699
ERCC4	1579	7.55177
DSP	1580	7.55655
ANAPC5	1581	7.56134
RBM5	1582	7.56612
SNRPN	1583	7.5709
SUGP1	1584	7.57569
NUP107	1585	7.58047
EHMT2	1586	7.58525
ABCC1	1587	7.59003
PER2	1588	7.59482
DIAPH1	1589	7.5996
PIK3R3	1590	7.60438
LBR	1591	7.60916
SCAF4	1592	7.61395
RASA1	1593	7.61873
ATP1B1	1594	7.62351
PSMC4	1595	7.62829
EEF1A2	1596	7.63308
TKT	1597	7.63786
APBB1	1598	7.64264
CBLC	1599	7.64742
ATF3	1600	7.65221
FGG	1601	7.65699
ACTA2	1602	7.66177
WDR18	1603	7.66656
MID2	1604	7.67134
TXN	1605	7.67612
FRS2	1606	7.6809
CDC34	1607	7.68569
UBE2T	1608	7.69047
CHD3	1609	7.69525
ACTR3	1610	7.70003
CALB1	1611	7.70482
THOC2	1612	7.7096
WHSC1L1	1613	7.71438
MTIF2	1614	7.71916
DLAT	1615	7.72395
SMN2	1616	7.72873
FEZ2	1617	7.73351
DKC1	1618	7.73829
KRT5	1619	7.74308
CHD4	1620	7.74786
LIMS1	1621	7.75264
HCFC1	1622	7.75743
KLC3	1623	7.76221
USP9X	1624	7.76699
ZWINT	1625	7.77177
DIAPH3	1626	7.77656
WWTR1	1627	7.78134
PCMT1	1628	7.78612
CC2D2A	1629	7.7909
LAT	1630	7.79569
NAT10	1631	7.80047
CHAC2	1632	7.80525
DGUOK	1633	7.81003
RHOU	1634	7.81482
E2F7	1635	7.8196
GCG	1636	7.82438
ZNF212	1637	7.82916
MRPS12	1638	7.83395
EIF1AX	1639	7.83873
EIF5	1640	7.84351
ATIC	1641	7.84829
TIMM50	1642	7.85308
CSF2	1643	7.85786
CD81	1644	7.86264
SMAD9	1645	7.86743
CELF5	1646	7.87221
RPL13A	1647	7.87699
SMAD6	1648	7.88177
MOB4	1649	7.88656
TRIM63	1650	7.89134
NR0B2	1651	7.89612
NFYC	1652	7.9009
UQCRC2	1653	7.90569
ZNF771	1654	7.91047
ERCC6	1655	7.91525
RCC1	1656	7.92003
FAM124A	1657	7.92482
IRF7	1658	7.9296
MAP2K4	1659	7.93438
ADARB1	1660	7.93916
HAL	1661	7.94395
MYOD1	1662	7.94873
UBTF	1663	7.95351
LSM6	1664	7.9583
ZNRD1	1665	7.96308
BEX1	1666	7.96786
ADAM10	1667	7.97264
GAP43	1668	7.97743
RPS27L	1669	7.98221
GTF3C2	1670	7.98699
TXNL4A	1671	7.99177
RPN2	1672	7.99656
SRCAP	1673	8.00134
RFC1	1674	8.00612
RGS6	1675	8.0109
KRT1	1676	8.01569
IL7R	1677	8.02047
UBQLN2	1678	8.02525
RIPK1	1679	8.03003
BUB1B	1680	8.03482
WASL	1681	8.0396
VPS36	1682	8.04438
PGAM5	1683	8.04917
COPA	1684	8.05395
GCLM	1685	8.05873
GTF3C4	1686	8.06351
TRIM65	1687	8.0683
PSMD13	1688	8.07308
GRHPR	1689	8.07786
ATP2C1	1690	8.08264
RPL32	1691	8.08743
KYNU	1692	8.09221
FOXL2	1693	8.09699
SHBG	1694	8.10177
AHR	1695	8.10656
TMEM185A	1696	8.11134
PSMA2	1697	8.11612
CEP162	1698	8.1209
RABAC1	1699	8.12569
SSR1	1700	8.13047
MED6	1701	8.13525
MSH2	1702	8.14004
ATP2A2	1703	8.14482
TUBB1	1704	8.1496
SDC4	1705	8.15438
STRN4	1706	8.15917
DYNC1H1	1707	8.16395
EIF3E	1708	8.16873
FOXD3	1709	8.17351
PARK7	1710	8.1783
DCAF13	1711	8.18308
ETF1	1712	8.18786
H3F3C	1713	8.19264
WISP2	1714	8.19743
PPP2R1B	1715	8.20221
MAP2K6	1716	8.20699
POT1	1717	8.21177
SMC4	1718	8.21656
PSMB1	1719	8.22134
GNB1	1720	8.22612
FGF1	1721	8.23091
NIF3L1	1722	8.23569
MYL6	1723	8.24047
MLH1	1724	8.24525
KRT2	1725	8.25004
NEFL	1726	8.25482
IRF4	1727	8.2596
SFRP2	1728	8.26438
JAG1	1729	8.26917
UCHL5	1730	8.27395
MYL12A	1731	8.27873
NUP214	1732	8.28351
TRIM68	1733	8.2883
EIF4H	1734	8.29308
CHMP2A	1735	8.29786
GIGYF2	1736	8.30264
ZFR	1737	8.30743
BIRC3	1738	8.31221
IL5	1739	8.31699
GNAI2	1740	8.32178
ARNTL2	1741	8.32656
PDHA1	1742	8.33134
INO80	1743	8.33612
UBL4A	1744	8.34091
RPL10A	1745	8.34569
TCEB3B	1746	8.35047
PSMD7	1747	8.35525
ACAT1	1748	8.36004
PDK3	1749	8.36482
C2orf49	1750	8.3696
YBX3	1751	8.37438
GLI2	1752	8.37917
ATAD2	1753	8.38395
PRDX3	1754	8.38873
RPL36	1755	8.39351
ACTR2	1756	8.3983
MAPK13	1757	8.40308
GRIN2A	1758	8.40786
FLCN	1759	8.41265
NUP155	1760	8.41743
CCDC130	1761	8.42221
EMC2	1762	8.42699
DNM1	1763	8.43178
VPS45	1764	8.43656
USP11	1765	8.44134
NR5A2	1766	8.44612
BBS2	1767	8.45091
VKORC1	1768	8.45569
ZNF250	1769	8.46047
DAZAP2	1770	8.46525
MED14	1771	8.47004
PPM1G	1772	8.47482
RBBP5	1773	8.4796
QARS	1774	8.48438
TFAM	1775	8.48917
MTA2	1776	8.49395
IGFBP7	1777	8.49873
PNN	1778	8.50352
TAF11	1779	8.5083
PRDX2	1780	8.51308
DNAJC7	1781	8.51786
EHMT1	1782	8.52265
PDCD11	1783	8.52743
NOSIP	1784	8.53221
CS	1785	8.53699
SSR4	1786	8.54178
SHC2	1787	8.54656
FBF1	1788	8.55134
TGM1	1789	8.55612
TGFB2	1790	8.56091
SETMAR	1791	8.56569
MARS	1792	8.57047
IGF2BP3	1793	8.57525
CDCA7	1794	8.58004
ADRM1	1795	8.58482
SPAST	1796	8.5896
PDIA3	1797	8.59439
JAML	1798	8.59917
ARID1A	1799	8.60395
GSTA4	1800	8.60873
SCAND1	1801	8.61352
GK5	1802	8.6183
TOP3B	1803	8.62308
WNT4	1804	8.62786
FARSA	1805	8.63265
KRT7	1806	8.63743
CBLB	1807	8.64221
RAD18	1808	8.64699
ZNF446	1809	8.65178
FLNC	1810	8.65656
AEN	1811	8.66134
ALOXE3	1812	8.66612
FOXL1	1813	8.67091
CDC45	1814	8.67569
DNASE1L2	1815	8.68047
KRT10	1816	8.68526
UPF2	1817	8.69004
UBR5	1818	8.69482
SSB	1819	8.6996
BEGAIN	1820	8.70439
LRFN3	1821	8.70917
IGHMBP2	1822	8.71395
IL6	1823	8.71873
RPS21	1824	8.72352
SMG7	1825	8.7283
POLDIP3	1826	8.73308
TERF2IP	1827	8.73786
CSE1L	1828	8.74265
NUP62	1829	8.74743
ERCC8	1830	8.75221
TCEB2	1831	8.75699
MBNL2	1832	8.76178
HIST2H2BE	1833	8.76656
BAG5	1834	8.77134
IL13RA2	1835	8.77613
POU3F2	1836	8.78091
KNSTRN	1837	8.78569
DDX18	1838	8.79047
NSFL1C	1839	8.79526
IDE	1840	8.80004
KLK9	1841	8.80482
THAP1	1842	8.8096
TSNAX	1843	8.81439
NOP58	1844	8.81917
NPAS4	1845	8.82395
CDCA5	1846	8.82873
PHLDB2	1847	8.83352
WAS	1848	8.8383
CCNA1	1849	8.84308
LIAS	1850	8.84786
PSMB9	1851	8.85265
ITGB3	1852	8.85743
WNK4	1853	8.86221
SPP1	1854	8.867
TP53BP1	1855	8.87178
CCDC33	1856	8.87656
PDCD10	1857	8.88134
SMARCD1	1858	8.88613
RORA	1859	8.89091
HADHA	1860	8.89569
RASGRP1	1861	8.90047
SOD2	1862	8.90526
BBS7	1863	8.91004
FGFR1OP	1864	8.91482
CALD1	1865	8.9196
SAP130	1866	8.92439
ZNF317	1867	8.92917
RASGRF1	1868	8.93395
PPARGC1A	1869	8.93873
UBXN1	1870	8.94352
BAG1	1871	8.9483
PGK1	1872	8.95308
WBP11	1873	8.95787
GLTSCR2	1874	8.96265
DIDO1	1875	8.96743
SCNN1A	1876	8.97221
SEC22B	1877	8.977
PSMB6	1878	8.98178
RRM2	1879	8.98656
RPS28	1880	8.99134
NID2	1881	8.99613
RINT1	1882	9.00091
PFKL	1883	9.00569
MBP	1884	9.01047
VDAC1	1885	9.01526
IL5RA	1886	9.02004
ZC3H6	1887	9.02482
KRT9	1888	9.0296
TIA1	1889	9.03439
GPS1	1890	9.03917
LCK	1891	9.04395
NUP50	1892	9.04873
NFE2L3	1893	9.05352
GDNF	1894	9.0583
PTPN6	1895	9.06308
OXSR1	1896	9.06787
EIF2S3	1897	9.07265
C14orf166	1898	9.07743
SPTBN4	1899	9.08221
ITGA5	1900	9.087
LIG1	1901	9.09178
PIP5K1C	1902	9.09656
CEP128	1903	9.10134
RNF166	1904	9.10613
ZNF451	1905	9.11091
GNL3	1906	9.11569
SEC16A	1907	9.12047
TSR1	1908	9.12526
DDX3Y	1909	9.13004
KIF2A	1910	9.13482
MYOM2	1911	9.1396
IL1R1	1912	9.14439
TP53RK	1913	9.14917
NUP43	1914	9.15395
ACOT1	1915	9.15874
TCTN2	1916	9.16352
FBXO22	1917	9.1683
USP2	1918	9.17308
PAF1	1919	9.17787
MAP2K1	1920	9.18265
IDNK	1921	9.18743
UBE2K	1922	9.19221
LMNB1	1923	9.197
VAC14	1924	9.20178
ZNF286A	1925	9.20656
FIGNL1	1926	9.21134
ALK	1927	9.21613
TTC33	1928	9.22091
KITLG	1929	9.22569
GMNN	1930	9.23047
SUB1	1931	9.23526
DCAF7	1932	9.24004
SGK1	1933	9.24482
CEP85	1934	9.24961
FAM96A	1935	9.25439
MIA3	1936	9.25917
KDM6A	1937	9.26395
WIPI1	1938	9.26874
POM121	1939	9.27352
MTHFD1	1940	9.2783
NUP37	1941	9.28308
RPAP2	1942	9.28787
ITGB5	1943	9.29265
POLR1C	1944	9.29743
IL3RA	1945	9.30221
ASB9	1946	9.307
HMGB2	1947	9.31178
TRMT61B	1948	9.31656
FGF4	1949	9.32134
PPP4C	1950	9.32613
XDH	1951	9.33091
HDAC8	1952	9.33569
PSMB2	1953	9.34048
PAPPA	1954	9.34526
MAML3	1955	9.35004
ZFP36	1956	9.35482
ASNS	1957	9.35961
FANCG	1958	9.36439
PIAS4	1959	9.36917
DNMT3B	1960	9.37395
IDH3B	1961	9.37874
MIS18BP1	1962	9.38352
NFE2L2	1963	9.3883
EZR	1964	9.39308
TRIM24	1965	9.39787
PIP5K1B	1966	9.40265
NID1	1967	9.40743
NUP85	1968	9.41221
ANXA7	1969	9.417
TLR4	1970	9.42178
PAPPA2	1971	9.42656
PTPRB	1972	9.43135
NOC4L	1973	9.43613
SAT1	1974	9.44091
FOXK2	1975	9.44569
MAPK8IP1	1976	9.45048
BTG2	1977	9.45526
DAZAP1	1978	9.46004
MXD1	1979	9.46482
COPB2	1980	9.46961
BIN2	1981	9.47439
ATP6V1C2	1982	9.47917
CDC73	1983	9.48395
KLHDC4	1984	9.48874
NBN	1985	9.49352
SDC3	1986	9.4983
TRAF1	1987	9.50308
EIF2B2	1988	9.50787
EIF2AK2	1989	9.51265
COPS4	1990	9.51743
ERCC1	1991	9.52222
SRP14	1992	9.527
LUC7L2	1993	9.53178
PSMD10	1994	9.53656
SAMHD1	1995	9.54135
CBX8	1996	9.54613
ZNF638	1997	9.55091
ETFA	1998	9.55569
[truncated: 18,911 more rows]
