# Supplementary material for: Multi-site desmoplastic small round cell tumors are genetically related and immune-cold
Source: NPJ Precis Oncol. 2022 Apr 4;6:21. doi: 10.1038/s41698-022-00257-9 (PMC8980094; doi:10.1038/s41698-022-00257-9)
Supplement: Supplementary file 7 — Dataset 6 [file 41698_2022_257_MOESM7_ESM.xlsx]

## Sheet: Supplementary Data 6
Supplementary Data 6: Predictions of pathways associated with EWS-WT1
Pathways	pval (GSEA network association)	pval (GSEA gene expression deregulation)	pval (combined)	combined_adj
KEGG_MAPK_SIGNALING_PATHWAY	9.999e-05	9.999e-05	1.53264e-07	5.90731e-06
KEGG_CYTOKINE_CYTOKINE_RECEPTOR_INTERACTION	9.999e-05	9.999e-05	1.53264e-07	5.90731e-06
KEGG_CHEMOKINE_SIGNALING_PATHWAY	9.999e-05	9.999e-05	1.53264e-07	5.90731e-06
KEGG_JAK_STAT_SIGNALING_PATHWAY	9.999e-05	9.999e-05	1.53264e-07	5.90731e-06
KEGG_NATURAL_KILLER_CELL_MEDIATED_CYTOTOXICITY	9.999e-05	9.999e-05	1.53264e-07	5.90731e-06
KEGG_LEUKOCYTE_TRANSENDOTHELIAL_MIGRATION	9.999e-05	9.999e-05	1.53264e-07	5.90731e-06
KEGG_PATHWAYS_IN_CANCER	9.999e-05	9.999e-05	1.53264e-07	5.90731e-06
PID_FCER1PATHWAY	9.999e-05	9.999e-05	1.53264e-07	5.90731e-06
REACTOME_RESPONSE_TO_ELEVATED_PLATELET_CYTOSOLIC_CA2_	9.999e-05	9.999e-05	1.53264e-07	5.90731e-06
REACTOME_PEPTIDE_LIGAND_BINDING_RECEPTORS	9.999e-05	9.999e-05	1.53264e-07	5.90731e-06
REACTOME_CLASS_A1_RHODOPSIN_LIKE_RECEPTORS	9.999e-05	9.999e-05	1.53264e-07	5.90731e-06
REACTOME_INTEGRATION_OF_ENERGY_METABOLISM	9.999e-05	9.999e-05	1.53264e-07	5.90731e-06
REACTOME_G_ALPHA_Q_SIGNALLING_EVENTS	9.999e-05	9.999e-05	1.53264e-07	5.90731e-06
REACTOME_G_ALPHA_I_SIGNALLING_EVENTS	9.999e-05	9.999e-05	1.53264e-07	5.90731e-06
REACTOME_GPCR_LIGAND_BINDING	9.999e-05	9.999e-05	1.53264e-07	5.90731e-06
REACTOME_SIGNALING_BY_ILS	9.999e-05	9.999e-05	1.53264e-07	5.90731e-06
REACTOME_HEMOSTASIS	9.999e-05	9.999e-05	1.53264e-07	5.90731e-06
REACTOME_INNATE_IMMUNE_SYSTEM	9.999e-05	9.999e-05	1.53264e-07	5.90731e-06
REACTOME_CYTOKINE_SIGNALING_IN_IMMUNE_SYSTEM	9.999e-05	9.999e-05	1.53264e-07	5.90731e-06
REACTOME_PLATELET_ACTIVATION_SIGNALING_AND_AGGREGATION	9.999e-05	9.999e-05	1.53264e-07	5.90731e-06
ENZYME_LINKED_RECEPTOR_PROTEIN_SIGNALING_PATHWAY	9.999e-05	9.999e-05	1.53264e-07	5.90731e-06
MULTI_ORGANISM_PROCESS	9.999e-05	9.999e-05	1.53264e-07	5.90731e-06
ANATOMICAL_STRUCTURE_MORPHOGENESIS	9.999e-05	9.999e-05	1.53264e-07	5.90731e-06
BEHAVIOR	9.999e-05	9.999e-05	1.53264e-07	5.90731e-06
CELL_CELL_SIGNALING	9.999e-05	9.999e-05	1.53264e-07	5.90731e-06
ORGAN_MORPHOGENESIS	9.999e-05	9.999e-05	1.53264e-07	5.90731e-06
RESPONSE_TO_STRESS	9.999e-05	9.999e-05	1.53264e-07	5.90731e-06
RESPONSE_TO_CHEMICAL_STIMULUS	9.999e-05	9.999e-05	1.53264e-07	5.90731e-06
POST_TRANSLATIONAL_PROTEIN_MODIFICATION	9.999e-05	9.999e-05	1.53264e-07	5.90731e-06
IMMUNE_RESPONSE	9.999e-05	9.999e-05	1.53264e-07	5.90731e-06
POSITIVE_REGULATION_OF_METABOLIC_PROCESS	9.999e-05	9.999e-05	1.53264e-07	5.90731e-06
CELL_PROLIFERATION_GO_0008283	9.999e-05	9.999e-05	1.53264e-07	5.90731e-06
IMMUNE_SYSTEM_PROCESS	9.999e-05	9.999e-05	1.53264e-07	5.90731e-06
POSITIVE_REGULATION_OF_CELLULAR_METABOLIC_PROCESS	9.999e-05	9.999e-05	1.53264e-07	5.90731e-06
RESPONSE_TO_EXTERNAL_STIMULUS	9.999e-05	9.999e-05	1.53264e-07	5.90731e-06
PROTEIN_AMINO_ACID_PHOSPHORYLATION	9.999e-05	9.999e-05	1.53264e-07	5.90731e-06
RESPONSE_TO_WOUNDING	9.999e-05	9.999e-05	1.53264e-07	5.90731e-06
G_PROTEIN_COUPLED_RECEPTOR_PROTEIN_SIGNALING_PATHWAY	9.999e-05	9.999e-05	1.53264e-07	5.90731e-06
PHOSPHORYLATION	9.999e-05	9.999e-05	1.53264e-07	5.90731e-06
REGULATION_OF_CELL_PROLIFERATION	9.999e-05	9.999e-05	1.53264e-07	5.90731e-06
E2F1_UP.V1_DN	9.999e-05	9.999e-05	1.53264e-07	5.90731e-06
EGFR_UP.V1_UP	9.999e-05	9.999e-05	1.53264e-07	5.90731e-06
CYCLIN_D1_KE_.V1_DN	9.999e-05	9.999e-05	1.53264e-07	5.90731e-06
RAF_UP.V1_UP	9.999e-05	9.999e-05	1.53264e-07	5.90731e-06
ESC_J1_UP_LATE.V1_DN	9.999e-05	9.999e-05	1.53264e-07	5.90731e-06
ESC_V6.5_UP_EARLY.V1_DN	9.999e-05	9.999e-05	1.53264e-07	5.90731e-06
KEGG_NEUROACTIVE_LIGAND_RECEPTOR_INTERACTION	9.999e-05	0.00019998	2.92667e-07	8.23648e-06
KEGG_FOCAL_ADHESION	9.999e-05	0.00019998	2.92667e-07	8.23648e-06
KEGG_FC_GAMMA_R_MEDIATED_PHAGOCYTOSIS	9.999e-05	0.00019998	2.92667e-07	8.23648e-06
REACTOME_DEVELOPMENTAL_BIOLOGY	9.999e-05	0.00019998	2.92667e-07	8.23648e-06
REACTOME_GASTRIN_CREB_SIGNALLING_PATHWAY_VIA_PKC_AND_MAPK	9.999e-05	0.00019998	2.92667e-07	8.23648e-06
REACTOME_ACTIVATED_TLR4_SIGNALLING	9.999e-05	0.00019998	2.92667e-07	8.23648e-06
REACTOME_TOLL_RECEPTOR_CASCADES	9.999e-05	0.00019998	2.92667e-07	8.23648e-06
REGULATION_OF_BIOLOGICAL_QUALITY	9.999e-05	0.00019998	2.92667e-07	8.23648e-06
POSITIVE_REGULATION_OF_CELL_PROLIFERATION	9.999e-05	0.00019998	2.92667e-07	8.23648e-06
PROGRAMMED_CELL_DEATH	9.999e-05	0.00019998	2.92667e-07	8.23648e-06
REGULATION_OF_DEVELOPMENTAL_PROCESS	9.999e-05	0.00019998	2.92667e-07	8.23648e-06
POSITIVE_REGULATION_OF_CELLULAR_PROTEIN_METABOLIC_PROCESS	9.999e-05	0.00019998	2.92667e-07	8.23648e-06
POSITIVE_REGULATION_OF_PROTEIN_METABOLIC_PROCESS	9.999e-05	0.00019998	2.92667e-07	8.23648e-06
REGULATION_OF_APOPTOSIS	9.999e-05	0.00019998	2.92667e-07	8.23648e-06
APOPTOSIS_GO	9.999e-05	0.00019998	2.92667e-07	8.23648e-06
CAMP_UP.V1_DN	9.999e-05	0.00019998	2.92667e-07	8.23648e-06
RAF_UP.V1_DN	0.00019998	9.999e-05	2.92667e-07	8.23648e-06
KEGG_ACUTE_MYELOID_LEUKEMIA	9.999e-05	0.00029997	4.26839e-07	1.08193e-05
PID_RAC1_REG_PATHWAY	0.00010007	0.00029997	4.27156e-07	1.08193e-05
DEFENSE_RESPONSE	0.00029997	9.999e-05	4.26839e-07	1.08193e-05
REGULATION_OF_PROGRAMMED_CELL_DEATH	9.999e-05	0.00029997	4.26839e-07	1.08193e-05
ESC_J1_UP_EARLY.V1_DN	9.999e-05	0.00029997	4.26839e-07	1.08193e-05
IL15_UP.V1_UP	0.00029997	9.999e-05	4.26839e-07	1.08193e-05
IL2_UP.V1_UP	0.00029997	9.999e-05	4.26839e-07	1.08193e-05
KEGG_CALCIUM_SIGNALING_PATHWAY	9.999e-05	0.00039996	5.57613e-07	1.23742e-05
KEGG_NOD_LIKE_RECEPTOR_SIGNALING_PATHWAY	9.999e-05	0.00039996	5.57613e-07	1.23742e-05
KEGG_REGULATION_OF_ACTIN_CYTOSKELETON	9.999e-05	0.00039996	5.57613e-07	1.23742e-05
PID_IL23PATHWAY	0.00010006	0.00039996	5.57976e-07	1.23742e-05
PID_ALPHASYNUCLEIN_PATHWAY	0.00010013	0.00039996	5.58339e-07	1.23742e-05
POSITIVE_REGULATION_OF_DEVELOPMENTAL_PROCESS	9.999e-05	0.00039996	5.57613e-07	1.23742e-05
PROTEIN_KINASE_CASCADE	9.999e-05	0.00039996	5.57613e-07	1.23742e-05
NEGATIVE_REGULATION_OF_CELL_PROLIFERATION	9.999e-05	0.00039996	5.57613e-07	1.23742e-05
REGULATION_OF_CELLULAR_PROTEIN_METABOLIC_PROCESS	9.999e-05	0.00039996	5.57613e-07	1.23742e-05
LTE2_UP.V1_DN	9.999e-05	0.00039996	5.57613e-07	1.23742e-05
KEGG_NEUROTROPHIN_SIGNALING_PATHWAY	9.999e-05	0.00049995	6.85862e-07	1.38468e-05
BIOCARTA_PPARA_PATHWAY	9.999e-05	0.00049995	6.85862e-07	1.38468e-05
PID_CD40_PATHWAY	0.00010019	0.00050005	6.87263e-07	1.38468e-05
REACTOME_CELL_SURFACE_INTERACTIONS_AT_THE_VASCULAR_WALL	9.999e-05	0.00049995	6.85862e-07	1.38468e-05
TISSUE_DEVELOPMENT	9.999e-05	0.00049995	6.85862e-07	1.38468e-05
REGULATION_OF_PROTEIN_METABOLIC_PROCESS	9.999e-05	0.00049995	6.85862e-07	1.38468e-05
REGULATION_OF_SIGNAL_TRANSDUCTION	9.999e-05	0.00049995	6.85862e-07	1.38468e-05
LEF1_UP.V1_UP	0.00049995	9.999e-05	6.85862e-07	1.38468e-05
BIOCARTA_TOB1_PATHWAY	0.000101543	0.000502917	6.99562e-07	1.387e-05
REACTOME_RAS_ACTIVATION_UOPN_CA2_INFUX_THROUGH_NMDA_RECEPTOR	0.000102155	0.000503373	7.0406e-07	1.387e-05
KEGG_TOLL_LIKE_RECEPTOR_SIGNALING_PATHWAY	9.999e-05	0.00059994	8.12097e-07	1.51985e-05
PID_IL6_7PATHWAY	0.0001	0.00059994	8.12172e-07	1.51985e-05
REACTOME_ANTIGEN_ACTIVATES_B_CELL_RECEPTOR_LEADING_TO_GENERATION_OF_SECOND_MESSENGERS	0.000100231	0.0006003	8.14358e-07	1.51985e-05
LOCOMOTORY_BEHAVIOR	0.00059994	9.999e-05	8.12097e-07	1.51985e-05
INFLAMMATORY_RESPONSE	0.00059994	9.999e-05	8.12097e-07	1.51985e-05
KEGG_FC_EPSILON_RI_SIGNALING_PATHWAY	9.999e-05	0.00069993	9.36658e-07	1.62904e-05
KEGG_ADIPOCYTOKINE_SIGNALING_PATHWAY	9.999e-05	0.00069993	9.36658e-07	1.62904e-05
REACTOME_PHOSPHOLIPASE_C_MEDIATED_CASCADE	9.999e-05	0.00069993	9.36658e-07	1.62904e-05
REACTOME_IL1_SIGNALING	0.00010005	0.00069993	9.37178e-07	1.62904e-05
CYTOKINE_PRODUCTION	9.999e-05	0.00069993	9.36658e-07	1.62904e-05
SECOND_MESSENGER_MEDIATED_SIGNALING	9.999e-05	0.00069993	9.36658e-07	1.62904e-05
P53_DN.V1_UP	9.999e-05	0.00069993	9.36658e-07	1.62904e-05
KEGG_PANCREATIC_CANCER	9.999e-05	0.00079992	1.05979e-06	1.80621e-05
BIOCARTA_IL2RB_PATHWAY	0.00010007	0.00079992	1.06057e-06	1.80621e-05
BIOCARTA_NFKB_PATHWAY	0.000100898	0.000800721	1.06967e-06	1.80621e-05
PID_SMAD2_3NUCLEARPATHWAY	9.999e-05	0.00089991	1.18166e-06	1.90462e-05
PID_AP1_PATHWAY	9.999e-05	0.00089991	1.18166e-06	1.90462e-05
PID_CMYB_PATHWAY	9.999e-05	0.00089991	1.18166e-06	1.90462e-05
REACTOME_REGULATION_OF_INSULIN_SECRETION	9.999e-05	0.00089991	1.18166e-06	1.90462e-05
REACTOME_MYD88_MAL_CASCADE_INITIATED_ON_PLASMA_MEMBRANE	9.999e-05	0.00089991	1.18166e-06	1.90462e-05
KEGG_GNRH_SIGNALING_PATHWAY	9.999e-05	0.0009999	1.30242e-06	2.06178e-05
TRANSMEMBRANE_RECEPTOR_PROTEIN_TYROSINE_KINASE_SIGNALING_PATHWAY	9.999e-05	0.0009999	1.30242e-06	2.06178e-05
SA_B_CELL_RECEPTOR_COMPLEXES	0.000100674	0.0011011	1.43262e-06	2.18968e-05
REACTOME_GENERIC_TRANSCRIPTION_PATHWAY	9.999e-05	0.00109989	1.42218e-06	2.18968e-05
NERVOUS_SYSTEM_DEVELOPMENT	0.00109989	9.999e-05	1.42218e-06	2.18968e-05
REGULATION_OF_MOLECULAR_FUNCTION	9.999e-05	0.00109989	1.42218e-06	2.18968e-05
KEGG_PATHOGENIC_ESCHERICHIA_COLI_INFECTION	9.999e-05	0.00119988	1.54103e-06	2.27856e-05
PID_TGFBRPATHWAY	9.999e-05	0.00119988	1.54103e-06	2.27856e-05
REACTOME_METABOLISM_OF_LIPIDS_AND_LIPOPROTEINS	9.999e-05	0.00119988	1.54103e-06	2.27856e-05
CELL_SUBSTRATE_ADHESION	0.00010007	0.00119988	1.54217e-06	2.27856e-05
KEGG_B_CELL_RECEPTOR_SIGNALING_PATHWAY	9.999e-05	0.00129987	1.65905e-06	2.39278e-05
KEGG_CHRONIC_MYELOID_LEUKEMIA	9.999e-05	0.00129987	1.65905e-06	2.39278e-05
REACTOME_IL_2_SIGNALING	0.00010005	0.00129987	1.65997e-06	2.39278e-05
KEGG_T_CELL_RECEPTOR_SIGNALING_PATHWAY	9.999e-05	0.00139986	1.77629e-06	2.4995e-05
KEGG_MELANOMA	9.999e-05	0.00139986	1.77629e-06	2.4995e-05
ACTIN_FILAMENT_BASED_PROCESS	9.999e-05	0.00139986	1.77629e-06	2.4995e-05
KEGG_GLIOMA	9.999e-05	0.00159984	2.00869e-06	2.78235e-05
MEK_UP.V1_DN	9.999e-05	0.00159984	2.00869e-06	2.78235e-05
BIOCARTA_CD40_PATHWAY	0.000102965	0.00171509	2.20001e-06	2.8554e-05
PID_GLYPICAN_1PATHWAY	0.000100361	0.00170068	2.13216e-06	2.8554e-05
PID_IL12_2PATHWAY	9.999e-05	0.00179982	2.23858e-06	2.8554e-05
PID_TXA2PATHWAY	9.999e-05	0.00169983	2.12393e-06	2.8554e-05
REACTOME_TRANSCRIPTIONAL_REGULATION_OF_WHITE_ADIPOCYTE_DIFFERENTIATION	9.999e-05	0.00179982	2.23858e-06	2.8554e-05
NEGATIVE_REGULATION_OF_CELL_CYCLE	9.999e-05	0.00169983	2.12393e-06	2.8554e-05
ACTIN_CYTOSKELETON_ORGANIZATION_AND_BIOGENESIS	9.999e-05	0.00169983	2.12393e-06	2.8554e-05
NEUROGENESIS	0.00059994	0.00029997	2.23858e-06	2.8554e-05
CYCLIN_D1_UP.V1_UP	0.00019998	0.00089991	2.23858e-06	2.8554e-05
ESC_V6.5_UP_LATE.V1_DN	9.999e-05	0.00179982	2.23858e-06	2.8554e-05
CORDENONSI_YAP_CONSERVED_SIGNATURE	9.999e-05	0.00179982	2.23858e-06	2.8554e-05
KEGG_INSULIN_SIGNALING_PATHWAY	9.999e-05	0.00189981	2.35268e-06	2.97949e-05
KEGG_LEISHMANIA_INFECTION	9.999e-05	0.00209979	2.57931e-06	3.07118e-05
PID_GMCSF_PATHWAY	0.00010006	0.00209979	2.58097e-06	3.07118e-05
PID_ER_NONGENOMIC_PATHWAY	0.00010005	0.0019998	2.4676e-06	3.07118e-05
REACTOME_OPIOID_SIGNALLING	9.999e-05	0.00209979	2.57931e-06	3.07118e-05
POSITIVE_REGULATION_OF_NUCLEOBASENUCLEOSIDENUCLEOTIDE_AND_NUCLEIC_ACID_METABOLIC_PROCESS	9.999e-05	0.00209979	2.57931e-06	3.07118e-05
RESPONSE_TO_BIOTIC_STIMULUS	9.999e-05	0.00209979	2.57931e-06	3.07118e-05
CELL_MATRIX_ADHESION	0.00010006	0.0019998	2.46783e-06	3.07118e-05
POSITIVE_REGULATION_OF_TRANSCRIPTION	9.999e-05	0.00209979	2.57931e-06	3.07118e-05
RPS14_DN.V1_UP	0.00209979	9.999e-05	2.57931e-06	3.07118e-05
PID_TOLL_ENDOGENOUS_PATHWAY	0.000100593	0.00220154	2.70881e-06	3.20181e-05
KEGG_ADHERENS_JUNCTION	9.999e-05	0.00229977	2.80404e-06	3.22076e-05
PID_BCR_5PATHWAY	9.999e-05	0.00229977	2.80404e-06	3.22076e-05
PID_IL3_PATHWAY	0.000100361	0.00230161	2.81567e-06	3.22076e-05
PID_IL12_STAT4PATHWAY	0.00010013	0.00230023	2.80817e-06	3.22076e-05
NEGATIVE_REGULATION_OF_DEVELOPMENTAL_PROCESS	9.999e-05	0.00229977	2.80404e-06	3.22076e-05
PID_EPOPATHWAY	0.00010009	0.00239976	2.91842e-06	3.2612e-05
REACTOME_SIGNALING_BY_RHO_GTPASES	0.00059994	0.00039996	2.91574e-06	3.2612e-05
POSITIVE_REGULATION_OF_PROTEIN_MODIFICATION_PROCESS	0.000200521	0.0012006	2.9246e-06	3.2612e-05
WNT_UP.V1_DN	0.00239976	9.999e-05	2.91574e-06	3.2612e-05
ST_B_CELL_ANTIGEN_RECEPTOR	0.00010005	0.00249975	3.0287e-06	3.33533e-05
KRAS.DF.V1_UP	0.00249975	9.999e-05	3.02703e-06	3.33533e-05
PID_PTP1BPATHWAY	9.999e-05	0.00259974	3.13792e-06	3.36293e-05
REACTOME_DOWNSTREAM_SIGNALING_OF_ACTIVATED_FGFR	9.999e-05	0.00259974	3.13792e-06	3.36293e-05
REACTOME_SHC_MEDIATED_CASCADE	0.000100261	0.00260234	3.14859e-06	3.36293e-05
REACTOME_NUCLEOTIDE_BINDING_DOMAIN_LEUCINE_RICH_REPEAT_CONTAINING_RECEPTOR_NLR_SIGNALING_PATHWAYS	9.999e-05	0.00259974	3.13792e-06	3.36293e-05
ERB2_UP.V1_UP	0.00259974	9.999e-05	3.13792e-06	3.36293e-05
KEGG_THYROID_CANCER	0.000100231	0.00270054	3.25648e-06	3.39631e-05
BIOCARTA_FCER1_PATHWAY	0.00010007	0.00269973	3.2508e-06	3.39631e-05
REACTOME_IL_3_5_AND_GM_CSF_SIGNALING	0.00010005	0.00269973	3.2502e-06	3.39631e-05
TRANSFORMING_GROWTH_FACTOR_BETA_RECEPTOR_SIGNALING_PATHWAY	0.00010006	0.00269973	3.2505e-06	3.39631e-05
KEGG_ENDOCYTOSIS	9.999e-05	0.00289971	3.46832e-06	3.57519e-05
RB_P107_DN.V1_DN	9.999e-05	0.00289971	3.46832e-06	3.57519e-05
VASCULATURE_DEVELOPMENT	0.00029997	0.0009999	3.57775e-06	3.6456e-05
REGULATION_OF_CATALYTIC_ACTIVITY	9.999e-05	0.0029997	3.57775e-06	3.6456e-05
MEMBRANE_ORGANIZATION_AND_BIOGENESIS	9.999e-05	0.00319968	3.79562e-06	3.8455e-05
KEGG_COLORECTAL_CANCER	9.999e-05	0.00329967	3.90408e-06	3.93292e-05
CYCLIN_D1_UP.V1_DN	9.999e-05	0.00339966	4.01224e-06	3.99646e-05
EIF4E_DN	0.00169983	0.00019998	4.01224e-06	3.99646e-05
KEGG_HEMATOPOIETIC_CELL_LINEAGE	0.00039996	0.00089991	4.22768e-06	4.07971e-05
BIOCARTA_IL1R_PATHWAY	0.00010013	0.00360036	4.23387e-06	4.07971e-05
PID_IL4_2PATHWAY	9.999e-05	0.00359964	4.22768e-06	4.07971e-05
PID_BETACATENIN_NUC_PATHWAY	9.999e-05	0.00359964	4.22768e-06	4.07971e-05
INSULIN_RECEPTOR_SIGNALING_PATHWAY	0.000101543	0.00351194	4.19206e-06	4.07971e-05
P53_DN.V1_DN	0.00349965	9.999e-05	4.1201e-06	4.07971e-05
BIOCARTA_IL7_PATHWAY	0.000102155	0.003621	4.33475e-06	4.15434e-05
REACTOME_NFKB_AND_MAP_KINASES_ACTIVATION_MEDIATED_BY_TLR4_SIGNALING_REPERTOIRE	9.999e-05	0.00379962	4.44201e-06	4.21159e-05
EGFR_UP.V1_DN	9.999e-05	0.00379962	4.44201e-06	4.21159e-05
REACTOME_FGFR_LIGAND_BINDING_AND_ACTIVATION	0.000100918	0.00382217	4.50401e-06	4.24766e-05
STK33_UP	0.00389961	9.999e-05	4.54877e-06	4.26718e-05
PID_ANGIOPOIETINRECEPTOR_PATHWAY	0.0001	0.0039996	4.65571e-06	4.34451e-05
BIOCARTA_GCR_PATHWAY	0.000101543	0.00401687	4.73998e-06	4.39999e-05
REACTOME_FRS2_MEDIATED_CASCADE	0.00010006	0.00410041	4.76546e-06	4.40061e-05
KEGG_VASCULAR_SMOOTH_MUSCLE_CONTRACTION	9.999e-05	0.00419958	4.86756e-06	4.44855e-05
TBK1.DF_UP	0.00069993	0.00059994	4.86756e-06	4.44855e-05
KEGG_LONG_TERM_DEPRESSION	9.999e-05	0.00429957	4.97334e-06	4.476e-05
PID_TCR_PATHWAY	9.999e-05	0.00429957	4.97334e-06	4.476e-05
PID_CD8TCRPATHWAY	9.999e-05	0.00429957	4.97334e-06	4.476e-05
REACTOME_TRAF6_MEDIATED_INDUCTION_OF_NFKB_AND_MAP_KINASES_UPON_TLR7_8_OR_9_ACTIVATION	9.999e-05	0.00439956	5.07888e-06	4.54791e-05
TRANSMEMBRANE_RECEPTOR_PROTEIN_SERINE_THREONINE_KINASE_SIGNALING_PATHWAY	0.0001	0.00449955	5.18468e-06	4.61931e-05
PID_IL1PATHWAY	0.00010009	0.00459954	5.29413e-06	4.6699e-05
JNK_DN.V1_UP	0.00229977	0.00019998	5.2893e-06	4.6699e-05
PID_PDGFRBPATHWAY	9.999e-05	0.00479952	5.49884e-06	4.82646e-05
PID_IL8CXCR1_PATHWAY	0.000100361	0.00490147	5.62434e-06	4.88821e-05
BMI1_DN.V1_UP	0.00489951	9.999e-05	5.6033e-06	4.88821e-05
REACTOME_RIP_MEDIATED_NFKB_ACTIVATION_VIA_DAI	0.000101843	0.00492067	5.72044e-06	4.92347e-05
ANGIOGENESIS	0.0002	0.00249975	5.70808e-06	4.92347e-05
KERATINOCYTE_DIFFERENTIATION	0.000514827	0.00100888	5.91029e-06	5.0623e-05
REGULATION_OF_TRANSFERASE_ACTIVITY	9.999e-05	0.00529947	6.01913e-06	5.13073e-05
KEGG_LONG_TERM_POTENTIATION	9.999e-05	0.00539946	6.12261e-06	5.19396e-05
BIOCARTA_TNFR2_PATHWAY	0.000101843	0.0055232	6.35593e-06	5.36622e-05
CATION_HOMEOSTASIS	0.00029997	0.00189981	6.43194e-06	5.40466e-05
PID_IL27PATHWAY	0.000200864	0.00290261	6.56699e-06	5.41548e-05
PID_HIF1_TFPATHWAY	9.999e-05	0.00579942	6.5347e-06	5.41548e-05
PID_CD8TCRDOWNSTREAMPATHWAY	9.999e-05	0.00579942	6.5347e-06	5.41548e-05
REACTOME_TRANSCRIPTIONAL_ACTIVITY_OF_SMAD2_SMAD3_SMAD4_HETEROTRIMER	0.00010006	0.00579942	6.53887e-06	5.41548e-05
PID_IL8CXCR2_PATHWAY	0.00010013	0.00589941	6.64576e-06	5.42992e-05
POSITIVE_REGULATION_OF_TRANSFERASE_ACTIVITY	9.999e-05	0.00589941	6.63728e-06	5.42992e-05
KEGG_AXON_GUIDANCE	0.00019998	0.0029997	6.73969e-06	5.43208e-05
G_PROTEIN_SIGNALING_COUPLED_TO_IP3_SECOND_MESSENGERPHOSPHOLIPASE_C_ACTIVATING	0.001	0.00059994	6.74031e-06	5.43208e-05
REGULATION_OF_PROTEIN_KINASE_ACTIVITY	9.999e-05	0.0059994	6.73969e-06	5.43208e-05
REACTOME_SIGNALING_BY_TGF_BETA_RECEPTOR_COMPLEX	9.999e-05	0.00619938	6.94403e-06	5.57093e-05
REACTOME_NOD1_2_SIGNALING_PATHWAY	0.00010018	0.00630126	7.06009e-06	5.63853e-05
REACTOME_PLC_BETA_MEDIATED_EVENTS	0.00010004	0.00639936	7.15097e-06	5.66889e-05
JAK_STAT_CASCADE	0.00160289	0.00040008	7.16205e-06	5.66889e-05
REACTOME_SIGNALING_BY_FGFR_IN_DISEASE	9.999e-05	0.00669933	7.45207e-06	5.84625e-05
NEGATIVE_REGULATION_OF_APOPTOSIS	9.999e-05	0.00669933	7.45207e-06	5.84625e-05
REACTOME_GROWTH_HORMONE_RECEPTOR_SIGNALING	0.000100674	0.00671477	7.51422e-06	5.84798e-05
REACTOME_INTERFERON_GAMMA_SIGNALING	0.00019998	0.00339966	7.55323e-06	5.84798e-05
KRAS.DF.V1_DN	0.00039996	0.00169983	7.55323e-06	5.84798e-05
PID_ILK_PATHWAY	9.999e-05	0.00689931	7.65423e-06	5.87487e-05
PID_ERA_GENOMIC_PATHWAY	9.999e-05	0.00689931	7.65423e-06	5.87487e-05
BIOCARTA_GSK3_PATHWAY	0.000100361	0.0070028	7.78483e-06	5.92382e-05
MTOR_UP.N4.V1_UP	9.999e-05	0.0069993	7.75509e-06	5.92382e-05
REACTOME_THROMBIN_SIGNALLING_THROUGH_PROTEINASE_ACTIVATED_RECEPTORS_PARS	0.00010016	0.00720072	7.97016e-06	6.03893e-05
NEGATIVE_REGULATION_OF_PROGRAMMED_CELL_DEATH	9.999e-05	0.00729927	8.05683e-06	6.07862e-05
REACTOME_TAK1_ACTIVATES_NFKB_BY_PHOSPHORYLATION_AND_ACTIVATION_OF_IKKS_COMPLEX	0.000100898	0.00730658	8.13073e-06	6.10838e-05
BIOCARTA_PAR1_PATHWAY	0.00040024	0.00189981	8.36265e-06	6.12685e-05
ST_TUMOR_NECROSIS_FACTOR_PATHWAY	0.000100231	0.0075015	8.27761e-06	6.12685e-05
PID_AR_PATHWAY	9.999e-05	0.00759924	8.35733e-06	6.12685e-05
REGULATION_OF_KINASE_ACTIVITY	9.999e-05	0.00749925	8.25729e-06	6.12685e-05
POSITIVE_REGULATION_OF_CATALYTIC_ACTIVITY	9.999e-05	0.00749925	8.25729e-06	6.12685e-05
CYTOKINE_BIOSYNTHETIC_PROCESS	0.0004002	0.00189981	8.36189e-06	6.12685e-05
CELL_MIGRATION	0.00029997	0.00259974	8.557e-06	6.24344e-05
REACTOME_SIGNALING_BY_FGFR_MUTANTS	0.00010005	0.00789921	8.66136e-06	6.29369e-05
PROTEIN_COMPLEX_ASSEMBLY	9.999e-05	0.00829917	9.05397e-06	6.55212e-05
PID_IL2_1PATHWAY	9.999e-05	0.00869913	9.44936e-06	6.78411e-05
PID_AJDISS_2PATHWAY	0.00010001	0.00869913	9.45108e-06	6.78411e-05
BIOCARTA_STATHMIN_PATHWAY	0.000101543	0.00873669	9.62011e-06	6.8776e-05
RAS_PROTEIN_SIGNAL_TRANSDUCTION	9.999e-05	0.00909909	9.84292e-06	7.00863e-05
KEGG_WNT_SIGNALING_PATHWAY	9.999e-05	0.00929907	1.0039e-05	7.06318e-05
PID_NFKAPPABCANONICALPATHWAY	0.000100898	0.00920829	1.0032e-05	7.06318e-05
REACTOME_CREB_PHOSPHORYLATION_THROUGH_THE_ACTIVATION_OF_RAS	0.000100361	0.00920368	9.97905e-06	7.06318e-05
PID_CXCR4_PATHWAY	9.999e-05	0.00939906	1.01369e-05	7.10386e-05
KEGG_MELANOGENESIS	9.999e-05	0.00969903	1.043e-05	7.28045e-05
BIOCARTA_IL22BP_PATHWAY	0.000102533	0.0098661	1.08368e-05	7.53473e-05
KEGG_EPITHELIAL_CELL_SIGNALING_IN_HELICOBACTER_PYLORI_INFECTION	9.999e-05	0.010399	1.11102e-05	7.5507e-05
PID_BMPPATHWAY	0.00010004	0.010399	1.11152e-05	7.5507e-05
REACTOME_SIGNALLING_BY_NGF	9.999e-05	0.010199	1.09163e-05	7.5507e-05
REGULATION_OF_TRANSCRIPTIONDNA_DEPENDENT	9.999e-05	0.010399	1.11102e-05	7.5507e-05
CRX_DN.V1_DN	0.010299	9.999e-05	1.10133e-05	7.5507e-05
TGFB_UP.V1_UP	0.010299	9.999e-05	1.10133e-05	7.5507e-05
KEGG_APOPTOSIS	9.999e-05	0.010499	1.1207e-05	7.58396e-05
WNT_SIGNALING	9.999e-05	0.0105989	1.13037e-05	7.62031e-05
PID_S1P_S1P3_PATHWAY	0.000100231	0.0107021	1.14282e-05	7.66654e-05
CYTOKINE_METABOLIC_PROCESS	0.00060024	0.00179982	1.1502e-05	7.66654e-05
ANATOMICAL_STRUCTURE_FORMATION	0.00029997	0.00359964	1.14968e-05	7.66654e-05
REACTOME_FORMATION_OF_TUBULIN_FOLDING_INTERMEDIATES_BY_CCT_TRIC	0.000101082	0.0107322	1.15454e-05	7.66667e-05
JNK_DN.V1_DN	0.00549945	0.00019998	1.16895e-05	7.73338e-05
PIGF_UP.V1_UP	9.999e-05	0.0110989	1.17857e-05	7.76806e-05
PID_ENDOTHELINPATHWAY	9.999e-05	0.0112989	1.19779e-05	7.80765e-05
REACTOME_TRIF_MEDIATED_TLR3_SIGNALING	9.999e-05	0.0112989	1.19779e-05	7.80765e-05
POSITIVE_REGULATION_OF_SIGNAL_TRANSDUCTION	9.999e-05	0.0112989	1.19779e-05	7.80765e-05
PID_SHP2_PATHWAY	9.999e-05	0.0113989	1.20739e-05	7.84137e-05
SA_TRKA_RECEPTOR	0.000102155	0.0112653	1.21798e-05	7.88128e-05
BIOCARTA_TCR_PATHWAY	0.0001	0.0115988	1.22666e-05	7.90862e-05
MEK_UP.V1_UP	0.0117988	9.999e-05	1.24568e-05	8.00215e-05
STK33_NOMO_UP	0.0118988	9.999e-05	1.25523e-05	8.0344e-05
CELLULAR_CATION_HOMEOSTASIS	0.00049995	0.00239976	1.26478e-05	8.06637e-05
PID_HNF3APATHWAY	0.0001	0.0121988	1.28396e-05	8.15934e-05
REACTOME_SIGNALING_BY_FGFR	9.999e-05	0.0123988	1.30287e-05	8.24997e-05
PID_FGF_PATHWAY	9.999e-05	0.0126987	1.33136e-05	8.40035e-05
PID_VEGFR1_2_PATHWAY	9.999e-05	0.0128987	1.35031e-05	8.45971e-05
REGULATION_OF_RNA_METABOLIC_PROCESS	9.999e-05	0.0128987	1.35031e-05	8.45971e-05
ST_T_CELL_SIGNAL_TRANSDUCTION	9.999e-05	0.0129987	1.35977e-05	8.489e-05
KEGG_VEGF_SIGNALING_PATHWAY	9.999e-05	0.0130987	1.36923e-05	8.49363e-05
BIOCARTA_TOLL_PATHWAY	0.00010006	0.0130987	1.3701e-05	8.49363e-05
KEGG_ERBB_SIGNALING_PATHWAY	9.999e-05	0.0131987	1.37868e-05	8.51706e-05
HOMEOSTATIC_PROCESS	9.999e-05	0.0134987	1.40698e-05	8.66171e-05
BMI1_DN_MEL18_DN.V1_UP	0.0136986	9.999e-05	1.42581e-05	8.74725e-05
KEGG_ENDOMETRIAL_CANCER	9.999e-05	0.0137986	1.43521e-05	8.77459e-05
POSITIVE_REGULATION_OF_TRANSCRIPTIONDNA_DEPENDENT	9.999e-05	0.0139986	1.454e-05	8.82855e-05
LTE2_UP.V1_UP	0.0009999	0.00139986	1.454e-05	8.82855e-05
BIOCARTA_MAPK_PATHWAY	9.999e-05	0.0141986	1.47276e-05	8.91193e-05
REACTOME_PREFOLDIN_MEDIATED_TRANSFER_OF_SUBSTRATE_TO_CCT_TRIC	0.000100361	0.0145058	1.50655e-05	9.08544e-05
BIOCARTA_NO1_PATHWAY	0.00010018	0.0146029	1.51319e-05	9.09454e-05
PID_ERBB4_PATHWAY	0.00010007	0.0151985	1.56726e-05	9.38767e-05
SNF5_DN.V1_UP	9.999e-05	0.0153985	1.58472e-05	9.46031e-05
REACTOME_CHEMOKINE_RECEPTORS_BIND_CHEMOKINES	0.0013	0.00119988	1.60344e-05	9.5399e-05
BIOCARTA_NOS1_PATHWAY	0.000101082	0.0155529	1.61481e-05	9.57546e-05
BIOCARTA_PDGF_PATHWAY	0.00010016	0.0157984	1.62433e-05	9.59977e-05
ST_ERK1_ERK2_MAPK_PATHWAY	0.00010016	0.0161016	1.65243e-05	9.70121e-05
POSITIVE_REGULATION_OF_RNA_METABOLIC_PROCESS	9.999e-05	0.0160984	1.6496e-05	9.70121e-05
REACTOME_PI3K_CASCADE	9.999e-05	0.0161984	1.65884e-05	9.7067e-05
RPS14_DN.V1_DN	9.999e-05	0.0163984	1.67731e-05	9.78247e-05
REGULATION_OF_PROTEIN_MODIFICATION_PROCESS	0.00010005	0.0167983	1.7151e-05	9.90513e-05
ANTI_APOPTOSIS	9.999e-05	0.0166983	1.70497e-05	9.90513e-05
CHEMICAL_HOMEOSTASIS	0.00029997	0.00559944	1.71417e-05	9.90513e-05
BIOCARTA_CCR5_PATHWAY	0.000102155	0.0167974	1.74754e-05	0.000100206
SIG_PIP3_SIGNALING_IN_B_LYMPHOCYTES	0.00010006	0.0171983	1.75205e-05	0.000100206
PID_THROMBIN_PAR1_PATHWAY	0.00010005	0.0171983	1.75189e-05	0.000100206
BIOCARTA_VEGF_PATHWAY	0.000100231	0.0174035	1.77361e-05	0.000101113
SIG_BCR_SIGNALING_PATHWAY	0.0001	0.0177982	1.80608e-05	0.000102026
PID_AMB2_NEUTROPHILS_PATHWAY	0.00010005	0.0177982	1.80689e-05	0.000102026
GCNP_SHH_UP_EARLY.V1_DN	0.0177982	9.999e-05	1.80592e-05	0.000102026
NEGATIVE_REGULATION_OF_TRANSCRIPTION	9.999e-05	0.0179982	1.8242e-05	0.000102676
KEGG_ARRHYTHMOGENIC_RIGHT_VENTRICULAR_CARDIOMYOPATHY_ARVC	0.00019998	0.00909909	1.84246e-05	0.000103376
BIOSYNTHETIC_PROCESS	9.999e-05	0.0182982	1.85158e-05	0.00010356
PROTEIN_OLIGOMERIZATION	0.00010006	0.0183982	1.86187e-05	0.000103808
BIOCARTA_AT1R_PATHWAY	0.00010013	0.0185981	1.88128e-05	0.000104485
BIOCARTA_WNT_PATHWAY	0.000100432	0.0189132	1.91516e-05	0.000104485
NEGATIVE_REGULATION_OF_TRANSCRIPTION_DNA_DEPENDENT	9.999e-05	0.0189981	1.91527e-05	0.000104485
PHOSPHOINOSITIDE_MEDIATED_SIGNALING	0.0021	0.00089991	1.90636e-05	0.000104485
NEGATIVE_REGULATION_OF_METABOLIC_PROCESS	9.999e-05	0.0187981	1.8971e-05	0.000104485
ESC_J1_UP_LATE.V1_UP	0.0189981	9.999e-05	1.91527e-05	0.000104485
HOXA9_DN.V1_DN	9.999e-05	0.0188981	1.90619e-05	0.000104485
REACTOME_PLATELET_HOMEOSTASIS	0.00139986	0.00139986	1.96966e-05	0.000106959
REGULATION_OF_TRANSLATION	9.999e-05	0.019698	1.97871e-05	0.000106959
RB_DN.V1_DN	9.999e-05	0.019698	1.97871e-05	0.000106959
REACTOME_POST_NMDA_RECEPTOR_ACTIVATION_EVENTS	0.00010013	0.019898	1.99931e-05	0.000107744
ST_GA12_PATHWAY	0.000403592	0.00500751	2.02513e-05	0.000108476
REACTOME_INSULIN_RECEPTOR_SIGNALLING_CASCADE	9.999e-05	0.020198	2.02387e-05	0.000108476
PID_INTEGRIN1_PATHWAY	9.999e-05	0.020398	2.0419e-05	0.000109045
BIOCARTA_IL2_PATHWAY	0.000100918	0.020445	2.06322e-05	0.000109497
REACTOME_COSTIMULATION_BY_THE_CD28_FAMILY	9.999e-05	0.0206979	2.0689e-05	0.000109497
NFE2L2.V2	0.0206979	9.999e-05	2.0689e-05	0.000109497
GCNP_SHH_UP_LATE.V1_DN	0.00019998	0.010399	2.0779e-05	0.000109646
PID_LYSOPHOSPHOLIPID_PATHWAY	9.999e-05	0.0208979	2.08688e-05	0.000109794
KEGG_RENAL_CELL_CARCINOMA	9.999e-05	0.0212979	2.12279e-05	0.000109956
BIOCARTA_GH_PATHWAY	0.000100261	0.0212085	2.11992e-05	0.000109956
ST_ADRENERGIC	0.00010006	0.0209979	2.09719e-05	0.000109956
PID_IL2_STAT5PATHWAY	0.00010018	0.0213064	2.12719e-05	0.000109956
REGULATION_OF_BODY_FLUID_LEVELS	0.00709929	0.00029997	2.12279e-05	0.000109956
GENERATION_OF_NEURONS	0.00709929	0.00029997	2.12279e-05	0.000109956
RESPONSE_TO_OTHER_ORGANISM	0.00269973	0.00079992	2.14966e-05	0.000110474
ION_HOMEOSTASIS	0.00029997	0.00719928	2.14966e-05	0.000110474
KEGG_TGF_BETA_SIGNALING_PATHWAY	9.999e-05	0.0219978	2.18544e-05	0.000111988
REACTOME_IL_RECEPTOR_SHC_SIGNALING	0.000100361	0.0221221	2.20387e-05	0.000112607
PID_VEGFR1_PATHWAY	0.000100432	0.022509	2.23992e-05	0.00011412
REACTOME_POST_CHAPERONIN_TUBULIN_FOLDING_PATHWAY	0.000101843	0.0227318	2.28837e-05	0.000116255
KEGG_SMALL_CELL_LUNG_CANCER	9.999e-05	0.0233977	2.31008e-05	0.000117022
REACTOME_NEGATIVE_REGULATION_OF_FGFR_SIGNALING	0.00010006	0.0236024	2.3297e-05	0.000117679
BIOCARTA_BIOPEPTIDES_PATHWAY	0.00010004	0.0241976	2.38199e-05	0.000119639
REACTOME_SIGNALING_BY_BMP	0.000100918	0.0239527	2.37893e-05	0.000119639
ST_GAQ_PATHWAY	0.000100361	0.0246123	2.42561e-05	0.000121486
SIRNA_EIF4GI_UP	9.999e-05	0.0250975	2.4603e-05	0.000122877
ATF2_S_UP.V1_DN	0.0251975	9.999e-05	2.4691e-05	0.00012297
KEGG_NON_SMALL_CELL_LUNG_CANCER	9.999e-05	0.0255974	2.50426e-05	0.000124024
NEGATIVE_REGULATION_OF_CELLULAR_METABOLIC_PROCESS	9.999e-05	0.0255974	2.50426e-05	0.000124024
BIOCARTA_BCR_PATHWAY	0.00010009	0.0258974	2.53287e-05	0.000124548
BIOCARTA_CDMAC_PATHWAY	0.000102533	0.0254707	2.54996e-05	0.000124548
PID_CDC42_REG_PATHWAY	0.00520938	0.00050005	2.54416e-05	0.000124548
PID_PI3KCIPATHWAY	0.0001	0.0259974	2.53959e-05	0.000124548
REACTOME_GLUCOSE_METABOLISM	9.999e-05	0.0258974	2.53059e-05	0.000124548
PID_PI3KPLCTRKPATHWAY	0.00010006	0.0262974	2.56726e-05	0.000125048
REACTOME_GPVI_MEDIATED_ACTIVATION_CASCADE	0.00010019	0.0266027	2.59702e-05	0.000125982
REACTOME_PI_3K_CASCADE	9.999e-05	0.0266973	2.60064e-05	0.000125982
PID_NFAT_TFPATHWAY	0.0001	0.0271973	2.64453e-05	0.000127412
STK33_SKM_UP	0.0271973	9.999e-05	2.64429e-05	0.000127412
PID_TCPTP_PATHWAY	0.00010005	0.0276972	2.6893e-05	0.000129192
REACTOME_CA_DEPENDENT_EVENTS	0.000100231	0.0278083	2.70335e-05	0.000129192
ATF2_UP.V1_UP	0.0277972	9.999e-05	2.69656e-05	0.000129192
KEGG_TYPE_II_DIABETES_MELLITUS	0.0001	0.0282972	2.74026e-05	0.000130313
KEGG_BLADDER_CANCER	0.00010005	0.0282972	2.74149e-05	0.000130313
PID_FRA_PATHWAY	0.00010006	0.0288971	2.7938e-05	0.000132444
REACTOME_NGF_SIGNALLING_VIA_TRKA_FROM_THE_PLASMA_MEMBRANE	9.999e-05	0.0293971	2.83531e-05	0.000134053
BIOCARTA_KERATINOCYTE_PATHWAY	0.0001	0.030097	2.89599e-05	0.000136558
PID_TNFPATHWAY	9.999e-05	0.030297	2.91297e-05	0.000136995
BIOCARTA_TPO_PATHWAY	0.000100674	0.0305275	2.9508e-05	0.000137678
PID_INTEGRIN_A9B1_PATHWAY	0.000100593	0.0305275	2.94867e-05	0.000137678
PID_ALK1PATHWAY	0.000100432	0.0305214	2.9439e-05	0.000137678
PID_INTEGRIN2_PATHWAY	0.00110254	0.00280056	2.96316e-05	0.000137892
BIOCARTA_RELA_PATHWAY	0.000102533	0.0306051	3.00636e-05	0.000138809
BIOCARTA_TNFR1_PATHWAY	0.000100231	0.0313063	3.00621e-05	0.000138809
SIG_CD40PATHWAYMAP	0.00010009	0.0311969	2.99304e-05	0.000138809
CYCLIN_D1_KE_.V1_UP	9.999e-05	0.0314969	3.0161e-05	0.000138897
NEGATIVE_REGULATION_OF_RNA_METABOLIC_PROCESS	9.999e-05	0.0318968	3.05038e-05	0.000140112
BIOCARTA_CXCR4_PATHWAY	0.000100674	0.0322322	3.09795e-05	0.00014137
PID_MYC_ACTIVPATHWAY	9.999e-05	0.0323968	3.09315e-05	0.00014137
TRANSCRIPTION_FROM_RNA_POLYMERASE_II_PROMOTER	9.999e-05	0.0324968	3.1017e-05	0.00014137
BIOCARTA_PTDINS_PATHWAY	0.000100898	0.0323291	3.11245e-05	0.000141497
HEMOSTASIS	0.0166	0.00019998	3.16171e-05	0.000143369
PID_PS1PATHWAY	0.0001	0.0334967	3.18727e-05	0.000144159
REACTOME_TCR_SIGNALING	9.999e-05	0.0337966	3.21251e-05	0.000144931
MACROMOLECULAR_COMPLEX_ASSEMBLY	9.999e-05	0.0339966	3.22951e-05	0.000145328
KEGG_PROSTATE_CANCER	9.999e-05	0.0348965	3.30588e-05	0.000147041
PID_CERAMIDE_PATHWAY	0.00010001	0.0348965	3.30648e-05	0.000147041
PID_HIVNEFPATHWAY	0.00010011	0.0346965	3.29247e-05	0.000147041
REACTOME_SMAD2_SMAD3_SMAD4_HETEROTRIMER_REGULATES_TRANSCRIPTION	0.000100593	0.0347243	3.30905e-05	0.000147041
REACTOME_CD28_CO_STIMULATION	0.00010019	0.0348035	3.30391e-05	0.000147041
BIOCARTA_RACCYCD_PATHWAY	0.000100432	0.0353141	3.35445e-05	0.000147946
REACTOME_SEMAPHORIN_INTERACTIONS	9.999e-05	0.0352965	3.33975e-05	0.000147946
MACROMOLECULE_BIOSYNTHETIC_PROCESS	9.999e-05	0.0353965	3.34821e-05	0.000147946
BIOCARTA_ALK_PATHWAY	0.00010006	0.0364964	3.44324e-05	0.000151012
PID_HDAC_CLASSI_PATHWAY	9.999e-05	0.0363964	3.43266e-05	0.000151012
REGULATION_OF_HYDROLASE_ACTIVITY	9.999e-05	0.0365963	3.44951e-05	0.000151012
BIOCARTA_FMLP_PATHWAY	0.00010006	0.0368963	3.47695e-05	0.000151838
KEGG_OOCYTE_MEIOSIS	9.999e-05	0.0372963	3.50842e-05	0.000152089
ST_DIFFERENTIATION_PATHWAY_IN_PC12_CELLS	9.999e-05	0.0371963	3.50001e-05	0.000152089
REACTOME_FATTY_ACID_TRIACYLGLYCEROL_AND_KETONE_BODY_METABOLISM	9.999e-05	0.0371963	3.50001e-05	0.000152089
KEGG_GAP_JUNCTION	9.999e-05	0.0377962	3.55042e-05	0.00015316
BIOCARTA_CHREBP2_PATHWAY	0.00010004	0.0376962	3.54361e-05	0.00015316
BIOCARTA_IL10_PATHWAY	0.00204311	0.00191108	3.65541e-05	0.000156367
REACTOME_TGF_BETA_RECEPTOR_SIGNALING_ACTIVATES_SMADS	0.000100674	0.0388388	3.66003e-05	0.000156367
NEGATIVE_REGULATION_OF_NUCLEOBASENUCLEOSIDENUCLEOTIDE_AND_NUCLEIC_ACID_METABOLIC_PROCESS	9.999e-05	0.0388961	3.64258e-05	0.000156367
ECTODERM_DEVELOPMENT	9.999e-05	0.0389961	3.65094e-05	0.000156367
MEL18_DN.V1_UP	0.0392961	9.999e-05	3.67602e-05	0.000156673
REGULATION_OF_PHOSPHORYLATION	0.00020002	0.019698	3.68503e-05	0.00015668
REACTOME_ACTIVATION_OF_NMDA_RECEPTOR_UPON_GLUTAMATE_BINDING_AND_POSTSYNAPTIC_EVENTS	0.00010006	0.039696	3.71173e-05	0.000157438
PID_NECTIN_PATHWAY	0.000100361	0.040004	3.74748e-05	0.000158509
POSITIVE_REGULATION_OF_TRANSLATION	0.00310279	0.00130026	3.7638e-05	0.000158509
VESICLE_MEDIATED_TRANSPORT	9.999e-05	0.040296	3.75943e-05	0.000158509
REACTOME_DOWNREGULATION_OF_SMAD2_3_SMAD4_TRANSCRIPTIONAL_ACTIVITY	0.000101543	0.0401365	3.79806e-05	0.000159573
ERB2_UP.V1_DN	9.999e-05	0.0408959	3.80936e-05	0.000159669
REACTOME_SIGNALING_BY_FGFR1_MUTANTS	0.000100231	0.0412165	3.84424e-05	0.000160373
REACTOME_DOWNSTREAM_TCR_SIGNALING	0.00010006	0.0411959	3.83669e-05	0.000160373
BIOCARTA_NKCELLS_PATHWAY	0.00010142	0.0410231	3.86865e-05	0.000161012
PID_HDAC_CLASSII_PATHWAY	0.00010009	0.0422958	3.92903e-05	0.000162381
PID_IL2_PI3KPATHWAY	0.00010009	0.0421958	3.92074e-05	0.000162381
PID_ANTHRAXPATHWAY	0.000102155	0.0414404	3.929e-05	0.000162381
KEGG_CYTOSOLIC_DNA_SENSING_PATHWAY	0.00019998	0.0212979	3.95035e-05	0.000162505
RB_P130_DN.V1_UP	0.00709929	0.00059994	3.95035e-05	0.000162505
REACTOME_DOWNREGULATION_OF_TGF_BETA_RECEPTOR_SIGNALING	0.000101082	0.0423933	3.97188e-05	0.000163013
KEGG_VIRAL_MYOCARDITIS	0.00089991	0.00479952	3.99995e-05	0.000163785
BIOCARTA_STRESS_PATHWAY	0.000100593	0.0437306	4.06586e-05	0.000165719
PID_AVB3_OPN_PATHWAY	0.00010019	0.0438044	4.05742e-05	0.000165719
REACTOME_THE_ROLE_OF_NEF_IN_HIV1_REPLICATION_AND_DISEASE_PATHOGENESIS	0.000100361	0.0444222	4.11467e-05	0.000167323
BIOCARTA_NTHI_PATHWAY	0.000100898	0.0444444	4.13612e-05	0.000167811
ST_GA13_PATHWAY	0.00010006	0.0449955	4.15084e-05	0.000168024
REGULATION_OF_CYTOKINE_BIOSYNTHETIC_PROCESS	0.00120084	0.00379962	4.20051e-05	0.000169647
MAPKKK_CASCADE_GO_0000165	9.999e-05	0.0465953	4.27946e-05	0.000172443
PEPTIDYL_TYROSINE_PHOSPHORYLATION	0.000602591	0.00780781	4.31697e-05	0.00017356
HOXA9_DN.V1_UP	0.00589941	0.00079992	4.32852e-05	0.000173631
KEGG_CELL_ADHESION_MOLECULES_CAMS	0.0478952	9.999e-05	4.38567e-05	0.000175526
PID_ERBB1_DOWNSTREAM_PATHWAY	9.999e-05	0.0485951	4.44271e-05	0.000177408
BIOCARTA_VIP_PATHWAY	0.000100432	0.0493345	4.52057e-05	0.000180112
POSITIVE_REGULATION_OF_CELL_CYCLE	0.000205931	0.0246653	4.62162e-05	0.000183725
AKT_UP_MTOR_DN.V1_UP	0.00259974	0.00219978	5.13569e-05	0.000203704
PEPTIDYL_TYROSINE_MODIFICATION	0.00130339	0.00440176	5.15033e-05	0.000203829
REACTOME_REGULATION_OF_WATER_BALANCE_BY_RENAL_AQUAPORINS	0.0002001	0.0288971	5.1863e-05	0.000204795
REACTOME_METABOLISM_OF_CARBOHYDRATES	0.00019998	0.029897	5.34255e-05	0.000210497
PIGF_UP.V1_DN	0.00389961	0.00159984	5.54829e-05	0.000218118
REACTOME_ANTIGEN_PRESENTATION_FOLDING_ASSEMBLY_AND_PEPTIDE_LOADING_OF_CLASS_I_MHC	0.00294118	0.00220662	5.74615e-05	0.000225397
BLOOD_COAGULATION	0.0342137	0.00019998	6.02166e-05	0.000235682
RB_DN.V1_UP	0.00039996	0.0180982	6.32984e-05	0.000247198
REACTOME_SIGNAL_AMPLIFICATION	0.00130247	0.00570057	6.47388e-05	0.000252268
PDGF_ERK_DN.V1_DN	0.00109989	0.00709929	6.76901e-05	0.00026319
SA_MMP_CYTOKINE_CONNECTION	0.00113262	0.00736481	7.17605e-05	0.000278406
COAGULATION	0.0470235	0.00019998	7.97715e-05	0.00030881
NEURON_DIFFERENTIATION	0.0123988	0.00079992	8.36058e-05	0.000322948
REACTOME_METABOLISM_OF_NUCLEOTIDES	0.00029997	0.0351965	8.83397e-05	0.000339753
ESC_V6.5_UP_EARLY.V1_UP	0.00239976	0.00439956	8.83397e-05	0.000339753
PID_S1P_META_PATHWAY	0.00171839	0.00702106	9.93393e-05	0.000381231
BIOCARTA_CASPASE_PATHWAY	0.000403592	0.034431	0.000112453	0.000430625
RELA_DN.V1_UP	0.00489951	0.00289971	0.000114656	0.000438115
WOUND_HEALING	0.0315968	0.00049995	0.00012581	0.0004797
REACTOME_INCRETIN_SYNTHESIS_SECRETION_AND_INACTIVATION	0.00436105	0.00372496	0.000128923	0.000490515
RAPA_EARLY_UP.V1_UP	0.00919908	0.00179982	0.000131084	0.000497668
REACTOME_AQUAPORIN_MEDIATED_TRANSPORT	0.0014	0.0121988	0.000134683	0.000510243
ST_G_ALPHA_S_PATHWAY	0.00112786	0.0190678	0.000164642	0.000622411
REGULATION_OF_MULTICELLULAR_ORGANISMAL_PROCESS	0.00049995	0.0453955	0.000172528	0.000650835
NEURON_DEVELOPMENT	0.0109989	0.00209979	0.000175165	0.000659379
GENERATION_OF_PRECURSOR_METABOLITES_AND_ENERGY	0.00149985	0.0162984	0.000184013	0.00069122
REACTOME_INTERFERON_ALPHA_BETA_SIGNALING	0.00059994	0.0427957	0.00019201	0.000719734
POSITIVE_REGULATION_OF_PHOSPHATE_METABOLIC_PROCESS	0.00592132	0.0045018	0.000198352	0.000741937
POSITIVE_REGULATION_OF_CYTOKINE_BIOSYNTHETIC_PROCESS	0.0115683	0.00240529	0.000205853	0.000768372
MESODERM_DEVELOPMENT	0.00696337	0.00401365	0.000206642	0.000769699
SIRNA_EIF4GI_DN	0.0433957	0.00069993	0.000222047	0.000825346
REGULATION_OF_MAP_KINASE_ACTIVITY	0.00549945	0.00579942	0.0002316	0.000859052
PID_ARF6_PATHWAY	0.00660727	0.0049995	0.000238714	0.000883592
KEGG_PRIMARY_IMMUNODEFICIENCY	0.00360396	0.00940094	0.000243981	0.000901206
BCAT_BILD_ET_AL_DN	0.0007	0.049895	0.000250451	0.00092318
NEURITE_DEVELOPMENT	0.0088	0.0039996	0.000252116	0.000927389
MEL18_DN.V1_DN	0.0108989	0.00339966	0.000263507	0.000967284
REACTOME_PLATELET_SENSITIZATION_BY_LDL	0.00112786	0.0335956	0.000268623	0.000984025
REACTOME_ADP_SIGNALLING_THROUGH_P2RY1	0.0062368	0.00610611	0.000269788	0.000986255
AKT_UP.V1_UP	0.00409959	0.0114989	0.000323899	0.00118163
CYCLIC_NUCLEOTIDE_MEDIATED_SIGNALING	0.00209979	0.0226977	0.000326948	0.00119031
DEPHOSPHORYLATION	0.00179982	0.0320968	0.000385177	0.00139942
LYMPHOCYTE_ACTIVATION	0.00639936	0.00939906	0.000398615	0.00144528
REGULATION_OF_PROTEIN_AMINO_ACID_PHOSPHORYLATION	0.0145334	0.00430129	0.000411875	0.00149031
KEGG_PYRUVATE_METABOLISM	0.0036018	0.0179982	0.000424762	0.00153381
POSITIVE_REGULATION_OF_MULTICELLULAR_ORGANISMAL_PROCESS	0.0019998	0.0324968	0.000425656	0.00153392
REACTOME_G_ALPHA_Z_SIGNALLING_EVENTS	0.0032	0.0218978	0.000453688	0.00163162
G_PROTEIN_SIGNALING_COUPLED_TO_CYCLIC_NUCLEOTIDE_SECOND_MESSENGER	0.00319968	0.0232977	0.000478031	0.00171569
BCAT.100_UP.V1_UP	0.0151	0.00529947	0.000507479	0.0018177
CELL_ACTIVATION	0.0178982	0.00529947	0.000585396	0.00209255
BIOCARTA_LAIR_PATHWAY	0.00574182	0.0165963	0.000587679	0.00209501
REACTOME_PLATELET_CALCIUM_HOMEOSTASIS	0.020609	0.00463103	0.000588445	0.00209501
REACTOME_MYOGENESIS	0.00230831	0.0415166	0.00059047	0.002098
BIOCARTA_IL12_PATHWAY	0.0065703	0.0157472	0.000629561	0.00223242
KEGG_ALLOGRAFT_REJECTION	0.0102061	0.0108989	0.000668793	0.0023668
TGFB_UP.V1_DN	0.0117988	0.00949905	0.00067301	0.00237698
RB_P130_DN.V1_DN	0.00459954	0.0244976	0.00067601	0.00238284
KEGG_INTESTINAL_IMMUNE_NETWORK_FOR_IGA_PRODUCTION	0.00720072	0.0161984	0.000695752	0.00244756
ADAPTIVE_IMMUNE_RESPONSE	0.00855045	0.0139125	0.000707239	0.00248304
ACTIN_POLYMERIZATION_AND_OR_DEPOLYMERIZATION	0.00635657	0.0190419	0.000717522	0.00251416
POSITIVE_REGULATION_OF_PHOSPHORYLATION	0.0179056	0.00710711	0.000747998	0.00261578
BIOCARTA_NKT_PATHWAY	0.00350807	0.037126	0.000762514	0.0026613
POSITIVE_REGULATION_OF_MAP_KINASE_ACTIVITY	0.00759924	0.0176982	0.000783091	0.00272774
REACTOME_ENOS_ACTIVATION_AND_REGULATION	0.00375711	0.0361228	0.000788989	0.0027429
BIOCARTA_CTLA4_PATHWAY	0.0127945	0.0106447	0.00079128	0.00274548
KEGG_TYPE_I_DIABETES_MELLITUS	0.00710355	0.0207979	0.000846338	0.00293078
LEUKOCYTE_ACTIVATION	0.0174983	0.00889911	0.000883859	0.00305474
REACTOME_REGULATION_OF_INSULIN_SECRETION_BY_GLUCAGON_LIKE_PEPTIDE1	0.00380152	0.0420958	0.00090395	0.0031181
KEGG_AUTOIMMUNE_THYROID_DISEASE	0.0133987	0.0123988	0.000932186	0.00320925
REACTOME_NRAGE_SIGNALS_DEATH_THROUGH_JNK	0.0050025	0.0335966	0.000941123	0.00323374
ADAPTIVE_IMMUNE_RESPONSE_GO_0002460	0.0143965	0.0132198	0.00104206	0.00357364
WNT_UP.V1_UP	0.0162984	0.0117988	0.00105092	0.00359708
REACTOME_INTERACTION_BETWEEN_L1_AND_ANKYRINS	0.0167795	0.0132291	0.00118125	0.00403537
REACTOME_THROMBOXANE_SIGNALLING_THROUGH_TP_RECEPTOR	0.0198769	0.0115173	0.00121117	0.00412964
CELLULAR_MORPHOGENESIS_DURING_DIFFERENTIATION	0.0348	0.00659934	0.0012143	0.00413236
BIOCARTA_NO2IL12_PATHWAY	0.0360609	0.00644317	0.00122582	0.00416355
BMI1_DN.V1_DN	0.00869913	0.0273973	0.00125134	0.0042421
PID_HEDGEHOG_2PATHWAY	0.0341104	0.00711565	0.00126994	0.00429694
RESPONSE_TO_HORMONE_STIMULUS	0.00750976	0.0329033	0.00128842	0.00435119
BIOCARTA_TH1TH2_PATHWAY	0.0121852	0.021726	0.00136215	0.00459143
REACTOME_REGULATION_OF_BETA_CELL_DEVELOPMENT	0.0262472	0.0135203	0.00172193	0.00579315
ACTIVATION_OF_MAPK_ACTIVITY	0.0230115	0.0160984	0.00178161	0.00598256
PID_RHOA_REG_PATHWAY	0.0491951	0.010399	0.00229522	0.00769267
KEGG_HEDGEHOG_SIGNALING_PATHWAY	0.0290971	0.020098	0.00254548	0.00851535
AXONOGENESIS	0.0374187	0.0166983	0.00267838	0.00894305
LEUKOCYTE_MIGRATION	0.0256384	0.0259282	0.00280835	0.0093594
G_PROTEIN_SIGNALING_COUPLED_TO_CAMP_NUCLEOTIDE_SECOND_MESSENGER	0.0223978	0.0387961	0.00343822	0.0114371
CAMP_MEDIATED_SIGNALING	0.0213979	0.0435956	0.00362488	0.0120354
POSITIVE_REGULATION_OF_IMMUNE_RESPONSE	0.0334871	0.0404162	0.00475545	0.0157596
KEGG_BETA_ALANINE_METABOLISM	0.0351196	0.0406895	0.00494336	0.0163518
KEGG_BASAL_CELL_CARCINOMA	0.0387961	0.040296	0.00526759	0.0173919
KEGG_GLYCOLYSIS_GLUCONEOGENESIS	0.00189981	0.0718928	1	1
KEGG_CITRATE_CYCLE_TCA_CYCLE	0.000200381	0.588018	1	1
KEGG_PENTOSE_PHOSPHATE_PATHWAY	0.00512202	0.127689	1	1
KEGG_PENTOSE_AND_GLUCURONATE_INTERCONVERSIONS	0.980787	0.971088	1	1
KEGG_FRUCTOSE_AND_MANNOSE_METABOLISM	0.00030027	0.559544	1	1
KEGG_GALACTOSE_METABOLISM	0.0819524	0.809414	1	1
KEGG_ASCORBATE_AND_ALDARATE_METABOLISM	0.989507	0.191491	1	1
KEGG_FATTY_ACID_METABOLISM	0.177471	0.0155984	1	1
KEGG_STEROID_BIOSYNTHESIS	0.244027	0.632869	1	1
KEGG_PRIMARY_BILE_ACID_BIOSYNTHESIS	0.760586	0.430384	1	1
KEGG_STEROID_HORMONE_BIOSYNTHESIS	0.876412	0.160584	1	1
KEGG_OXIDATIVE_PHOSPHORYLATION	0.00109989	1	1	1
KEGG_PURINE_METABOLISM	9.999e-05	0.10419	1	1
KEGG_PYRIMIDINE_METABOLISM	9.999e-05	0.645435	1	1
KEGG_ALANINE_ASPARTATE_AND_GLUTAMATE_METABOLISM	0.0227364	0.321332	1	1
KEGG_GLYCINE_SERINE_AND_THREONINE_METABOLISM	0.0927763	0.183618	1	1
KEGG_CYSTEINE_AND_METHIONINE_METABOLISM	0.00020018	0.848615	1	1
KEGG_VALINE_LEUCINE_AND_ISOLEUCINE_DEGRADATION	0.0223	0.519848	1	1
KEGG_LYSINE_DEGRADATION	0.00010005	0.0648935	1	1
KEGG_ARGININE_AND_PROLINE_METABOLISM	0.00079992	0.19938	1	1
KEGG_HISTIDINE_METABOLISM	0.388109	0.0403202	1	1
KEGG_TYROSINE_METABOLISM	0.387755	0.00149985	1	1
KEGG_PHENYLALANINE_METABOLISM	0.283532	0.0111468	1	1
KEGG_TRYPTOPHAN_METABOLISM	0.164482	0.00789921	1	1
KEGG_SELENOAMINO_ACID_METABOLISM	0.370493	0.413465	1	1
KEGG_GLUTATHIONE_METABOLISM	0.194	0.059694	1	1
KEGG_STARCH_AND_SUCROSE_METABOLISM	0.7689	0.214579	1	1
KEGG_N_GLYCAN_BIOSYNTHESIS	0.6141	0.726927	1	1
KEGG_O_GLYCAN_BIOSYNTHESIS	0.0263158	0.186993	1	1
KEGG_AMINO_SUGAR_AND_NUCLEOTIDE_SUGAR_METABOLISM	0.038	0.584842	1	1
KEGG_GLYCOSAMINOGLYCAN_DEGRADATION	0.736076	0.369312	1	1
KEGG_GLYCOSAMINOGLYCAN_BIOSYNTHESIS_CHONDROITIN_SULFATE	0.0107527	0.190519	1	1
KEGG_GLYCOSAMINOGLYCAN_BIOSYNTHESIS_HEPARAN_SULFATE	0.155556	0.437375	1	1
KEGG_GLYCEROLIPID_METABOLISM	0.929565	0.0213979	1	1
KEGG_INOSITOL_PHOSPHATE_METABOLISM	0.00279972	0.231677	1	1
KEGG_GLYCOSYLPHOSPHATIDYLINOSITOL_GPI_ANCHOR_BIOSYNTHESIS	0.0327869	0.778078	1	1
KEGG_GLYCEROPHOSPHOLIPID_METABOLISM	0.80432	0.0109989	1	1
KEGG_ETHER_LIPID_METABOLISM	0.89982	0.00839916	1	1
KEGG_ARACHIDONIC_ACID_METABOLISM	0.891611	0.00339966	1	1
KEGG_LINOLEIC_ACID_METABOLISM	0.931743	0.0562169	1	1
KEGG_ALPHA_LINOLENIC_ACID_METABOLISM	0.94801	0.0410725	1	1
KEGG_SPHINGOLIPID_METABOLISM	0.798679	0.0631937	1	1
KEGG_GLYCOSPHINGOLIPID_BIOSYNTHESIS_LACTO_AND_NEOLACTO_SERIES	0.0491803	0.727928	1	1
KEGG_GLYCOSPHINGOLIPID_BIOSYNTHESIS_GANGLIO_SERIES	0.879428	0.110573	1	1
KEGG_GLYOXYLATE_AND_DICARBOXYLATE_METABOLISM	0.176561	0.667877	1	1
KEGG_PROPANOATE_METABOLISM	0.00360577	0.126087	1	1
KEGG_BUTANOATE_METABOLISM	0.0594535	0.158416	1	1
KEGG_ONE_CARBON_POOL_BY_FOLATE	0.104403	0.425166	1	1
KEGG_RIBOFLAVIN_METABOLISM	0.764278	0.639124	1	1
KEGG_NICOTINATE_AND_NICOTINAMIDE_METABOLISM	0.943284	0.00430646	1	1
KEGG_PANTOTHENATE_AND_COA_BIOSYNTHESIS	0.937455	0.147387	1	1
KEGG_PORPHYRIN_AND_CHLOROPHYLL_METABOLISM	0.654127	0.964204	1	1
KEGG_TERPENOID_BACKBONE_BIOSYNTHESIS	0.105231	0.789851	1	1
KEGG_NITROGEN_METABOLISM	0.000100898	0.415123	1	1
KEGG_AMINOACYL_TRNA_BIOSYNTHESIS	0.00850425	0.970403	1	1
KEGG_METABOLISM_OF_XENOBIOTICS_BY_CYTOCHROME_P450	0.90071	0.00349965	1	1
KEGG_DRUG_METABOLISM_CYTOCHROME_P450	0.994601	0.00079992	1	1
KEGG_DRUG_METABOLISM_OTHER_ENZYMES	0.9857	0.256774	1	1
KEGG_BIOSYNTHESIS_OF_UNSATURATED_FATTY_ACIDS	0.315619	0.295744	1	1
KEGG_ABC_TRANSPORTERS	0.8222	0.140486	1	1
KEGG_RIBOSOME	9.999e-05	0.69883	1	1
KEGG_RNA_DEGRADATION	9.999e-05	0.716628	1	1
KEGG_RNA_POLYMERASE	0.000100231	0.940688	1	1
KEGG_BASAL_TRANSCRIPTION_FACTORS	0.00010011	0.794421	1	1
KEGG_DNA_REPLICATION	0.00010006	0.571143	1	1
KEGG_SPLICEOSOME	9.999e-05	0.999	1	1
KEGG_PROTEASOME	0.0001	0.988801	1	1
KEGG_PROTEIN_EXPORT	0.000403592	0.733133	1	1
KEGG_PPAR_SIGNALING_PATHWAY	0.262374	0.00049995	1	1
KEGG_BASE_EXCISION_REPAIR	0.00150135	0.522048	1	1
KEGG_NUCLEOTIDE_EXCISION_REPAIR	0.0001	0.694531	1	1
KEGG_MISMATCH_REPAIR	0.000100898	0.576018	1	1
KEGG_HOMOLOGOUS_RECOMBINATION	0.000100261	0.2	1	1
KEGG_PHOSPHATIDYLINOSITOL_SIGNALING_SYSTEM	0.00019998	0.0948905	1	1
KEGG_CELL_CYCLE	9.999e-05	0.123488	1	1
KEGG_P53_SIGNALING_PATHWAY	9.999e-05	0.380562	1	1
KEGG_UBIQUITIN_MEDIATED_PROTEOLYSIS	9.999e-05	0.311969	1	1
KEGG_SNARE_INTERACTIONS_IN_VESICULAR_TRANSPORT	0.0249174	0.274773	1	1
KEGG_REGULATION_OF_AUTOPHAGY	0.00010009	0.734804	1	1
KEGG_LYSOSOME	0.0059994	0.618038	1	1
KEGG_PEROXISOME	0.350265	0.241976	1	1
KEGG_MTOR_SIGNALING_PATHWAY	0.0001	0.170083	1	1
KEGG_CARDIAC_MUSCLE_CONTRACTION	0.152885	0.181282	1	1
KEGG_DORSO_VENTRAL_AXIS_FORMATION	0.000100674	0.473774	1	1
KEGG_NOTCH_SIGNALING_PATHWAY	0.0001	0.471853	1	1
KEGG_ECM_RECEPTOR_INTERACTION	9.999e-05	0.122188	1	1
KEGG_TIGHT_JUNCTION	9.999e-05	0.0586941	1	1
KEGG_COMPLEMENT_AND_COAGULATION_CASCADES	0.0562944	9.999e-05	1	1
KEGG_ANTIGEN_PROCESSING_AND_PRESENTATION	0.00639936	0.0734927	1	1
KEGG_RENIN_ANGIOTENSIN_SYSTEM	0.112984	0.0923123	1	1
KEGG_RIG_I_LIKE_RECEPTOR_SIGNALING_PATHWAY	9.999e-05	0.212679	1	1
KEGG_TASTE_TRANSDUCTION	0.0197	0.0580942	1	1
KEGG_PROGESTERONE_MEDIATED_OOCYTE_MATURATION	9.999e-05	0.0740926	1	1
KEGG_MATURITY_ONSET_DIABETES_OF_THE_YOUNG	0.238205	0.334241	1	1
KEGG_ALDOSTERONE_REGULATED_SODIUM_REABSORPTION	0.00010004	0.0619938	1	1
KEGG_VASOPRESSIN_REGULATED_WATER_REABSORPTION	0.0001	0.421358	1	1
KEGG_PROXIMAL_TUBULE_BICARBONATE_RECLAMATION	0.203915	0.28916	1	1
KEGG_ALZHEIMERS_DISEASE	9.999e-05	0.879012	1	1
KEGG_PARKINSONS_DISEASE	0.00019998	0.9981	1	1
KEGG_AMYOTROPHIC_LATERAL_SCLEROSIS_ALS	9.999e-05	0.193181	1	1
KEGG_HUNTINGTONS_DISEASE	9.999e-05	0.9979	1	1
KEGG_PRION_DISEASES	0.00010011	0.120088	1	1
KEGG_VIBRIO_CHOLERAE_INFECTION	0.00069993	0.39956	1	1
KEGG_ASTHMA	0.0846524	0.077978	1	1
KEGG_SYSTEMIC_LUPUS_ERYTHEMATOSUS	9.999e-05	0.255874	1	1
KEGG_GRAFT_VERSUS_HOST_DISEASE	0.0550275	0.0336966	1	1
KEGG_HYPERTROPHIC_CARDIOMYOPATHY_HCM	9.999e-05	0.079992	1	1
KEGG_DILATED_CARDIOMYOPATHY	9.999e-05	0.115688	1	1
BIOCARTA_CSK_PATHWAY	0.000201837	0.174885	1	1
BIOCARTA_AMI_PATHWAY	0.0723124	0.170187	1	1
BIOCARTA_ARAP_PATHWAY	0.347839	0.388855	1	1
BIOCARTA_AGR_PATHWAY	0.00010006	0.684832	1	1
BIOCARTA_AKT_PATHWAY	0.000100918	0.114652	1	1
BIOCARTA_CHEMICAL_PATHWAY	0.000100918	0.458588	1	1
BIOCARTA_SPPA_PATHWAY	0.000100918	0.0561235	1	1
BIOCARTA_ATM_PATHWAY	0.00010142	0.46319	1	1
BIOCARTA_BCELLSURVIVAL_PATHWAY	0.000102533	0.397564	1	1
BIOCARTA_CARM_ER_PATHWAY	0.00010011	0.214479	1	1
BIOCARTA_CCR3_PATHWAY	0.000100898	0.284456	1	1
BIOCARTA_MCM_PATHWAY	0.000101843	0.530629	1	1
BIOCARTA_G1_PATHWAY	0.000100261	0.428328	1	1
BIOCARTA_G2_PATHWAY	0.000100674	0.766567	1	1
BIOCARTA_CERAMIDE_PATHWAY	0.000100918	0.258988	1	1
BIOCARTA_TID_PATHWAY	0.000101543	0.172386	1	1
BIOCARTA_COMP_PATHWAY	0.501015	0.00140817	1	1
BIOCARTA_HDAC_PATHWAY	0.000100231	0.486243	1	1
BIOCARTA_CTCF_PATHWAY	0.000100898	0.0936059	1	1
BIOCARTA_CELLCYCLE_PATHWAY	0.000100898	0.23321	1	1
BIOCARTA_INFLAM_PATHWAY	0.000100261	0.063996	1	1
BIOCARTA_DC_PATHWAY	0.000100918	0.0508406	1	1
BIOCARTA_MTA3_PATHWAY	0.000101543	0.647017	1	1
BIOCARTA_CALCINEURIN_PATHWAY	0.000101843	0.192207	1	1
BIOCARTA_EGF_PATHWAY	0.00010019	0.110211	1	1
BIOCARTA_NDKDYNAMIN_PATHWAY	0.000101843	0.277064	1	1
BIOCARTA_EPO_PATHWAY	0.000101543	0.101526	1	1
BIOCARTA_ECM_PATHWAY	0.000100674	0.123223	1	1
BIOCARTA_ERK_PATHWAY	0.000100261	0.253076	1	1
BIOCARTA_EIF_PATHWAY	0.000102533	0.288533	1	1
BIOCARTA_FAS_PATHWAY	0.00010018	0.0648065	1	1
BIOCARTA_HIVNEF_PATHWAY	9.999e-05	0.0612939	1	1
BIOCARTA_MPR_PATHWAY	0.00010009	0.865013	1	1
BIOCARTA_HCMV_PATHWAY	0.000102155	0.197747	1	1
BIOCARTA_P53HYPOXIA_PATHWAY	0.000100918	0.748474	1	1
BIOCARTA_IGF1_PATHWAY	0.000101082	0.129886	1	1
BIOCARTA_IL6_PATHWAY	0.000100918	0.0779169	1	1
BIOCARTA_DEATH_PATHWAY	0.00010013	0.0664934	1	1
BIOCARTA_GLEEVEC_PATHWAY	0.000100898	0.0559504	1	1
BIOCARTA_INSULIN_PATHWAY	0.000100918	0.0978152	1	1
BIOCARTA_INTEGRIN_PATHWAY	0.00010007	0.232377	1	1
BIOCARTA_INTRINSIC_PATHWAY	0.130259	0.0310933	1	1
BIOCARTA_PYK2_PATHWAY	0.000100261	0.104931	1	1
BIOCARTA_MCALPAIN_PATHWAY	0.000100593	0.706936	1	1
BIOCARTA_ETS_PATHWAY	0.000101843	0.0562362	1	1
BIOCARTA_MTOR_PATHWAY	0.000100898	0.529176	1	1
BIOCARTA_IGF1R_PATHWAY	0.000100898	0.357236	1	1
BIOCARTA_NGF_PATHWAY	0.000101843	0.0538261	1	1
BIOCARTA_NFAT_PATHWAY	9.999e-05	0.327067	1	1
BIOCARTA_RARRXR_PATHWAY	0.000102965	0.32163	1	1
BIOCARTA_P38MAPK_PATHWAY	0.00010005	0.131487	1	1
BIOCARTA_P53_PATHWAY	0.000102533	0.353066	1	1
BIOCARTA_EDG1_PATHWAY	0.000100361	0.0851426	1	1
BIOCARTA_MYOSIN_PATHWAY	0.0589119	0.020202	1	1
BIOCARTA_PROTEASOME_PATHWAY	0.000100261	0.964689	1	1
BIOCARTA_PTEN_PATHWAY	0.000101843	0.598815	1	1
BIOCARTA_RAC1_PATHWAY	0.000100898	0.195076	1	1
BIOCARTA_RAS_PATHWAY	0.000100898	0.112501	1	1
BIOCARTA_BAD_PATHWAY	0.000100432	0.318118	1	1
BIOCARTA_CK1_PATHWAY	0.000204311	0.630021	1	1
BIOCARTA_EIF4_PATHWAY	0.000100674	0.411011	1	1
BIOCARTA_PGC1A_PATHWAY	0.000100898	0.142614	1	1
BIOCARTA_PML_PATHWAY	0.000102155	0.311004	1	1
BIOCARTA_RHO_PATHWAY	0.00010016	0.353965	1	1
BIOCARTA_ATRBRCA_PATHWAY	0.000101082	0.933353	1	1
BIOCARTA_CARDIACEGF_PATHWAY	0.000101843	0.116791	1	1
BIOCARTA_HER2_PATHWAY	0.000100918	0.160941	1	1
BIOCARTA_ERK5_PATHWAY	0.000101843	0.597767	1	1
BIOCARTA_MAL_PATHWAY	0.000101543	0.574754	1	1
BIOCARTA_MEF2D_PATHWAY	0.000101843	0.143603	1	1
BIOCARTA_MITOCHONDRIA_PATHWAY	0.000101082	0.384554	1	1
BIOCARTA_ACH_PATHWAY	0.000102533	0.445787	1	1
BIOCARTA_CDC42RAC_PATHWAY	0.000102533	0.680862	1	1
BIOCARTA_BARRESTIN_SRC_PATHWAY	0.000102965	0.427159	1	1
BIOCARTA_MET_PATHWAY	0.00010006	0.135986	1	1
BIOCARTA_GPCR_PATHWAY	0.00010009	0.120488	1	1
BIOCARTA_IGF1MTOR_PATHWAY	0.00010142	0.855165	1	1
BIOCARTA_SHH_PATHWAY	0.000102533	0.209443	1	1
BIOCARTA_SPRY_PATHWAY	0.000101843	0.132557	1	1
BIOCARTA_HSP27_PATHWAY	0.000102965	0.588579	1	1
BIOCARTA_TEL_PATHWAY	0.000101843	0.459229	1	1
BIOCARTA_TGFB_PATHWAY	0.000101543	0.312161	1	1
BIOCARTA_41BB_PATHWAY	0.000102155	0.115113	1	1
BIOCARTA_CREB_PATHWAY	0.000100361	0.411765	1	1
BIOCARTA_TFF_PATHWAY	0.000101082	0.241123	1	1
BIOCARTA_ARF_PATHWAY	0.000102155	0.121404	1	1
BIOCARTA_UCALPAIN_PATHWAY	0.000101843	0.619602	1	1
BIOCARTA_ACTINY_PATHWAY	0.00010142	0.0995988	1	1
ST_WNT_CA2_CYCLIC_GMP_PATHWAY	0.000913891	0.169612	1	1
SIG_PIP3_SIGNALING_IN_CARDIAC_MYOCTES	9.999e-05	0.519548	1	1
SA_CASPASE_CASCADE	0.000101543	0.224062	1	1
ST_G_ALPHA_I_PATHWAY	0.00010011	0.129487	1	1
SIG_CHEMOTAXIS	9.999e-05	0.319068	1	1
ST_P38_MAPK_PATHWAY	0.00010006	0.109389	1	1
SIG_IL4RECEPTOR_IN_B_LYPHOCYTES	0.000100361	0.132366	1	1
SIG_REGULATION_OF_THE_ACTIN_CYTOSKELETON_BY_RHO_GTPASES	0.00010011	0.876812	1	1
ST_GRANULE_CELL_SURVIVAL_PATHWAY	0.000100361	0.0687275	1	1
ST_INTEGRIN_SIGNALING_PATHWAY	9.999e-05	0.19608	1	1
SIG_INSULIN_RECEPTOR_PATHWAY_IN_CARDIAC_MYOCYTES	0.0001	0.0865913	1	1
ST_INTERLEUKIN_4_PATHWAY	0.000100432	0.148434	1	1
ST_WNT_BETA_CATENIN_PATHWAY	0.00010009	0.240676	1	1
ST_JNK_MAPK_PATHWAY	0.00010005	0.124688	1	1
ST_FAS_SIGNALING_PATHWAY	9.999e-05	0.351665	1	1
ST_MYOCYTE_AD_PATHWAY	0.00190686	0.183028	1	1
SA_PTEN_PATHWAY	0.000102155	0.156709	1	1
ST_PHOSPHOINOSITIDE_3_KINASE_PATHWAY	0.00010006	0.122888	1	1
PID_FANCONI_PATHWAY	9.999e-05	0.917408	1	1
PID_PRLSIGNALINGEVENTSPATHWAY	0.000100898	0.60054	1	1
PID_RHOA_PATHWAY	9.999e-05	0.436156	1	1
PID_AURORA_B_PATHWAY	0.00010006	0.520448	1	1
PID_INSULIN_PATHWAY	9.999e-05	0.108189	1	1
PID_NOTCH_PATHWAY	9.999e-05	0.391561	1	1
PID_P73PATHWAY	9.999e-05	0.330867	1	1
PID_P38_MKK3_6PATHWAY	0.000100432	0.34884	1	1
PID_WNT_NONCANONICAL_PATHWAY	0.00010016	0.458946	1	1
PID_NFKAPPABATYPICALPATHWAY	0.000102155	0.132669	1	1
PID_BETACATENIN_DEG_PATHWAY	0.000101843	0.93452	1	1
PID_HDAC_CLASSIII_PATHWAY	0.000100593	0.211348	1	1
PID_E2F_PATHWAY	9.999e-05	0.307369	1	1
PID_DNAPK_PATHWAY	0.00574182	0.380851	1	1
PID_HIF2PATHWAY	0.00010009	0.178982	1	1
PID_ATR_PATHWAY	0.00010005	0.938706	1	1
PID_INTEGRIN_CS_PATHWAY	0.000100432	0.459184	1	1
PID_MET_PATHWAY	9.999e-05	0.257574	1	1
PID_INTEGRIN3_PATHWAY	0.00010005	0.193681	1	1
PID_LPA4_PATHWAY	0.00257414	0.121166	1	1
PID_EPHBFWDPATHWAY	0.00010005	0.320268	1	1
PID_ARF6_TRAFFICKINGPATHWAY	0.0001	0.10279	1	1
PID_REELINPATHWAY	0.000100231	0.574215	1	1
PID_P38ALPHABETAPATHWAY	0.00010019	0.341334	1	1
PID_WNT_SIGNALING_PATHWAY	0.264387	0.316522	1	1
PID_TRAIL_PATHWAY	0.000100261	0.148645	1	1
PID_CDC42_PATHWAY	9.999e-05	0.158584	1	1
PID_RET_PATHWAY	0.00010005	0.0641936	1	1
PID_ATM_PATHWAY	0.00010009	0.9978	1	1
PID_LKB1_PATHWAY	0.0001	0.159784	1	1
PID_WNT_CANONICAL_PATHWAY	0.00010142	0.155529	1	1
PID_FASPATHWAY	0.00010007	0.0669933	1	1
PID_CIRCADIANPATHWAY	0.000102965	0.83288	1	1
PID_S1P_S1P1_PATHWAY	0.000101082	0.0718581	1	1
PID_TELOMERASEPATHWAY	9.999e-05	0.317168	1	1
PID_HNF3BPATHWAY	0.00019998	0.69723	1	1
PID_NETRIN_PATHWAY	0.00010016	0.351265	1	1
PID_NFAT_3PATHWAY	9.999e-05	0.129387	1	1
PID_REG_GR_PATHWAY	9.999e-05	0.0591941	1	1
PID_CONE_PATHWAY	0.918933	0.724677	1	1
PID_ARF6DOWNSTREAMPATHWAY	0.000308896	0.52724	1	1
PID_MTOR_4PATHWAY	9.999e-05	0.777122	1	1
PID_IGF1_PATHWAY	0.000100231	0.714271	1	1
PID_ERBB1_RECEPTOR_PROXIMAL_PATHWAY	0.00010011	0.505149	1	1
PID_PLK1_PATHWAY	0.00010005	0.983602	1	1
PID_FOXOPATHWAY	0.0001	0.315568	1	1
PID_MYC_PATHWAY	0.000100593	0.315721	1	1
PID_P53DOWNSTREAMPATHWAY	9.999e-05	0.0831917	1	1
PID_AR_TF_PATHWAY	9.999e-05	0.0685931	1	1
PID_P75NTRPATHWAY	9.999e-05	0.370563	1	1
PID_ECADHERIN_NASCENTAJ_PATHWAY	0.00010005	0.233577	1	1
PID_AVB3_INTEGRIN_PATHWAY	9.999e-05	0.277272	1	1
PID_IFNGPATHWAY	0.00010005	0.069893	1	1
PID_RXR_VDR_PATHWAY	0.000100432	0.537815	1	1
PID_LIS1PATHWAY	0.00110287	0.902171	1	1
PID_SYNDECAN_4_PATHWAY	0.00010016	0.361136	1	1
PID_ATF2_PATHWAY	9.999e-05	0.0759924	1	1
PID_UPA_UPAR_PATHWAY	0.00010004	0.252875	1	1
PID_ERBB2ERBB3PATHWAY	0.0001	0.349665	1	1
PID_FOXM1PATHWAY	0.00010005	0.280172	1	1
PID_EPHA_FWDPATHWAY	0.00260234	0.129487	1	1
PID_HIF1APATHWAY	0.000101843	0.732892	1	1
PID_ECADHERIN_KERATINOCYTE_PATHWAY	0.00010142	0.792578	1	1
PID_TRKRPATHWAY	9.999e-05	0.317768	1	1
PID_NEPHRIN_NEPH1_PATHWAY	0.00010019	0.80378	1	1
PID_SYNDECAN_1_PATHWAY	0.0002	0.637036	1	1
PID_P38_MK2PATHWAY	0.000101082	0.207156	1	1
PID_ERBB_NETWORK_PATHWAY	0.000102965	0.348366	1	1
PID_RHODOPSIN_PATHWAY	0.813137	0.951777	1	1
PID_PDGFRAPATHWAY	0.000100918	0.121282	1	1
PID_RETINOIC_ACID_PATHWAY	0.00010018	0.345435	1	1
PID_INTEGRIN5_PATHWAY	0.000204311	0.192691	1	1
PID_AR_NONGENOMIC_PATHWAY	0.00010019	0.185819	1	1
PID_ERBB1_INTERNALIZATION_PATHWAY	0.00010005	0.575442	1	1
PID_HEDGEHOG_GLIPATHWAY	0.00010001	0.134287	1	1
PID_CASPASE_PATHWAY	0.0001	0.0867913	1	1
PID_CXCR3PATHWAY	0.00010005	0.379462	1	1
PID_SMAD2_3PATHWAY	0.000102155	0.626735	1	1
PID_P38ALPHABETADOWNSTREAMPATHWAY	0.00010007	0.194481	1	1
PID_KITPATHWAY	9.999e-05	0.164484	1	1
PID_ECADHERIN_STABILIZATION_PATHWAY	0.00010005	0.19768	1	1
PID_TCRCALCIUMPATHWAY	0.000100261	0.0585586	1	1
PID_DELTANP63PATHWAY	0.0001	0.50265	1	1
PID_A6B1_A6B4_INTEGRIN_PATHWAY	0.0001	0.0958904	1	1
PID_SYNDECAN_2_PATHWAY	0.00010019	0.131687	1	1
PID_AURORA_A_PATHWAY	0.00010018	0.693169	1	1
PID_ARF_3PATHWAY	0.00335093	0.969496	1	1
PID_INSULIN_GLUCOSE_PATHWAY	0.000100432	0.343143	1	1
PID_PI3KCIAKTPATHWAY	0.00010011	0.458054	1	1
PID_MYC_REPRESSPATHWAY	9.999e-05	0.0837916	1	1
PID_TAP63PATHWAY	9.999e-05	0.673433	1	1
PID_EPHRINBREVPATHWAY	0.00010018	0.0542054	1	1
PID_BARD1PATHWAY	0.000100231	0.956791	1	1
PID_P53REGULATIONPATHWAY	9.999e-05	0.963504	1	1
PID_NCADHERINPATHWAY	0.00010013	0.588841	1	1
PID_S1P_S1P2_PATHWAY	0.000100674	0.0604605	1	1
PID_RAS_PATHWAY	0.00010018	0.174417	1	1
PID_MAPKTRKPATHWAY	0.00010009	0.542246	1	1
PID_EPHA2_FWDPATHWAY	0.000101543	0.256171	1	1
PID_LYMPHANGIOGENESIS_PATHWAY	0.000100593	0.340438	1	1
PID_INTEGRIN_A4B1_PATHWAY	0.00010016	0.180682	1	1
PID_RAC1_PATHWAY	9.999e-05	0.109689	1	1
PID_RB_1PATHWAY	9.999e-05	0.158484	1	1
PID_FAK_PATHWAY	9.999e-05	0.332967	1	1
PID_HES_HEYPATHWAY	0.00010001	0.351565	1	1
REACTOME_GLYCOGEN_BREAKDOWN_GLYCOGENOLYSIS	0.00123039	0.0553209	1	1
REACTOME_TRANSLATION	9.999e-05	0.905409	1	1
REACTOME_RNA_POL_III_TRANSCRIPTION_INITIATION_FROM_TYPE_2_PROMOTER	0.000100898	0.548193	1	1
REACTOME_INHIBITION_OF_THE_PROTEOLYTIC_ACTIVITY_OF_APC_C_REQUIRED_FOR_THE_ONSET_OF_ANAPHASE_BY_MITOTIC_SPINDLE_CHECKPOINT_COMPONENTS	0.000101843	0.281683	1	1
REACTOME_PYRUVATE_METABOLISM_AND_CITRIC_ACID_TCA_CYCLE	0.00010005	0.712129	1	1
REACTOME_PTM_GAMMA_CARBOXYLATION_HYPUSINE_FORMATION_AND_ARYLSULFATASE_ACTIVATION	0.484584	0.436693	1	1
REACTOME_APOPTOTIC_CLEAVAGE_OF_CELLULAR_PROTEINS	0.00010006	0.436956	1	1
REACTOME_RNA_POL_I_TRANSCRIPTION_TERMINATION	0.00010142	0.943375	1	1
REACTOME_FORMATION_OF_THE_TERNARY_COMPLEX_AND_SUBSEQUENTLY_THE_43S_COMPLEX	9.999e-05	0.934507	1	1
REACTOME_ACTIVATION_OF_THE_PRE_REPLICATIVE_COMPLEX	0.00010018	0.977498	1	1
REACTOME_BASE_EXCISION_REPAIR	0.000913891	0.815573	1	1
REACTOME_BILE_ACID_AND_BILE_SALT_METABOLISM	0.948013	0.774742	1	1
REACTOME_SYNTHESIS_OF_BILE_ACIDS_AND_BILE_SALTS_VIA_7ALPHA_HYDROXYCHOLESTEROL	0.884679	0.555287	1	1
REACTOME_SIGNALING_BY_WNT	9.999e-05	0.969303	1	1
REACTOME_METABOLISM_OF_NON_CODING_RNA	0.00010001	0.622238	1	1
REACTOME_SYNTHESIS_OF_BILE_ACIDS_AND_BILE_SALTS	0.938871	0.465483	1	1
REACTOME_METABOLISM_OF_STEROID_HORMONES_AND_VITAMINS_A_AND_D	0.0809729	0.802761	1	1
REACTOME_CTNNB1_PHOSPHORYLATION_CASCADE	0.0129736	0.113902	1	1
REACTOME_INSULIN_RECEPTOR_RECYCLING	0.14721	0.939309	1	1
REACTOME_SIGNALING_BY_SCF_KIT	9.999e-05	0.210379	1	1
REACTOME_CROSS_PRESENTATION_OF_SOLUBLE_EXOGENOUS_ANTIGENS_ENDOSOMES	0.0001	0.952605	1	1
REACTOME_SIGNALING_BY_NODAL	0.0267848	0.103795	1	1
REACTOME_DAG_AND_IP3_SIGNALING	0.00010019	0.0708071	1	1
REACTOME_TCA_CYCLE_AND_RESPIRATORY_ELECTRON_TRANSPORT	9.999e-05	1	1	1
REACTOME_BMAL1_CLOCK_NPAS2_ACTIVATES_CIRCADIAN_EXPRESSION	0.00010009	0.378662	1	1
REACTOME_ANTIGEN_PROCESSING_CROSS_PRESENTATION	9.999e-05	0.413659	1	1
REACTOME_CELL_CELL_COMMUNICATION	9.999e-05	0.0755924	1	1
REACTOME_ABCA_TRANSPORTERS_IN_LIPID_HOMEOSTASIS	0.913576	0.0669486	1	1
REACTOME_ER_PHAGOSOME_PATHWAY	9.999e-05	0.874213	1	1
REACTOME_MEIOSIS	9.999e-05	1	1	1
REACTOME_G0_AND_EARLY_G1	0.000100674	0.703904	1	1
REACTOME_REGULATION_OF_KIT_SIGNALING	0.000102533	0.249773	1	1
REACTOME_MEMBRANE_TRAFFICKING	9.999e-05	0.892611	1	1
REACTOME_NEF_MEDIATES_DOWN_MODULATION_OF_CELL_SURFACE_RECEPTORS_BY_RECRUITING_THEM_TO_CLATHRIN_ADAPTERS	0.00010142	0.291073	1	1
REACTOME_IMMUNOREGULATORY_INTERACTIONS_BETWEEN_A_LYMPHOID_AND_A_NON_LYMPHOID_CELL	0.260574	9.999e-05	1	1
REACTOME_ACTIVATED_AMPK_STIMULATES_FATTY_ACID_OXIDATION_IN_MUSCLE	0.0729198	0.447279	1	1
REACTOME_BOTULINUM_NEUROTOXICITY	0.177717	0.206869	1	1
REACTOME_METABOLISM_OF_VITAMINS_AND_COFACTORS	0.5687	0.10279	1	1
REACTOME_TRANS_GOLGI_NETWORK_VESICLE_BUDDING	0.00019998	0.50455	1	1
REACTOME_PROTEOLYTIC_CLEAVAGE_OF_SNARE_COMPLEX_PROTEINS	0.123244	0.325984	1	1
REACTOME_RESOLUTION_OF_AP_SITES_VIA_THE_MULTIPLE_NUCLEOTIDE_PATCH_REPLACEMENT_PATHWAY	0.00245173	0.826795	1	1
REACTOME_CELL_CYCLE	9.999e-05	0.9966	1	1
REACTOME_SIGNALING_BY_ERBB4	9.999e-05	0.334167	1	1
REACTOME_ORC1_REMOVAL_FROM_CHROMATIN	9.999e-05	0.963204	1	1
REACTOME_SULFUR_AMINO_ACID_METABOLISM	0.130877	0.87007	1	1
REACTOME_ANTIVIRAL_MECHANISM_BY_IFN_STIMULATED_GENES	9.999e-05	0.840616	1	1
REACTOME_SIGNALING_BY_ERBB2	9.999e-05	0.435256	1	1
REACTOME_SPHINGOLIPID_DE_NOVO_BIOSYNTHESIS	0.437475	0.0648065	1	1
REACTOME_TERMINATION_OF_O_GLYCAN_BIOSYNTHESIS	0.754675	0.402987	1	1
REACTOME_DEFENSINS	0.974459	0.00684587	1	1
REACTOME_SIGNALING_BY_CONSTITUTIVELY_ACTIVE_EGFR	0.000102155	0.900523	1	1
REACTOME_GRB2_EVENTS_IN_ERBB2_SIGNALING	0.000100918	0.385378	1	1
REACTOME_SIGNALING_BY_EGFR_IN_CANCER	9.999e-05	0.469553	1	1
REACTOME_SRP_DEPENDENT_COTRANSLATIONAL_PROTEIN_TARGETING_TO_MEMBRANE	9.999e-05	0.783122	1	1
REACTOME_PI3K_EVENTS_IN_ERBB4_SIGNALING	0.00010006	0.59704	1	1
REACTOME_SHC1_EVENTS_IN_ERBB4_SIGNALING	0.00010142	0.327783	1	1
REACTOME_PI3K_EVENTS_IN_ERBB2_SIGNALING	0.00010004	0.715128	1	1
REACTOME_NUCLEAR_SIGNALING_BY_ERBB4	0.00010007	0.108289	1	1
REACTOME_GLYCOSPHINGOLIPID_METABOLISM	0.542926	0.491651	1	1
REACTOME_PPARA_ACTIVATES_GENE_EXPRESSION	9.999e-05	0.276772	1	1
REACTOME_PRE_NOTCH_TRANSCRIPTION_AND_TRANSLATION	0.000100898	0.139926	1	1
REACTOME_DEGRADATION_OF_THE_EXTRACELLULAR_MATRIX	0.0404931	0.293894	1	1
REACTOME_MITOCHONDRIAL_PROTEIN_IMPORT	0.00260026	0.974203	1	1
REACTOME_SIGNALING_BY_HIPPO	0.00010142	0.875226	1	1
REACTOME_ACTIVATED_NOTCH1_TRANSMITS_SIGNAL_TO_THE_NUCLEUS	0.000905341	0.647053	1	1
REACTOME_DOWNSTREAM_SIGNALING_EVENTS_OF_B_CELL_RECEPTOR_BCR	9.999e-05	0.982902	1	1
REACTOME_ACTIVATION_OF_NF_KAPPAB_IN_B_CELLS	9.999e-05	0.943106	1	1
REACTOME_RORA_ACTIVATES_CIRCADIAN_EXPRESSION	0.000100898	0.523371	1	1
REACTOME_YAP1_AND_WWTR1_TAZ_STIMULATED_GENE_EXPRESSION	0.000100898	0.465398	1	1
REACTOME_PRE_NOTCH_EXPRESSION_AND_PROCESSING	0.00010007	0.422158	1	1
REACTOME_SIGNALING_BY_THE_B_CELL_RECEPTOR_BCR	9.999e-05	0.254775	1	1
REACTOME_EXTRACELLULAR_MATRIX_ORGANIZATION	0.0316968	0.162384	1	1
REACTOME_NOTCH1_INTRACELLULAR_DOMAIN_REGULATES_TRANSCRIPTION	0.0001	0.338166	1	1
REACTOME_CIRCADIAN_REPRESSION_OF_EXPRESSION_BY_REV_ERBA	0.000100918	0.455684	1	1
REACTOME_PRE_NOTCH_PROCESSING_IN_GOLGI	0.0457295	0.341488	1	1
REACTOME_SIGNALING_BY_NOTCH1	9.999e-05	0.308569	1	1
REACTOME_TRIGLYCERIDE_BIOSYNTHESIS	0.93336	0.00619938	1	1
REACTOME_ARMS_MEDIATED_ACTIVATION	0.000102155	0.220278	1	1
REACTOME_PROLONGED_ERK_ACTIVATION_EVENTS	0.000101543	0.292494	1	1
REACTOME_SIGNALLING_TO_RAS	0.000100361	0.218109	1	1
REACTOME_SIGNALLING_TO_ERKS	0.00010006	0.20178	1	1
REACTOME_COLLAGEN_FORMATION	0.285971	0.217578	1	1
REACTOME_HS_GAG_DEGRADATION	0.0942191	0.103811	1	1
REACTOME_SIGNALLING_TO_P38_VIA_RIT_AND_RIN	0.000102965	0.315678	1	1
REACTOME_P53_INDEPENDENT_G1_S_DNA_DAMAGE_CHECKPOINT	0.00010001	0.969403	1	1
REACTOME_REGULATION_OF_HYPOXIA_INDUCIBLE_FACTOR_HIF_BY_OXYGEN	0.000100674	0.565148	1	1
REACTOME_ACYL_CHAIN_REMODELLING_OF_PC	0.150538	0.0102225	1	1
REACTOME_SYNTHESIS_OF_PIPS_AT_THE_GOLGI_MEMBRANE	0.288283	0.942466	1	1
REACTOME_PHOSPHOLIPID_METABOLISM	0.773123	0.00079992	1	1
REACTOME_SYNTHESIS_OF_PA	0.818731	0.0108043	1	1
REACTOME_OXYGEN_DEPENDENT_PROLINE_HYDROXYLATION_OF_HYPOXIA_INDUCIBLE_FACTOR_ALPHA	0.000102155	0.422229	1	1
REACTOME_CHONDROITIN_SULFATE_BIOSYNTHESIS	0.755686	0.585961	1	1
REACTOME_SYNTHESIS_OF_PIPS_AT_THE_PLASMA_MEMBRANE	0.000801443	0.154215	1	1
REACTOME_KERATAN_SULFATE_BIOSYNTHESIS	0.0491803	0.358243	1	1
REACTOME_SIGNALING_BY_FGFR1_FUSION_MUTANTS	0.000101843	0.169914	1	1
REACTOME_PI_METABOLISM	0.001	0.252675	1	1
REACTOME_CHONDROITIN_SULFATE_DERMATAN_SULFATE_METABOLISM	0.4815	0.310369	1	1
REACTOME_LATENT_INFECTION_OF_HOMO_SAPIENS_WITH_MYCOBACTERIUM_TUBERCULOSIS	0.0356678	0.137214	1	1
REACTOME_SYNTHESIS_OF_PC	0.969854	0.918427	1	1
REACTOME_HS_GAG_BIOSYNTHESIS	0.632438	0.242448	1	1
REACTOME_KERATAN_SULFATE_KERATIN_METABOLISM	0.971434	0.317832	1	1
REACTOME_HEPARAN_SULFATE_HEPARIN_HS_GAG_METABOLISM	0.5539	0.420158	1	1
REACTOME_GLYCOSAMINOGLYCAN_METABOLISM	0.742626	0.0347965	1	1
REACTOME_ACYL_CHAIN_REMODELLING_OF_PG	0.184739	0.0141243	1	1
REACTOME_ACYL_CHAIN_REMODELLING_OF_PE	0.155963	0.00982949	1	1
REACTOME_MHC_CLASS_II_ANTIGEN_PRESENTATION	9.999e-05	0.658734	1	1
REACTOME_GLYCEROPHOSPHOLIPID_BIOSYNTHESIS	0.921308	0.00259974	1	1
REACTOME_A_TETRASACCHARIDE_LINKER_SEQUENCE_IS_REQUIRED_FOR_GAG_SYNTHESIS	0.313248	0.398179	1	1
REACTOME_CDK_MEDIATED_PHOSPHORYLATION_AND_REMOVAL_OF_CDC6	0.0001	0.955904	1	1
REACTOME_MICRORNA_MIRNA_BIOGENESIS	0.000101843	0.719221	1	1
REACTOME_NUCLEAR_EVENTS_KINASE_AND_TRANSCRIPTION_FACTOR_ACTIVATION	0.000100674	0.271572	1	1
REACTOME_PI3K_AKT_ACTIVATION	0.00010006	0.759424	1	1
REACTOME_REGULATORY_RNA_PATHWAYS	0.000101082	0.692123	1	1
REACTOME_EGFR_DOWNREGULATION	0.000100674	0.354254	1	1
REACTOME_PROCESSING_OF_CAPPED_INTRON_CONTAINING_PRE_MRNA	9.999e-05	0.89841	1	1
REACTOME_BASIGIN_INTERACTIONS	0.199678	0.13954	1	1
REACTOME_GAB1_SIGNALOSOME	0.00010006	0.887711	1	1
REACTOME_SHC1_EVENTS_IN_EGFR_SIGNALING	0.000102965	0.495359	1	1
REACTOME_ACTIVATION_OF_THE_MRNA_UPON_BINDING_OF_THE_CAP_BINDING_COMPLEX_AND_EIFS_AND_SUBSEQUENT_BINDING_TO_43S	9.999e-05	0.944906	1	1
REACTOME_PHOSPHORYLATION_OF_CD3_AND_TCR_ZETA_CHAINS	0.0732082	0.10906	1	1
REACTOME_GLUTAMATE_NEUROTRANSMITTER_RELEASE_CYCLE	0.0588962	0.748688	1	1
REACTOME_ERK_MAPK_TARGETS	0.000101082	0.179495	1	1
REACTOME_TIE2_SIGNALING	0.000102155	0.100876	1	1
REACTOME_GENERATION_OF_SECOND_MESSENGER_MOLECULES	0.00943396	0.0717287	1	1
REACTOME_TRANSPORT_OF_MATURE_TRANSCRIPT_TO_CYTOPLASM	0.0001	0.654235	1	1
REACTOME_METABOLISM_OF_AMINO_ACIDS_AND_DERIVATIVES	9.999e-05	0.938806	1	1
REACTOME_RNA_POL_I_TRANSCRIPTION	9.999e-05	0.9998	1	1
REACTOME_FATTY_ACYL_COA_BIOSYNTHESIS	0.432325	0.0353485	1	1
REACTOME_BIOLOGICAL_OXIDATIONS	0.89721	0.00019998	1	1
REACTOME_TRANSMISSION_ACROSS_CHEMICAL_SYNAPSES	0.00049995	0.118588	1	1
REACTOME_XENOBIOTICS	0.872117	0.332425	1	1
REACTOME_INTEGRIN_CELL_SURFACE_INTERACTIONS	9.999e-05	0.0545945	1	1
REACTOME_REGULATION_OF_ORNITHINE_DECARBOXYLASE_ODC	0.00010001	0.953005	1	1
REACTOME_CYTOCHROME_P450_ARRANGED_BY_SUBSTRATE_TYPE	0.9247	0.0678932	1	1
REACTOME_REGULATION_OF_APOPTOSIS	9.999e-05	0.916108	1	1
REACTOME_RNA_POL_II_TRANSCRIPTION	9.999e-05	0.554145	1	1
REACTOME_NEURONAL_SYSTEM	0.219978	0.0351965	1	1
REACTOME_PHASE1_FUNCTIONALIZATION_OF_COMPOUNDS	0.953805	0.00089991	1	1
REACTOME_RNA_POL_III_TRANSCRIPTION	0.00010013	0.515948	1	1
REACTOME_CELL_DEATH_SIGNALLING_VIA_NRAGE_NRIF_AND_NADE	0.00019998	0.135486	1	1
REACTOME_NEUROTRANSMITTER_RELEASE_CYCLE	0.109599	0.559256	1	1
REACTOME_P75_NTR_RECEPTOR_MEDIATED_SIGNALLING	9.999e-05	0.115188	1	1
REACTOME_AMINO_ACID_TRANSPORT_ACROSS_THE_PLASMA_MEMBRANE	0.937988	0.29803	1	1
REACTOME_REGULATION_OF_GENE_EXPRESSION_IN_BETA_CELLS	0.0368154	0.179984	1	1
REACTOME_GLYCOLYSIS	0.000100361	0.313019	1	1
REACTOME_PROCESSIVE_SYNTHESIS_ON_THE_LAGGING_STRAND	0.000102965	0.886905	1	1
REACTOME_PEPTIDE_CHAIN_ELONGATION	9.999e-05	0.764124	1	1
REACTOME_MRNA_CAPPING	0.000100261	0.706741	1	1
REACTOME_CELL_CYCLE_MITOTIC	9.999e-05	0.850115	1	1
REACTOME_GLUCONEOGENESIS	0.00010016	0.384277	1	1
REACTOME_RECRUITMENT_OF_MITOTIC_CENTROSOME_PROTEINS_AND_COMPLEXES	9.999e-05	0.642436	1	1
REACTOME_MITOCHONDRIAL_TRNA_AMINOACYLATION	0.206611	0.914211	1	1
REACTOME_CYTOSOLIC_TRNA_AMINOACYLATION	0.000100674	0.987988	1	1
REACTOME_DARPP_32_EVENTS	0.000100674	0.103293	1	1
REACTOME_LOSS_OF_NLP_FROM_MITOTIC_CENTROSOMES	9.999e-05	0.536046	1	1
REACTOME_NEUROTRANSMITTER_RECEPTOR_BINDING_AND_DOWNSTREAM_TRANSMISSION_IN_THE_POSTSYNAPTIC_CELL	0.00079992	0.123688	1	1
REACTOME_CELL_CYCLE_CHECKPOINTS	9.999e-05	0.993301	1	1
REACTOME_DIABETES_PATHWAYS	9.999e-05	0.0811919	1	1
REACTOME_P130CAS_LINKAGE_TO_MAPK_SIGNALING_FOR_INTEGRINS	0.000102965	0.369754	1	1
REACTOME_GRB2_SOS_PROVIDES_LINKAGE_TO_MAPK_SIGNALING_FOR_INTERGRINS_	0.000102965	0.273608	1	1
REACTOME_G_PROTEIN_ACTIVATION	0.0464673	0.085986	1	1
REACTOME_ABC_FAMILY_PROTEINS_MEDIATED_TRANSPORT	0.747972	0.0649935	1	1
REACTOME_TRNA_AMINOACYLATION	0.00110044	0.9967	1	1
REACTOME_STEROID_HORMONES	0.0164378	0.724607	1	1
REACTOME_PKA_MEDIATED_PHOSPHORYLATION_OF_CREB	0.000510777	0.180409	1	1
REACTOME_TRANSMEMBRANE_TRANSPORT_OF_SMALL_MOLECULES	0.986701	0.0291971	1	1
REACTOME_INTEGRIN_ALPHAIIB_BETA3_SIGNALING	0.000100361	0.197699	1	1
REACTOME_NUCLEAR_RECEPTOR_TRANSCRIPTION_PATHWAY	0.0001	0.493551	1	1
REACTOME_INSULIN_SYNTHESIS_AND_PROCESSING	0.120938	0.662553	1	1
REACTOME_CYCLIN_E_ASSOCIATED_EVENTS_DURING_G1_S_TRANSITION_	9.999e-05	0.973303	1	1
REACTOME_HOMOLOGOUS_RECOMBINATION_REPAIR_OF_REPLICATION_INDEPENDENT_DOUBLE_STRAND_BREAKS	0.000102533	0.960536	1	1
REACTOME_G1_PHASE	0.00010011	0.0966903	1	1
REACTOME_P53_DEPENDENT_G1_DNA_DAMAGE_RESPONSE	9.999e-05	0.986101	1	1
REACTOME_TRANSCRIPTION_COUPLED_NER_TC_NER	0.00010005	0.979502	1	1
REACTOME_RNA_POL_II_TRANSCRIPTION_PRE_INITIATION_AND_PROMOTER_OPENING	0.00010005	0.954005	1	1
REACTOME_GLUCAGON_SIGNALING_IN_METABOLIC_REGULATION	0.00010013	0.090309	1	1
REACTOME_MRNA_PROCESSING	9.999e-05	0.836916	1	1
REACTOME_SIGNALING_BY_PDGF	9.999e-05	0.327167	1	1
REACTOME_ASSOCIATION_OF_TRIC_CCT_WITH_TARGET_PROTEINS_DURING_BIOSYNTHESIS	0.000100432	0.882253	1	1
REACTOME_PROTEIN_FOLDING	0.0001	0.138486	1	1
REACTOME_PEROXISOMAL_LIPID_METABOLISM	0.330122	0.601705	1	1
REACTOME_STRIATED_MUSCLE_CONTRACTION	0.0535929	0.487144	1	1
REACTOME_AMINE_LIGAND_BINDING_RECEPTORS	0.196518	0.243871	1	1
REACTOME_METABOLISM_OF_PROTEINS	9.999e-05	0.880212	1	1
REACTOME_DOWNSTREAM_SIGNAL_TRANSDUCTION	9.999e-05	0.174983	1	1
REACTOME_MUSCLE_CONTRACTION	0.0035	0.436656	1	1
REACTOME_M_G1_TRANSITION	9.999e-05	0.9956	1	1
REACTOME_MRNA_SPLICING	9.999e-05	0.864014	1	1
REACTOME_MRNA_SPLICING_MINOR_PATHWAY	0.00010005	0.980302	1	1
REACTOME_3_UTR_MEDIATED_TRANSLATIONAL_REGULATION	9.999e-05	0.886611	1	1
REACTOME_PROCESSING_OF_CAPPED_INTRONLESS_PRE_MRNA	0.000100898	0.27765	1	1
REACTOME_G1_S_TRANSITION	9.999e-05	0.9969	1	1
REACTOME_CITRIC_ACID_CYCLE_TCA_CYCLE	0.00010142	0.803532	1	1
REACTOME_TRANSCRIPTION	9.999e-05	0.871813	1	1
REACTOME_NUCLEOTIDE_EXCISION_REPAIR	0.00010001	0.962804	1	1
REACTOME_AXON_GUIDANCE	9.999e-05	0.155384	1	1
REACTOME_ACTIVATION_OF_CHAPERONE_GENES_BY_XBP1S	0.0006	0.675232	1	1
REACTOME_PERK_REGULATED_GENE_EXPRESSION	0.000100432	0.310655	1	1
REACTOME_TRAFFICKING_OF_AMPA_RECEPTORS	0.000100361	0.224857	1	1
REACTOME_NCAM1_INTERACTIONS	0.0030015	0.629637	1	1
REACTOME_NCAM_SIGNALING_FOR_NEURITE_OUT_GROWTH	9.999e-05	0.435056	1	1
REACTOME_INHIBITION_OF_INSULIN_SECRETION_BY_ADRENALINE_NORADRENALINE	0.206518	0.0372372	1	1
REACTOME_NUCLEOTIDE_LIKE_PURINERGIC_RECEPTORS	0.0957654	0.0357395	1	1
REACTOME_TRANSPORT_OF_MATURE_MRNA_DERIVED_FROM_AN_INTRONLESS_TRANSCRIPT	0.00010019	0.720428	1	1
REACTOME_ACTIVATION_OF_GENES_BY_ATF4	0.000100898	0.28959	1	1
REACTOME_UNFOLDED_PROTEIN_RESPONSE	9.999e-05	0.565343	1	1
REACTOME_CLASS_B_2_SECRETIN_FAMILY_RECEPTORS	0.171783	0.00579942	1	1
REACTOME_GLUCAGON_TYPE_LIGAND_RECEPTORS	0.401121	0.00580232	1	1
REACTOME_G_ALPHA1213_SIGNALLING_EVENTS	9.999e-05	0.0713929	1	1
REACTOME_FANCONI_ANEMIA_PATHWAY	0.000406174	0.88832	1	1
REACTOME_TRAFFICKING_OF_GLUR2_CONTAINING_AMPA_RECEPTORS	0.00185338	0.844431	1	1
REACTOME_FORMATION_OF_RNA_POL_II_ELONGATION_COMPLEX_	0.00010005	0.669133	1	1
REACTOME_MRNA_3_END_PROCESSING	0.00010013	0.209079	1	1
REACTOME_POST_TRANSLATIONAL_MODIFICATION_SYNTHESIS_OF_GPI_ANCHORED_PROTEINS	0.849553	0.94958	1	1
REACTOME_CYCLIN_A_B1_ASSOCIATED_EVENTS_DURING_G2_M_TRANSITION	0.000102965	0.645985	1	1
REACTOME_ELONGATION_ARREST_AND_RECOVERY	0.000100261	0.541171	1	1
REACTOME_SLC_MEDIATED_TRANSMEMBRANE_TRANSPORT	0.994401	0.19778	1	1
REACTOME_G_BETA_GAMMA_SIGNALLING_THROUGH_PLC_BETA	0.0790061	0.097933	1	1
REACTOME_ADHERENS_JUNCTIONS_INTERACTIONS	0.227121	0.063932	1	1
REACTOME_OTHER_SEMAPHORIN_INTERACTIONS	0.203666	0.191889	1	1
REACTOME_SEMA4D_IN_SEMAPHORIN_SIGNALING	0.00010018	0.10301	1	1
REACTOME_SEMA4D_INDUCED_CELL_MIGRATION_AND_GROWTH_CONE_COLLAPSE	0.000603561	0.249675	1	1
REACTOME_LYSOSOME_VESICLE_BIOGENESIS	0.00221976	0.198979	1	1
REACTOME_G_BETA_GAMMA_SIGNALLING_THROUGH_PI3KGAMMA	0.00543205	0.0634635	1	1
REACTOME_TRANSPORT_OF_GLUCOSE_AND_OTHER_SUGARS_BILE_SALTS_AND_ORGANIC_ACIDS_METAL_IONS_AND_AMINE_COMPOUNDS	0.9999	0.547945	1	1
REACTOME_SPHINGOLIPID_METABOLISM	0.689331	0.149885	1	1
REACTOME_PD1_SIGNALING	0.107954	0.0871052	1	1
REACTOME_G_ALPHA_S_SIGNALLING_EVENTS	0.0641936	0.00059994	1	1
REACTOME_CELL_CELL_JUNCTION_ORGANIZATION	0.2532	0.190781	1	1
REACTOME_SIGNALING_BY_ROBO_RECEPTOR	0.0046106	0.987397	1	1
REACTOME_CD28_DEPENDENT_PI3K_AKT_SIGNALING	0.000101082	0.0844859	1	1
REACTOME_TIGHT_JUNCTION_INTERACTIONS	0.639362	0.58019	1	1
REACTOME_G_PROTEIN_BETA_GAMMA_SIGNALLING	0.00110287	0.0691346	1	1
REACTOME_TRANSPORT_OF_INORGANIC_CATIONS_ANIONS_AND_AMINO_ACIDS_OLIGOPEPTIDES	0.958904	0.0679932	1	1
REACTOME_GOLGI_ASSOCIATED_VESICLE_BIOGENESIS	0.0002	0.631537	1	1
REACTOME_CTLA4_INHIBITORY_SIGNALING	0.000404326	0.143716	1	1
REACTOME_FORMATION_OF_TRANSCRIPTION_COUPLED_NER_TC_NER_REPAIR_COMPLEX	0.000100261	0.952791	1	1
REACTOME_AMINO_ACID_AND_OLIGOPEPTIDE_SLC_TRANSPORTERS	0.9309	0.443356	1	1
REACTOME_CDT1_ASSOCIATION_WITH_THE_CDC6_ORC_ORIGIN_COMPLEX	9.999e-05	0.983202	1	1
REACTOME_BRANCHED_CHAIN_AMINO_ACID_CATABOLISM	0.110634	0.895796	1	1
REACTOME_SYNTHESIS_OF_DNA	9.999e-05	0.987401	1	1
REACTOME_NA_CL_DEPENDENT_NEUROTRANSMITTER_TRANSPORTERS	0.879627	0.617837	1	1
REACTOME_FORMATION_OF_FIBRIN_CLOT_CLOTTING_CASCADE	0.0803285	0.00710711	1	1
REACTOME_DEADENYLATION_OF_MRNA	0.00325899	0.48333	1	1
REACTOME_ZINC_TRANSPORTERS	0.686367	0.200061	1	1
REACTOME_DOUBLE_STRAND_BREAK_REPAIR	0.000100918	0.969354	1	1
REACTOME_METAL_ION_SLC_TRANSPORTERS	0.829953	0.107161	1	1
REACTOME_AUTODEGRADATION_OF_THE_E3_UBIQUITIN_LIGASE_COP1	0.0001	0.977702	1	1
REACTOME_SMOOTH_MUSCLE_CONTRACTION	0.000100674	0.228005	1	1
REACTOME_METABOLISM_OF_MRNA	9.999e-05	0.782722	1	1
REACTOME_DEADENYLATION_DEPENDENT_MRNA_DECAY	0.00010005	0.374863	1	1
REACTOME_ADP_SIGNALLING_THROUGH_P2RY12	0.145355	0.0895687	1	1
REACTOME_CELL_JUNCTION_ORGANIZATION	0.0132987	0.132187	1	1
REACTOME_AMINE_COMPOUND_SLC_TRANSPORTERS	0.981922	0.762763	1	1
REACTOME_PYRUVATE_METABOLISM	0.000101843	0.182768	1	1
REACTOME_GLUCOSE_TRANSPORT	0.00010006	0.884412	1	1
REACTOME_METABOLISM_OF_RNA	9.999e-05	0.811319	1	1
REACTOME_MITOTIC_G1_G1_S_PHASES	9.999e-05	0.836316	1	1
REACTOME_REGULATION_OF_MITOTIC_CELL_CYCLE	9.999e-05	0.983802	1	1
REACTOME_MITOTIC_M_M_G1_PHASES	9.999e-05	0.9999	1	1
REACTOME_MAP_KINASE_ACTIVATION_IN_TLR_CASCADE	0.0001	0.155384	1	1
REACTOME_ACTIVATION_OF_KAINATE_RECEPTORS_UPON_GLUTAMATE_BINDING	0.0909728	0.10301	1	1
REACTOME_MAPK_TARGETS_NUCLEAR_EVENTS_MEDIATED_BY_MAP_KINASES	0.00010018	0.164616	1	1
REACTOME_SYNTHESIS_AND_INTERCONVERSION_OF_NUCLEOTIDE_DI_AND_TRIPHOSPHATES	0.00397189	0.286805	1	1
REACTOME_RNA_POL_I_RNA_POL_III_AND_MITOCHONDRIAL_TRANSCRIPTION	9.999e-05	0.974303	1	1
REACTOME_JNK_C_JUN_KINASES_PHOSPHORYLATION_AND_ACTIVATION_MEDIATED_BY_ACTIVATED_HUMAN_TAK1	0.000102533	0.118897	1	1
REACTOME_ENERGY_DEPENDENT_REGULATION_OF_MTOR_BY_LKB1_AMPK	0.000306466	0.820459	1	1
REACTOME_MITOTIC_G2_G2_M_PHASES	9.999e-05	0.720828	1	1
REACTOME_ACTIVATED_TAK1_MEDIATES_P38_MAPK_ACTIVATION	0.000102155	0.208409	1	1
REACTOME_DNA_REPAIR	9.999e-05	0.9977	1	1
REACTOME_EFFECTS_OF_PIP2_HYDROLYSIS	0.590556	0.0734661	1	1
REACTOME_RNA_POL_II_PRE_TRANSCRIPTION_EVENTS	9.999e-05	0.891911	1	1
REACTOME_POST_TRANSLATIONAL_PROTEIN_MODIFICATION	0.826617	0.657934	1	1
REACTOME_CHROMOSOME_MAINTENANCE	9.999e-05	0.9998	1	1
REACTOME_DEPOSITION_OF_NEW_CENPA_CONTAINING_NUCLEOSOMES_AT_THE_CENTROMERE	9.999e-05	0.9999	1	1
REACTOME_L1CAM_INTERACTIONS	9.999e-05	0.0837916	1	1
REACTOME_NETRIN1_SIGNALING	0.0832583	0.20168	1	1
REACTOME_SIGNAL_TRANSDUCTION_BY_L1	0.00010009	0.486351	1	1
REACTOME_TRANSPORT_OF_VITAMINS_NUCLEOSIDES_AND_RELATED_MOLECULES	0.987276	0.0743223	1	1
REACTOME_RNA_POL_I_PROMOTER_OPENING	9.999e-05	0.9997	1	1
REACTOME_RECYCLING_PATHWAY_OF_L1	0.000100432	0.471236	1	1
REACTOME_RESPIRATORY_ELECTRON_TRANSPORT	0.00279972	1	1	1
REACTOME_ASPARAGINE_N_LINKED_GLYCOSYLATION	0.447055	0.750325	1	1
REACTOME_ASSEMBLY_OF_THE_PRE_REPLICATIVE_COMPLEX	9.999e-05	0.970303	1	1
REACTOME_BIOSYNTHESIS_OF_THE_N_GLYCAN_PRECURSOR_DOLICHOL_LIPID_LINKED_OLIGOSACCHARIDE_LLO_AND_TRANSFER_TO_A_NASCENT_PROTEIN	0.516042	0.73352	1	1
REACTOME_GLOBAL_GENOMIC_NER_GG_NER	0.00010016	0.894411	1	1
REACTOME_CGMP_EFFECTS	0.850528	0.275537	1	1
REACTOME_REGULATION_OF_SIGNALING_BY_CBL	0.000101843	0.154951	1	1
REACTOME_AMINO_ACID_SYNTHESIS_AND_INTERCONVERSION_TRANSAMINATION	0.000717728	0.573643	1	1
REACTOME_NEPHRIN_INTERACTIONS	0.000101543	0.345776	1	1
REACTOME_NITRIC_OXIDE_STIMULATES_GUANYLATE_CYCLASE	0.774469	0.0774542	1	1
REACTOME_RAP1_SIGNALLING	0.0288116	0.0742534	1	1
REACTOME_PROSTACYCLIN_SIGNALLING_THROUGH_PROSTACYCLIN_RECEPTOR	0.110378	0.136473	1	1
REACTOME_GABA_SYNTHESIS_RELEASE_REUPTAKE_AND_DEGRADATION	0.119011	0.698547	1	1
REACTOME_DESTABILIZATION_OF_MRNA_BY_BRF1	0.000306466	0.445987	1	1
REACTOME_TRAF6_MEDIATED_IRF7_ACTIVATION	0.000601082	0.772279	1	1
REACTOME_CIRCADIAN_CLOCK	0.0001	0.675532	1	1
REACTOME_TRAF6_MEDIATED_NFKB_ACTIVATION	0.000101082	0.0793746	1	1
REACTOME_FACTORS_INVOLVED_IN_MEGAKARYOCYTE_DEVELOPMENT_AND_PLATELET_PRODUCTION	9.999e-05	0.0917908	1	1
REACTOME_REGULATION_OF_MRNA_STABILITY_BY_PROTEINS_THAT_BIND_AU_RICH_ELEMENTS	9.999e-05	0.877312	1	1
REACTOME_INHIBITION_OF_VOLTAGE_GATED_CA2_CHANNELS_VIA_GBETA_GAMMA_SUBUNITS	0.746504	0.257031	1	1
REACTOME_GABA_B_RECEPTOR_ACTIVATION	0.368958	0.133087	1	1
REACTOME_DESTABILIZATION_OF_MRNA_BY_KSRP	0.000306466	0.449507	1	1
REACTOME_TRANSPORT_TO_THE_GOLGI_AND_SUBSEQUENT_MODIFICATION	0.847902	0.519848	1	1
REACTOME_IRON_UPTAKE_AND_TRANSPORT	0.228937	0.853915	1	1
REACTOME_DESTABILIZATION_OF_MRNA_BY_TRISTETRAPROLIN_TTP	0.000306466	0.290787	1	1
REACTOME_ION_TRANSPORT_BY_P_TYPE_ATPASES	0.881846	0.151485	1	1
REACTOME_GABA_RECEPTOR_ACTIVATION	0.748525	0.160084	1	1
REACTOME_KINESINS	0.00120809	0.91072	1	1
REACTOME_N_GLYCAN_ANTENNAE_ELONGATION_IN_THE_MEDIAL_TRANS_GOLGI	0.300546	0.833501	1	1
REACTOME_INTERFERON_SIGNALING	9.999e-05	0.0651935	1	1
REACTOME_NEGATIVE_REGULATORS_OF_RIG_I_MDA5_SIGNALING	0.00010018	0.546455	1	1
REACTOME_TRANSFERRIN_ENDOCYTOSIS_AND_RECYCLING	0.16266	0.953968	1	1
REACTOME_ION_CHANNEL_TRANSPORT	0.974603	0.214579	1	1
REACTOME_DESTABILIZATION_OF_MRNA_BY_AUF1_HNRNP_D0	0.0001	0.971303	1	1
REACTOME_RIG_I_MDA5_MEDIATED_INDUCTION_OF_IFN_ALPHA_BETA_PATHWAYS	9.999e-05	0.168983	1	1
REACTOME_LIGAND_GATED_ION_CHANNEL_TRANSPORT	0.00917431	0.572505	1	1
REACTOME_FORMATION_OF_INCISION_COMPLEX_IN_GG_NER	0.00010142	0.903287	1	1
REACTOME_ENDOSOMAL_SORTING_COMPLEX_REQUIRED_FOR_TRANSPORT_ESCRT	0.00823541	0.989796	1	1
REACTOME_MEIOTIC_RECOMBINATION	9.999e-05	0.9999	1	1
REACTOME_PLATELET_AGGREGATION_PLUG_FORMATION	0.00010006	0.179982	1	1
REACTOME_SIGNALING_BY_NOTCH	9.999e-05	0.275672	1	1
REACTOME_LAGGING_STRAND_SYNTHESIS	0.000101543	0.581878	1	1
REACTOME_DNA_REPLICATION	9.999e-05	0.9998	1	1
REACTOME_CLEAVAGE_OF_GROWING_TRANSCRIPT_IN_THE_TERMINATION_REGION_	0.00010004	0.269573	1	1
REACTOME_PKB_MEDIATED_EVENTS	0.000100261	0.737921	1	1
REACTOME_E2F_MEDIATED_REGULATION_OF_DNA_REPLICATION	0.00010013	0.732327	1	1
REACTOME_SIGNALING_BY_INSULIN_RECEPTOR	9.999e-05	0.105989	1	1
REACTOME_PURINE_METABOLISM	0.00420547	0.112589	1	1
REACTOME_RNA_POL_III_TRANSCRIPTION_INITIATION_FROM_TYPE_3_PROMOTER	0.000100432	0.806523	1	1
REACTOME_APOPTOSIS	9.999e-05	0.872013	1	1
REACTOME_LIPID_DIGESTION_MOBILIZATION_AND_TRANSPORT	0.10089	0.00809919	1	1
REACTOME_INFLUENZA_LIFE_CYCLE	9.999e-05	0.858714	1	1
REACTOME_INFLUENZA_VIRAL_RNA_TRANSCRIPTION_AND_REPLICATION	9.999e-05	0.810719	1	1
REACTOME_NEP_NS2_INTERACTS_WITH_THE_CELLULAR_EXPORT_MACHINERY	0.000100432	0.566383	1	1
REACTOME_HIV_INFECTION	9.999e-05	0.940906	1	1
REACTOME_TRANSPORT_OF_RIBONUCLEOPROTEINS_INTO_THE_HOST_NUCLEUS	0.000100432	0.789895	1	1
REACTOME_HIV_LIFE_CYCLE	9.999e-05	0.829417	1	1
REACTOME_ABORTIVE_ELONGATION_OF_HIV1_TRANSCRIPT_IN_THE_ABSENCE_OF_TAT	0.000101543	0.675196	1	1
REACTOME_HOST_INTERACTIONS_OF_HIV_FACTORS	9.999e-05	0.835916	1	1
REACTOME_RNA_POL_III_TRANSCRIPTION_TERMINATION	0.000101543	0.495585	1	1
REACTOME_RESPIRATORY_ELECTRON_TRANSPORT_ATP_SYNTHESIS_BY_CHEMIOSMOTIC_COUPLING_AND_HEAT_PRODUCTION_BY_UNCOUPLING_PROTEINS_	0.00049995	1	1	1
REACTOME_FORMATION_OF_THE_HIV1_EARLY_ELONGATION_COMPLEX	0.000100261	0.905281	1	1
REACTOME_LATE_PHASE_OF_HIV_LIFE_CYCLE	9.999e-05	0.882912	1	1
REACTOME_SHC_MEDIATED_SIGNALLING	0.000102965	0.39891	1	1
REACTOME_INTERACTIONS_OF_VPR_WITH_HOST_CELLULAR_PROTEINS	0.00010019	0.532247	1	1
REACTOME_APC_C_CDH1_MEDIATED_DEGRADATION_OF_CDC20_AND_OTHER_APC_C_CDH1_TARGETED_PROTEINS_IN_LATE_MITOSIS_EARLY_G1	9.999e-05	0.949705	1	1
REACTOME_ACTIVATION_OF_ATR_IN_RESPONSE_TO_REPLICATION_STRESS	0.00010011	0.819118	1	1
REACTOME_APC_C_CDC20_MEDIATED_DEGRADATION_OF_MITOTIC_PROTEINS	9.999e-05	0.952205	1	1
REACTOME_GLUCURONIDATION	0.710843	0.462181	1	1
REACTOME_AUTODEGRADATION_OF_CDH1_BY_CDH1_APC_C	9.999e-05	0.915308	1	1
REACTOME_REGULATION_OF_GLUCOKINASE_BY_GLUCOKINASE_REGULATORY_PROTEIN	0.000100432	0.656963	1	1
REACTOME_MITOTIC_PROMETAPHASE	9.999e-05	0.943306	1	1
REACTOME_APC_C_CDC20_MEDIATED_DEGRADATION_OF_CYCLIN_B	0.000101543	0.235601	1	1
REACTOME_SCF_BETA_TRCP_MEDIATED_DEGRADATION_OF_EMI1	0.0001	0.989001	1	1
REACTOME_LIPOPROTEIN_METABOLISM	0.190295	0.35084	1	1
REACTOME_G1_S_SPECIFIC_TRANSCRIPTION	0.000102155	0.966606	1	1
REACTOME_CONVERSION_FROM_APC_C_CDC20_TO_APC_C_CDH1_IN_LATE_ANAPHASE	0.000102533	0.109836	1	1
REACTOME_PHOSPHORYLATION_OF_THE_APC_C	0.000102155	0.109535	1	1
REACTOME_GLUTATHIONE_CONJUGATION	0.548179	0.244738	1	1
REACTOME_COMPLEMENT_CASCADE	0.709031	0.00020014	1	1
REACTOME_PHASE_II_CONJUGATION	0.669233	0.0707929	1	1
REACTOME_ACTIVATION_OF_BH3_ONLY_PROTEINS	0.000102533	0.962952	1	1
REACTOME_RNA_POL_III_CHAIN_ELONGATION	0.000102155	0.806377	1	1
REACTOME_VOLTAGE_GATED_POTASSIUM_CHANNELS	0.707454	0.10149	1	1
REACTOME_MEIOTIC_SYNAPSIS	9.999e-05	0.9998	1	1
REACTOME_CLASS_I_MHC_MEDIATED_ANTIGEN_PROCESSING_PRESENTATION	9.999e-05	0.447955	1	1
REACTOME_NONSENSE_MEDIATED_DECAY_ENHANCED_BY_THE_EXON_JUNCTION_COMPLEX	9.999e-05	0.635036	1	1
REACTOME_PIP3_ACTIVATES_AKT_SIGNALING	0.000100361	0.906553	1	1
REACTOME_ANTIGEN_PROCESSING_UBIQUITINATION_PROTEASOME_DEGRADATION	9.999e-05	0.947605	1	1
REACTOME_INFLAMMASOMES	0.0151748	0.0749018	1	1
REACTOME_POTASSIUM_CHANNELS	0.948005	0.10089	1	1
REACTOME_INWARDLY_RECTIFYING_K_CHANNELS	0.809958	0.224945	1	1
REACTOME_AMYLOIDS	9.999e-05	0.541546	1	1
REACTOME_PACKAGING_OF_TELOMERE_ENDS	0.00010001	0.9998	1	1
REACTOME_TELOMERE_MAINTENANCE	9.999e-05	0.9998	1	1
REACTOME_APC_CDC20_MEDIATED_DEGRADATION_OF_NEK2A	0.000101082	0.488274	1	1
REACTOME_EXTENSION_OF_TELOMERES	0.000100361	0.846323	1	1
REACTOME_G2_M_CHECKPOINTS	0.00010005	0.886611	1	1
REACTOME_S_PHASE	9.999e-05	0.981402	1	1
REACTOME_SCFSKP2_MEDIATED_DEGRADATION_OF_P27_P21	9.999e-05	0.987001	1	1
REACTOME_DNA_STRAND_ELONGATION	0.00010018	0.544454	1	1
REACTOME_CHOLESTEROL_BIOSYNTHESIS	0.0448802	0.64532	1	1
REACTOME_GAP_JUNCTION_TRAFFICKING	0.125038	0.0486486	1	1
REACTOME_VIF_MEDIATED_DEGRADATION_OF_APOBEC3G	0.0001	0.982202	1	1
REACTOME_GAP_JUNCTION_ASSEMBLY	0.717744	0.0509483	1	1
REACTOME_SYNTHESIS_OF_GLYCOSYLPHOSPHATIDYLINOSITOL_GPI	0.28169	0.929994	1	1
REACTOME_RNA_POL_I_TRANSCRIPTION_INITIATION	0.000100898	0.968468	1	1
REACTOME_PYRIMIDINE_METABOLISM	0.833619	0.196177	1	1
REACTOME_INTRINSIC_PATHWAY_FOR_APOPTOSIS	0.000100231	0.906181	1	1
REACTOME_APOPTOTIC_EXECUTION_PHASE	0.0001	0.584442	1	1
REACTOME_SHC_RELATED_EVENTS	0.000102155	0.40894	1	1
DNA_METABOLIC_PROCESS	9.999e-05	0.982902	1	1
AMINO_SUGAR_METABOLIC_PROCESS	0.220779	0.063817	1	1
BIOPOLYMER_CATABOLIC_PROCESS	9.999e-05	0.814019	1	1
DNA_REPAIR	9.999e-05	0.991401	1	1
RESPONSE_TO_VIRUS	0.0008	0.20158	1	1
MUSCLE_DEVELOPMENT	0.00019998	0.708729	1	1
POSITIVE_REGULATION_OF_CELL_DIFFERENTIATION	0.000402374	0.105506	1	1
MITOTIC_CELL_CYCLE_CHECKPOINT	0.000101082	0.849649	1	1
ACTIN_FILAMENT_ORGANIZATION	0.00797094	0.0594892	1	1
PROTEIN_FOLDING	9.999e-05	0.992701	1	1
AXON_GUIDANCE	0.339634	0.0981159	1	1
LIPID_CATABOLIC_PROCESS	0.755229	0.181682	1	1
PHOSPHOLIPID_BIOSYNTHETIC_PROCESS	0.838419	0.605039	1	1
CYTOKINESIS	0.000102965	0.193357	1	1
SPLICEOSOME_ASSEMBLY	0.000101082	0.874023	1	1
GLYCEROPHOSPHOLIPID_BIOSYNTHETIC_PROCESS	0.885694	0.641728	1	1
NUCLEOBASENUCLEOSIDE_AND_NUCLEOTIDE_METABOLIC_PROCESS	0.0616	0.0546945	1	1
NUCLEAR_IMPORT	0.0001	0.260474	1	1
PROTEIN_AUTOPROCESSING	0.0270433	0.079508	1	1
POSITIVE_REGULATION_OF_RESPONSE_TO_STIMULUS	0.00570285	0.0956904	1	1
NEGATIVE_REGULATION_OF_MULTICELLULAR_ORGANISMAL_PROCESS	0.388037	0.124037	1	1
REGULATION_OF_SECRETION	0.33937	0.0205979	1	1
BIOGENIC_AMINE_METABOLIC_PROCESS	0.723159	0.27615	1	1
ESTABLISHMENT_OF_PROTEIN_LOCALIZATION	9.999e-05	0.479252	1	1
GLUCOSE_METABOLIC_PROCESS	0.000100361	0.0530371	1	1
REGULATION_OF_DEFENSE_RESPONSE	0.253656	0.130548	1	1
ONE_CARBON_COMPOUND_METABOLIC_PROCESS	0.000100432	0.377751	1	1
NEGATIVE_REGULATION_OF_DNA_METABOLIC_PROCESS	0.000101843	0.76544	1	1
GLYCOLIPID_METABOLIC_PROCESS	0.929355	0.39998	1	1
INORGANIC_ANION_TRANSPORT	0.874835	0.0366124	1	1
REGULATION_OF_DNA_BINDING	0.0001	0.0807919	1	1
CHROMATIN_REMODELING	0.000100593	0.465866	1	1
SYNAPTOGENESIS	0.443763	0.0487046	1	1
GLYCOPROTEIN_METABOLIC_PROCESS	0.554845	0.225477	1	1
NEGATIVE_REGULATION_OF_CELLULAR_PROTEIN_METABOLIC_PROCESS	0.00149985	0.233277	1	1
VIRAL_GENOME_REPLICATION	0.00172624	0.524674	1	1
PROTEIN_AMINO_ACID_N_LINKED_GLYCOSYLATION	0.763255	0.493449	1	1
AMINO_ACID_TRANSPORT	0.697298	0.282798	1	1
FEMALE_PREGNANCY	0.0748	0.00079992	1	1
CHROMATIN_ASSEMBLY	0.0050241	0.731235	1	1
NEGATIVE_REGULATION_OF_TRANSPORT	0.0271805	0.486343	1	1
POSITIVE_REGULATION_OF_TRANSCRIPTION_FROM_RNA_POLYMERASE_II_PROMOTER	9.999e-05	0.135386	1	1
GLUTAMATE_SIGNALING_PATHWAY	0.436613	0.340173	1	1
TUBE_MORPHOGENESIS	0.123044	0.144875	1	1
DI___TRI_VALENT_INORGANIC_CATION_TRANSPORT	0.121294	0.531447	1	1
DETECTION_OF_ABIOTIC_STIMULUS	0.541836	0.8955	1	1
COFACTOR_METABOLIC_PROCESS	0.113389	0.291571	1	1
ORGANIC_ACID_TRANSPORT	0.79982	0.0186981	1	1
T_CELL_PROLIFERATION	0.263607	0.0163438	1	1
POSITIVE_REGULATION_OF_IMMUNE_SYSTEM_PROCESS	0.0172	0.0593941	1	1
REGULATION_OF_ANATOMICAL_STRUCTURE_MORPHOGENESIS	0.348456	0.375976	1	1
SECRETORY_PATHWAY	0.00509949	0.534947	1	1
PEROXISOME_ORGANIZATION_AND_BIOGENESIS	0.701323	0.98208	1	1
MEIOSIS_I	0.000101543	0.948926	1	1
MEMBRANE_LIPID_METABOLIC_PROCESS	0.888611	0.368063	1	1
REGULATION_OF_DNA_REPLICATION	0.00010142	0.562111	1	1
NEGATIVE_REGULATION_OF_CELLULAR_BIOSYNTHETIC_PROCESS	0.0157362	0.710811	1	1
DEVELOPMENTAL_MATURATION	0.177004	0.197345	1	1
RESPONSE_TO_ENDOGENOUS_STIMULUS	9.999e-05	0.492851	1	1
REPRODUCTIVE_PROCESS	0.00029997	0.172283	1	1
SECRETION_BY_CELL	0.00229977	0.129587	1	1
PATTERN_SPECIFICATION_PROCESS	0.00240457	0.106753	1	1
LYMPHOCYTE_DIFFERENTIATION	0.00522246	0.263796	1	1
CELL_STRUCTURE_DISASSEMBLY_DURING_APOPTOSIS	0.0100825	0.168779	1	1
NUCLEOBASENUCLEOSIDENUCLEOTIDE_AND_NUCLEIC_ACID_TRANSPORT	0.00010019	0.405541	1	1
RESPONSE_TO_NUTRIENT	0.21565	0.148193	1	1
SULFUR_METABOLIC_PROCESS	0.830498	0.0569943	1	1
STRIATED_MUSCLE_DEVELOPMENT	0.004002	0.430257	1	1
M_PHASE	9.999e-05	0.740326	1	1
REGULATION_OF_CELL_MIGRATION	0.000200521	0.471136	1	1
COENZYME_METABOLIC_PROCESS	0.111267	0.240976	1	1
MYOBLAST_DIFFERENTIATION	0.0522015	0.367833	1	1
INTRACELLULAR_TRANSPORT	9.999e-05	0.656334	1	1
INTRACELLULAR_PROTEIN_TRANSPORT	9.999e-05	0.820418	1	1
HEMOPOIESIS	9.999e-05	0.131287	1	1
MICROTUBULE_BASED_PROCESS	9.999e-05	0.389061	1	1
RESPONSE_TO_EXTRACELLULAR_STIMULUS	0.0782017	0.119612	1	1
APOPTOTIC_NUCLEAR_CHANGES	0.00456946	0.390741	1	1
INDUCTION_OF_APOPTOSIS_BY_EXTRACELLULAR_SIGNALS	0.00140506	0.179272	1	1
SULFUR_COMPOUND_BIOSYNTHETIC_PROCESS	0.691924	0.187487	1	1
GAMETE_GENERATION	0.0019998	0.291771	1	1
POSITIVE_REGULATION_OF_BINDING	0.00110287	0.323797	1	1
CELLULAR_COMPONENT_DISASSEMBLY	0.000701332	0.116312	1	1
IMMUNE_SYSTEM_DEVELOPMENT	9.999e-05	0.0972903	1	1
TRANSLATIONAL_INITIATION	0.00010007	0.914309	1	1
ORGANELLE_ORGANIZATION_AND_BIOGENESIS	9.999e-05	0.375262	1	1
DNA_INTEGRITY_CHECKPOINT	0.000302024	0.64677	1	1
STEROID_METABOLIC_PROCESS	0.238476	0.222178	1	1
ESTABLISHMENT_OF_CELLULAR_LOCALIZATION	9.999e-05	0.140386	1	1
AEROBIC_RESPIRATION	0.202121	0.638418	1	1
SKELETAL_DEVELOPMENT	0.0277972	0.0635936	1	1
REGULATION_OF_GROWTH	0.00049995	0.262274	1	1
NUCLEAR_TRANSPORT	9.999e-05	0.663034	1	1
LIPID_TRANSPORT	0.378885	0.707295	1	1
CELLULAR_PROTEIN_CATABOLIC_PROCESS	9.999e-05	0.541446	1	1
REGULATION_OF_MUSCLE_CONTRACTION	0.0650894	0.500803	1	1
RESPONSE_TO_LIGHT_STIMULUS	0.0056	0.891811	1	1
REGULATION_OF_TRANSLATIONAL_INITIATION	0.00010018	0.794979	1	1
PROTEIN_TARGETING	9.999e-05	0.874413	1	1
VIRAL_INFECTIOUS_CYCLE	0.00110198	0.339734	1	1
VIRAL_REPRODUCTIVE_PROCESS	0.00010009	0.341566	1	1
REGULATION_OF_MITOSIS	0.00010005	0.450455	1	1
CARBOXYLIC_ACID_METABOLIC_PROCESS	0.0863914	0.020098	1	1
REGULATION_OF_MAPKKK_CASCADE	0.00933063	0.499899	1	1
PROTEIN_AMINO_ACID_AUTOPHOSPHORYLATION	0.0160305	0.109811	1	1
MICROTUBULE_CYTOSKELETON_ORGANIZATION_AND_BIOGENESIS	0.00010011	0.810619	1	1
NUCLEAR_ORGANIZATION_AND_BIOGENESIS	0.000400922	0.691076	1	1
PROTEIN_IMPORT	9.999e-05	0.679632	1	1
SEXUAL_REPRODUCTION	0.040296	0.344866	1	1
INTERPHASE	9.999e-05	0.181282	1	1
CARBOHYDRATE_TRANSPORT	0.378554	0.0444579	1	1
MUSCLE_CELL_DIFFERENTIATION	0.0139267	0.258187	1	1
REGULATION_OF_G_PROTEIN_COUPLED_RECEPTOR_PROTEIN_SIGNALING_PATHWAY	0.265765	0.00721082	1	1
AMINO_ACID_METABOLIC_PROCESS	0.0989901	0.612639	1	1
CALCIUM_MEDIATED_SIGNALING	0.136017	0.272727	1	1
I_KAPPAB_KINASE_NF_KAPPAB_CASCADE	9.999e-05	0.0930907	1	1
TUBE_DEVELOPMENT	0.118546	0.105814	1	1
CELL_CYCLE_PROCESS	9.999e-05	0.385361	1	1
FATTY_ACID_OXIDATION	0.115694	0.44478	1	1
SPHINGOLIPID_METABOLIC_PROCESS	0.803548	0.148345	1	1
MITOTIC_SISTER_CHROMATID_SEGREGATION	0.000102533	0.264975	1	1
NEGATIVE_REGULATION_OF_PROTEIN_METABOLIC_PROCESS	0.00060006	0.235776	1	1
REGULATION_OF_PEPTIDYL_TYROSINE_PHOSPHORYLATION	0.0218613	0.129769	1	1
POSITIVE_REGULATION_OF_TRANSPORT	0.00595298	0.0588766	1	1
TRANSCRIPTION_INITIATION	0.00010011	0.141886	1	1
AMINO_ACID_DERIVATIVE_METABOLIC_PROCESS	0.622672	0.458112	1	1
PHAGOCYTOSIS	0.399734	0.051646	1	1
REGULATION_OF_DNA_METABOLIC_PROCESS	9.999e-05	0.713629	1	1
REGULATION_OF_CELL_ADHESION	0.00480529	0.194781	1	1
MEMBRANE_LIPID_BIOSYNTHETIC_PROCESS	0.9604	0.276872	1	1
PROTEIN_DNA_COMPLEX_ASSEMBLY	0.0001	0.283972	1	1
CALCIUM_ION_TRANSPORT	0.0988559	0.774987	1	1
REGULATION_OF_T_CELL_ACTIVATION	0.0260678	0.165065	1	1
NEGATIVE_REGULATION_OF_GROWTH	0.0022011	0.136986	1	1
MEIOTIC_CELL_CYCLE	0.00010009	0.985601	1	1
DETECTION_OF_STIMULUS	0.7366	0.0360964	1	1
CELLULAR_PROTEIN_COMPLEX_ASSEMBLY	0.00540865	0.247475	1	1
CELLULAR_CATABOLIC_PROCESS	9.999e-05	0.655334	1	1
MITOTIC_CELL_CYCLE	9.999e-05	0.517348	1	1
LIPOPROTEIN_METABOLIC_PROCESS	0.806949	0.310431	1	1
LIPID_METABOLIC_PROCESS	0.681332	0.00139986	1	1
CELLULAR_BIOSYNTHETIC_PROCESS	9.999e-05	0.0688931	1	1
ORGANIC_ACID_METABOLIC_PROCESS	0.0812919	0.0245975	1	1
ACTIVATION_OF_NF_KAPPAB_TRANSCRIPTION_FACTOR	0.00101843	0.310805	1	1
REGULATION_OF_CELLULAR_COMPONENT_ORGANIZATION_AND_BIOGENESIS	9.999e-05	0.168783	1	1
MYELOID_CELL_DIFFERENTIATION	0.00010006	0.0911909	1	1
CELL_CYCLE_PHASE	9.999e-05	0.464754	1	1
LEUKOCYTE_DIFFERENTIATION	0.00030018	0.338466	1	1
JNK_CASCADE	0.002	0.473553	1	1
POSITIVE_REGULATION_OF_I_KAPPAB_KINASE_NF_KAPPAB_CASCADE	9.999e-05	0.148785	1	1
REGULATION_OF_RAS_PROTEIN_SIGNAL_TRANSDUCTION	0.33357	0.100542	1	1
RHYTHMIC_PROCESS	0.00310808	0.504404	1	1
NITROGEN_COMPOUND_METABOLIC_PROCESS	0.229677	0.0847915	1	1
VIRAL_REPRODUCTION	0.00010005	0.265273	1	1
MONOCARBOXYLIC_ACID_METABOLIC_PROCESS	0.451055	0.0555944	1	1
REGULATION_OF_NUCLEOCYTOPLASMIC_TRANSPORT	0.00060551	0.205709	1	1
BRAIN_DEVELOPMENT	0.7556	0.0329967	1	1
IMMUNE_EFFECTOR_PROCESS	0.0138083	0.090391	1	1
RESPONSE_TO_NUTRIENT_LEVELS	0.124787	0.121361	1	1
LIPID_BIOSYNTHETIC_PROCESS	0.472353	0.333967	1	1
POSITIVE_REGULATION_OF_HYDROLASE_ACTIVITY	9.999e-05	0.160384	1	1
AMINO_ACID_CATABOLIC_PROCESS	0.143446	0.0988989	1	1
CELL_CYCLE_CHECKPOINT_GO_0000075	0.00010001	0.907309	1	1
POSITIVE_REGULATION_OF_CASPASE_ACTIVITY	0.00010018	0.356643	1	1
REGULATION_OF_TRANSCRIPTION_FROM_RNA_POLYMERASE_II_PROMOTER	9.999e-05	0.0636936	1	1
CELLULAR_CARBOHYDRATE_METABOLIC_PROCESS	0.0913909	0.00989901	1	1
REGULATION_OF_TRANSCRIPTION_FACTOR_ACTIVITY	0.00010005	0.120988	1	1
CELL_RECOGNITION	0.820776	0.137779	1	1
PROTEOGLYCAN_METABOLIC_PROCESS	0.663297	0.330689	1	1
DNA_REPLICATION_INITIATION	0.000102533	0.853821	1	1
REGULATION_OF_MYELOID_CELL_DIFFERENTIATION	0.00588952	0.660732	1	1
CHROMOSOME_SEGREGATION	0.00010016	0.787321	1	1
ANION_TRANSPORT	0.835487	0.193397	1	1
PROTEIN_POLYMERIZATION	0.0116775	0.09827	1	1
ALCOHOL_METABOLIC_PROCESS	0.00069993	0.19948	1	1
TRNA_METABOLIC_PROCESS	0.00152315	0.968894	1	1
ELECTRON_TRANSPORT_GO_0006118	0.1922	0.0492951	1	1
METAL_ION_TRANSPORT	0.79962	0.149085	1	1
ACTIVATION_OF_IMMUNE_RESPONSE	0.102462	0.185028	1	1
RIBONUCLEOPROTEIN_COMPLEX_BIOGENESIS_AND_ASSEMBLY	9.999e-05	0.986201	1	1
MITOCHONDRION_ORGANIZATION_AND_BIOGENESIS	0.0111	0.681832	1	1
RNA_PROCESSING	9.999e-05	0.60004	1	1
B_CELL_ACTIVATION	0.127282	0.0498092	1	1
EXTRACELLULAR_STRUCTURE_ORGANIZATION_AND_BIOGENESIS	0.0901623	0.172483	1	1
DNA_CATABOLIC_PROCESS	0.000100898	0.652078	1	1
PROTEIN_IMPORT_INTO_NUCLEUS	0.00010001	0.317468	1	1
REGULATION_OF_NEUROTRANSMITTER_LEVELS	0.315912	0.422934	1	1
REGULATION_OF_CELL_DIFFERENTIATION	9.999e-05	0.120788	1	1
SENSORY_PERCEPTION	0.964704	0.0184982	1	1
NEGATIVE_REGULATION_OF_DNA_BINDING	0.00112371	0.0616128	1	1
PROTEIN_RNA_COMPLEX_ASSEMBLY	9.999e-05	0.946605	1	1
ESTABLISHMENT_OF_ORGANELLE_LOCALIZATION	0.00377975	0.113778	1	1
CALCIUM_INDEPENDENT_CELL_CELL_ADHESION	0.979009	0.525577	1	1
NUCLEAR_EXPORT	0.00010013	0.624138	1	1
REGULATION_OF_ORGANELLE_ORGANIZATION_AND_BIOGENESIS	0.00010005	0.170683	1	1
AMINE_CATABOLIC_PROCESS	0.173324	0.162365	1	1
RESPONSE_TO_BACTERIUM	0.49474	0.0004004	1	1
CELLULAR_COMPONENT_ASSEMBLY	9.999e-05	0.0554945	1	1
HEMOPOIETIC_OR_LYMPHOID_ORGAN_DEVELOPMENT	9.999e-05	0.144286	1	1
PROTEIN_MODIFICATION_BY_SMALL_PROTEIN_CONJUGATION	0.00010005	0.289471	1	1
GROWTH	9.999e-05	0.151185	1	1
EXCRETION	0.407945	0.0979902	1	1
POSITIVE_REGULATION_OF_TRANSCRIPTION_FACTOR_ACTIVITY	0.000704722	0.283684	1	1
PROTEIN_UBIQUITINATION	0.00010005	0.435656	1	1
CARBOXYLIC_ACID_TRANSPORT	0.777989	0.019698	1	1
NEGATIVE_REGULATION_OF_CELLULAR_COMPONENT_ORGANIZATION_AND_BIOGENESIS	0.000100231	0.762953	1	1
DEVELOPMENT_OF_PRIMARY_SEXUAL_CHARACTERISTICS	0.0156674	0.49314	1	1
PROTEIN_CATABOLIC_PROCESS	9.999e-05	0.685831	1	1
NEGATIVE_REGULATION_OF_CELL_ADHESION	0.00510777	0.437531	1	1
PROTEOLYSIS	9.999e-05	0.311569	1	1
SECONDARY_METABOLIC_PROCESS	0.562017	0.502201	1	1
VITAMIN_METABOLIC_PROCESS	0.690162	0.0182221	1	1
MAINTENANCE_OF_LOCALIZATION	0.00827531	0.583083	1	1
REGULATION_OF_ANGIOGENESIS	0.00723109	0.193474	1	1
ENERGY_DERIVATION_BY_OXIDATION_OF_ORGANIC_COMPOUNDS	0.0111067	0.126687	1	1
SYNAPTIC_TRANSMISSION	0.0591941	0.0617938	1	1
RESPONSE_TO_OXIDATIVE_STRESS	0.00149985	0.133687	1	1
AMINO_ACID_AND_DERIVATIVE_METABOLIC_PROCESS	0.110889	0.627437	1	1
SYNAPSE_ORGANIZATION_AND_BIOGENESIS	0.389973	0.102592	1	1
REGULATION_OF_CYTOKINE_PRODUCTION	0.000603561	0.147633	1	1
REGULATION_OF_HEART_CONTRACTION	0.0471157	0.131932	1	1
COVALENT_CHROMATIN_MODIFICATION	0.000100593	0.768238	1	1
REGULATION_OF_ACTION_POTENTIAL	0.0290122	0.633474	1	1
RRNA_PROCESSING	0.000308896	0.908091	1	1
CELL_DIVISION	0.000102155	0.303468	1	1
RESPONSE_TO_ABIOTIC_STIMULUS	9.999e-05	0.89741	1	1
HOMEOSTASIS_OF_NUMBER_OF_CELLS	0.00010142	0.0665998	1	1
PROTEIN_SECRETION	0.227364	0.00040008	1	1
PROTEIN_AMINO_ACID_LIPIDATION	0.934562	0.676309	1	1
NEGATIVE_REGULATION_OF_CELL_DIFFERENTIATION	0.00592132	0.363045	1	1
MACROMOLECULE_LOCALIZATION	9.999e-05	0.314869	1	1
CELLULAR_RESPONSE_TO_STIMULUS	0.00274167	0.647301	1	1
MICROTUBULE_ORGANIZING_CENTER_ORGANIZATION_AND_BIOGENESIS	0.0085102	0.816687	1	1
INTERACTION_WITH_HOST	0.00132802	0.377227	1	1
MRNA_PROCESSING_GO_0006397	9.999e-05	0.345265	1	1
G_PROTEIN_SIGNALING_ADENYLATE_CYCLASE_ACTIVATING_PATHWAY	0.20672	0.106534	1	1
RNA_EXPORT_FROM_NUCLEUS	0.00010142	0.505517	1	1
MACROMOLECULE_CATABOLIC_PROCESS	9.999e-05	0.768723	1	1
POSITIVE_REGULATION_OF_T_CELL_ACTIVATION	0.0639846	0.181161	1	1
NEUROLOGICAL_SYSTEM_PROCESS	0.424058	0.0117988	1	1
EPIDERMAL_GROWTH_FACTOR_RECEPTOR_SIGNALING_PATHWAY	0.00010142	0.312187	1	1
STEROID_HORMONE_RECEPTOR_SIGNALING_PATHWAY	0.00010142	0.451555	1	1
REGULATION_OF_MITOTIC_CELL_CYCLE	0.00544849	0.816635	1	1
CELLULAR_LIPID_CATABOLIC_PROCESS	0.593152	0.574443	1	1
EPIDERMIS_DEVELOPMENT	9.999e-05	0.0963904	1	1
REGULATION_OF_RESPONSE_TO_STIMULUS	0.00249975	0.0921908	1	1
SODIUM_ION_TRANSPORT	0.972752	0.039318	1	1
CELLULAR_HOMEOSTASIS	0.00089991	0.0531947	1	1
GLYCOPROTEIN_BIOSYNTHETIC_PROCESS	0.769523	0.257674	1	1
ICOSANOID_METABOLIC_PROCESS	0.405659	0.072385	1	1
PHOSPHOINOSITIDE_BIOSYNTHETIC_PROCESS	0.915232	0.905115	1	1
SECRETION	0.00249975	0.166383	1	1
DNA_REPLICATION	9.999e-05	0.939406	1	1
POSITIVE_REGULATION_OF_CELLULAR_COMPONENT_ORGANIZATION_AND_BIOGENESIS	0.00430258	0.146885	1	1
GENERATION_OF_A_SIGNAL_INVOLVED_IN_CELL_CELL_SIGNALING	0.282134	0.351251	1	1
CELL_CELL_ADHESION	0.357664	0.0369963	1	1
POSITIVE_REGULATION_OF_LYMPHOCYTE_ACTIVATION	0.0629216	0.343055	1	1
DNA_DAMAGE_RESPONSESIGNAL_TRANSDUCTION	0.00010009	0.388161	1	1
EMBRYONIC_MORPHOGENESIS	0.0133824	0.206498	1	1
DIGESTION	0.487344	0.0486951	1	1
NEGATIVE_REGULATION_OF_TRANSCRIPTION_FROM_RNA_POLYMERASE_II_PROMOTER	9.999e-05	0.161984	1	1
NUCLEOTIDE_BIOSYNTHETIC_PROCESS	0.242387	0.0276604	1	1
LIPOPROTEIN_BIOSYNTHETIC_PROCESS	0.861404	0.573301	1	1
INTRACELLULAR_RECEPTOR_MEDIATED_SIGNALING_PATHWAY	0.000101082	0.533674	1	1
NEGATIVE_REGULATION_OF_MAP_KINASE_ACTIVITY	0.331188	0.113156	1	1
DNA_DAMAGE_CHECKPOINT	0.00273834	0.651838	1	1
REGULATION_OF_CYCLIN_DEPENDENT_PROTEIN_KINASE_ACTIVITY	0.00010004	0.162684	1	1
GOLGI_VESICLE_TRANSPORT	0.010201	0.913309	1	1
PROTEIN_PROCESSING	0.0008	0.070393	1	1
OXYGEN_AND_REACTIVE_OXYGEN_SPECIES_METABOLIC_PROCESS	0.372617	0.0142599	1	1
CELLULAR_LIPID_METABOLIC_PROCESS	0.738826	0.0327967	1	1
DEFENSE_RESPONSE_TO_BACTERIUM	0.477517	0.00100341	1	1
DOUBLE_STRAND_BREAK_REPAIR	0.000100918	0.971474	1	1
GLYCEROPHOSPHOLIPID_METABOLIC_PROCESS	0.7873	0.580942	1	1
CELLULAR_MACROMOLECULE_CATABOLIC_PROCESS	9.999e-05	0.659834	1	1
EXOCYTOSIS	0.412564	0.0993994	1	1
REGULATION_OF_GENE_EXPRESSION_EPIGENETIC	0.00010018	0.393779	1	1
REGULATION_OF_INTRACELLULAR_TRANSPORT	0.000905341	0.208709	1	1
SKELETAL_MUSCLE_DEVELOPMENT	0.0104188	0.394239	1	1
ENDOSOME_TRANSPORT	0.0259308	0.0632569	1	1
BONE_REMODELING	0.165481	0.147144	1	1
PEPTIDYL_AMINO_ACID_MODIFICATION	0.00039996	0.174483	1	1
EMBRYONIC_DEVELOPMENT	0.0009999	0.111089	1	1
PROTEIN_AMINO_ACID_O_LINKED_GLYCOSYLATION	0.743864	0.282185	1	1
REGULATION_OF_SMALL_GTPASE_MEDIATED_SIGNAL_TRANSDUCTION	0.313692	0.239215	1	1
REGULATION_OF_BLOOD_PRESSURE	0.113533	0.534043	1	1
ESTABLISHMENT_AND_OR_MAINTENANCE_OF_CELL_POLARITY	0.109058	0.420667	1	1
NUCLEOTIDE_EXCISION_REPAIR	0.00010142	0.949348	1	1
REGULATION_OF_ENDOCYTOSIS	0.0175331	0.200969	1	1
RNA_SPLICINGVIA_TRANSESTERIFICATION_REACTIONS	0.00010011	0.926507	1	1
DNA_RECOMBINATION	0.0001	0.888711	1	1
T_CELL_ACTIVATION	0.0442	0.0580942	1	1
ER_TO_GOLGI_VESICLE_MEDIATED_TRANSPORT	0.334148	0.881603	1	1
HISTONE_MODIFICATION	0.000100674	0.837137	1	1
AMINE_METABOLIC_PROCESS	0.293571	0.105689	1	1
TRANSCRIPTION_INITIATION_FROM_RNA_POLYMERASE_II_PROMOTER	0.000100231	0.237347	1	1
CARBOHYDRATE_METABOLIC_PROCESS	0.577642	0.0305969	1	1
RESPONSE_TO_UV	0.000100432	0.367057	1	1
NEGATIVE_REGULATION_OF_BINDING	0.000712904	0.0622611	1	1
PHOSPHOLIPID_METABOLIC_PROCESS	0.847615	0.505749	1	1
POSITIVE_REGULATION_OF_JNK_ACTIVITY	0.0312596	0.13581	1	1
RESPONSE_TO_RADIATION	0.0009999	0.951905	1	1
REGULATION_OF_CYTOSKELETON_ORGANIZATION_AND_BIOGENESIS	0.00010018	0.110022	1	1
MEIOTIC_RECOMBINATION	0.000102155	0.95379	1	1
PROTEIN_HOMOOLIGOMERIZATION	0.0596427	0.0144216	1	1
CYTOKINE_AND_CHEMOKINE_MEDIATED_SIGNALING_PATHWAY	0.0456151	0.212623	1	1
HEART_DEVELOPMENT	0.00470282	0.133187	1	1
CELLULAR_LOCALIZATION	9.999e-05	0.141486	1	1
CELL_CYCLE_ARREST_GO_0007050	9.999e-05	0.0537946	1	1
MITOSIS	9.999e-05	0.453655	1	1
PIGMENT_BIOSYNTHETIC_PROCESS	0.274594	0.768256	1	1
PIGMENT_METABOLIC_PROCESS	0.363581	0.855493	1	1
REGULATION_OF_JNK_ACTIVITY	0.0135053	0.123218	1	1
CELL_CYCLE_GO_0007049	9.999e-05	0.149385	1	1
ER_NUCLEAR_SIGNALING_PATHWAY	0.0571458	0.191889	1	1
REGULATION_OF_TRANSPORT	0.00019998	0.0926907	1	1
RECEPTOR_MEDIATED_ENDOCYTOSIS	0.0849104	0.0242976	1	1
CATION_TRANSPORT	0.69783	0.162884	1	1
REGULATION_OF_LYMPHOCYTE_ACTIVATION	0.0512564	0.305231	1	1
AROMATIC_COMPOUND_METABOLIC_PROCESS	0.476114	0.0231116	1	1
NEGATIVE_REGULATION_OF_TRANSLATION	0.0446978	0.465196	1	1
REGULATION_OF_GTPASE_ACTIVITY	0.307043	0.148507	1	1
SISTER_CHROMATID_SEGREGATION	0.000102155	0.249447	1	1
FATTY_ACID_METABOLIC_PROCESS	0.414859	0.121088	1	1
POLYSACCHARIDE_METABOLIC_PROCESS	0.373867	0.340179	1	1
ORGANELLE_LOCALIZATION	0.0374509	0.334534	1	1
HETEROCYCLE_METABOLIC_PROCESS	0.657367	0.117647	1	1
RIBOSOME_BIOGENESIS_AND_ASSEMBLY	0.000407373	0.936935	1	1
PHOSPHOINOSITIDE_METABOLIC_PROCESS	0.817854	0.816082	1	1
CYTOSKELETON_ORGANIZATION_AND_BIOGENESIS	9.999e-05	0.0846915	1	1
MRNA_METABOLIC_PROCESS	9.999e-05	0.487951	1	1
NEGATIVE_REGULATION_OF_TRANSFERASE_ACTIVITY	0.013615	0.123588	1	1
MEMBRANE_FUSION	0.0913375	0.0296118	1	1
NITROGEN_COMPOUND_BIOSYNTHETIC_PROCESS	0.0666935	0.418519	1	1
APOPTOTIC_PROGRAM	9.999e-05	0.415458	1	1
INNATE_IMMUNE_RESPONSE	0.462315	0.254067	1	1
NEGATIVE_REGULATION_OF_SIGNAL_TRANSDUCTION	0.0247148	0.142086	1	1
CHROMOSOME_ORGANIZATION_AND_BIOGENESIS	9.999e-05	0.681132	1	1
CELL_PROJECTION_BIOGENESIS	0.0937531	0.118006	1	1
RNA_SPLICING	9.999e-05	0.889811	1	1
COFACTOR_BIOSYNTHETIC_PROCESS	0.250379	0.299759	1	1
CHROMATIN_MODIFICATION	9.999e-05	0.360964	1	1
TRANSCRIPTION_FROM_RNA_POLYMERASE_III_PROMOTER	0.000101543	0.291993	1	1
NEGATIVE_REGULATION_OF_CATALYTIC_ACTIVITY	0.00019998	0.0774923	1	1
TISSUE_REMODELING	0.153576	0.163033	1	1
ESTABLISHMENT_AND_OR_MAINTENANCE_OF_CHROMATIN_ARCHITECTURE	9.999e-05	0.436656	1	1
DNA_DEPENDENT_DNA_REPLICATION	9.999e-05	0.581642	1	1
MONOVALENT_INORGANIC_CATION_TRANSPORT	0.907609	0.0545945	1	1
HUMORAL_IMMUNE_RESPONSE	0.157252	0.00790158	1	1
NUCLEOTIDE_METABOLIC_PROCESS	0.131466	0.0459954	1	1
CELLULAR_CARBOHYDRATE_CATABOLIC_PROCESS	0.137019	0.207311	1	1
AMINE_TRANSPORT	0.587811	0.317268	1	1
INTERPHASE_OF_MITOTIC_CELL_CYCLE	9.999e-05	0.414759	1	1
PROTEIN_TRANSPORT	9.999e-05	0.855014	1	1
TRANSLATION	9.999e-05	0.317868	1	1
CYTOSKELETON_DEPENDENT_INTRACELLULAR_TRANSPORT	0.00281209	0.794018	1	1
POSITIVE_REGULATION_OF_DNA_BINDING	0.000200864	0.280012	1	1
CATABOLIC_PROCESS	9.999e-05	0.763624	1	1
HORMONE_METABOLIC_PROCESS	0.79367	0.0635064	1	1
REGULATION_OF_PROTEIN_SECRETION	0.391664	0.00120361	1	1
POSITIVE_REGULATION_OF_SECRETION	0.222718	0.157153	1	1
PROTEIN_LOCALIZATION	9.999e-05	0.349665	1	1
CARBOHYDRATE_CATABOLIC_PROCESS	0.174469	0.207311	1	1
ADENYLATE_CYCLASE_ACTIVATION	0.21253	0.197121	1	1
BASE_EXCISION_REPAIR	0.00204311	0.596459	1	1
NEURON_APOPTOSIS	0.00469915	0.761919	1	1
DNA_PACKAGING	0.00010011	0.763276	1	1
CARBOHYDRATE_BIOSYNTHETIC_PROCESS	0.593659	0.00579942	1	1
POTASSIUM_ION_TRANSPORT	0.89631	0.118088	1	1
CYTOKINE_SECRETION	0.373867	0.000906071	1	1
POSITIVE_REGULATION_OF_PROTEIN_AMINO_ACID_PHOSPHORYLATION	0.0786962	0.00130548	1	1
REGULATION_OF_PROTEIN_IMPORT_INTO_NUCLEUS	0.00256331	0.243028	1	1
MICROTUBULE_BASED_MOVEMENT	0.0554701	0.878385	1	1
REGULATION_OF_PROTEIN_STABILITY	0.00487409	0.523279	1	1
REGULATION_OF_IMMUNE_SYSTEM_PROCESS	0.00669933	0.138386	1	1
PROTEIN_AMINO_ACID_DEPHOSPHORYLATION	0.00259974	0.0508949	1	1
STEROID_BIOSYNTHETIC_PROCESS	0.0400565	0.327921	1	1
ION_TRANSPORT	0.758724	0.049695	1	1
RESPONSE_TO_DNA_DAMAGE_STIMULUS	9.999e-05	0.950105	1	1
TRANSMISSION_OF_NERVE_IMPULSE	0.0509949	0.158184	1	1
MITOCHONDRIAL_TRANSPORT	0.187304	0.258669	1	1
STRESS_ACTIVATED_PROTEIN_KINASE_SIGNALING_PATHWAY	0.00090009	0.524548	1	1
REGULATION_OF_CELL_CYCLE	9.999e-05	0.060294	1	1
CHROMATIN_ASSEMBLY_OR_DISASSEMBLY	0.000100432	0.448514	1	1
CELL_MATURATION	0.253666	0.172417	1	1
SMALL_GTPASE_MEDIATED_SIGNAL_TRANSDUCTION	9.999e-05	0.070093	1	1
CELLULAR_DEFENSE_RESPONSE	0.169083	0.0132987	1	1
REGULATION_OF_IMMUNE_RESPONSE	0.00641026	0.0946189	1	1
RRNA_METABOLIC_PROCESS	0.000307598	0.930837	1	1
ACTIVATION_OF_PROTEIN_KINASE_ACTIVITY	0.00521879	0.694278	1	1
UBIQUITIN_CYCLE	0.00010001	0.529947	1	1
CENTRAL_NERVOUS_SYSTEM_DEVELOPMENT	0.156784	0.0914909	1	1
REGULATION_OF_BINDING	9.999e-05	0.0730927	1	1
RNA_CATABOLIC_PROCESS	0.00191706	0.696527	1	1
NEGATIVE_REGULATION_OF_BIOSYNTHETIC_PROCESS	0.0238429	0.607625	1	1
DETECTION_OF_EXTERNAL_STIMULUS	0.937645	0.35951	1	1
NUCLEOCYTOPLASMIC_TRANSPORT	9.999e-05	0.637036	1	1
M_PHASE_OF_MITOTIC_CELL_CYCLE	9.999e-05	0.515748	1	1
POSITIVE_REGULATION_OF_CYTOKINE_PRODUCTION	0.00350082	0.343422	1	1
RESPONSE_TO_ORGANIC_SUBSTANCE	0.155257	0.383015	1	1
RHO_PROTEIN_SIGNAL_TRANSDUCTION	0.0906635	0.0190981	1	1
RESPONSE_TO_HYPOXIA	0.000200521	0.361244	1	1
REPRODUCTION	9.999e-05	0.115388	1	1
NITROGEN_COMPOUND_CATABOLIC_PROCESS	0.14353	0.219266	1	1
REGULATION_OF_I_KAPPAB_KINASE_NF_KAPPAB_CASCADE	9.999e-05	0.129387	1	1
RESPONSE_TO_DRUG	0.0350913	0.121768	1	1
REGULATION_OF_CELL_GROWTH	0.0022	0.191481	1	1
G1_S_TRANSITION_OF_MITOTIC_CELL_CYCLE	0.000100361	0.712356	1	1
CASPASE_ACTIVATION	0.000100432	0.562606	1	1
CELLULAR_RESPIRATION	0.0968725	0.58248	1	1
INDUCTION_OF_APOPTOSIS_BY_INTRACELLULAR_SIGNALS	0.000100898	0.0978881	1	1
GLI1_UP.V1_DN	0.167319	0.873037	1	1
GLI1_UP.V1_UP	0.0342018	0.0556389	1	1
E2F1_UP.V1_UP	9.999e-05	0.587941	1	1
GCNP_SHH_UP_EARLY.V1_UP	9.999e-05	0.151985	1	1
GCNP_SHH_UP_LATE.V1_UP	9.999e-05	0.259574	1	1
RAPA_EARLY_UP.V1_DN	9.999e-05	0.079692	1	1
HINATA_NFKB_IMMU_INF	0.0582385	0.00090525	1	1
CSR_EARLY_UP.V1_DN	0.158284	0.0132987	1	1
CSR_EARLY_UP.V1_UP	9.999e-05	0.120088	1	1
CSR_LATE_UP.V1_DN	0.237276	0.00029997	1	1
CSR_LATE_UP.V1_UP	9.999e-05	0.115688	1	1
AKT_UP_MTOR_DN.V1_DN	0.0661934	9.999e-05	1	1
AKT_UP.V1_DN	0.19868	9.999e-05	1	1
MTOR_UP.V1_DN	0.232977	0.00229977	1	1
MTOR_UP.V1_UP	0.00069993	0.161384	1	1
VEGF_A_UP.V1_DN	9.999e-05	0.0510949	1	1
VEGF_A_UP.V1_UP	0.00189981	0.144986	1	1
BCAT_GDS748_DN	0.045	0.259974	1	1
BCAT_GDS748_UP	0.0009	0.525947	1	1
BCAT.100_UP.V1_DN	0.659462	0.143986	1	1
ATF2_S_UP.V1_UP	0.343666	0.0134987	1	1
ATF2_UP.V1_DN	0.174583	9.999e-05	1	1
ATM_DN.V1_DN	0.165583	0.0136986	1	1
ATM_DN.V1_UP	0.0522948	9.999e-05	1	1
P53_DN.V2_DN	0.0694931	0.208279	1	1
P53_DN.V2_UP	0.284972	0.00089991	1	1
RELA_DN.V1_DN	0.230577	0.00079992	1	1
BCAT_BILD_ET_AL_UP	0.0009	0.158884	1	1
E2F3_UP.V1_DN	0.107589	0.00859914	1	1
E2F3_UP.V1_UP	0.279772	0.060294	1	1
MYC_UP.V1_DN	0.533647	0.00039996	1	1
MYC_UP.V1_UP	0.0140986	0.242876	1	1
SRC_UP.V1_DN	0.182582	0.00349965	1	1
SRC_UP.V1_UP	0.879912	0.466053	1	1
SNF5_DN.V1_DN	0.0750925	9.999e-05	1	1
CAMP_UP.V1_UP	9.999e-05	0.89751	1	1
PRC1_BMI_UP.V1_DN	0.642236	0.0134987	1	1
PRC1_BMI_UP.V1_UP	0.60314	0.0681932	1	1
PRC2_EDD_UP.V1_DN	0.118388	0.00079992	1	1
PRC2_EDD_UP.V1_UP	9.999e-05	0.29537	1	1
PRC2_EZH2_UP.V1_DN	0.408259	0.00029997	1	1
PRC2_EZH2_UP.V1_UP	9.999e-05	0.230777	1	1
PRC2_SUZ12_UP.V1_DN	0.735926	0.00539946	1	1
PRC2_SUZ12_UP.V1_UP	0.132187	0.00369963	1	1
BRCA1_DN.V1_DN	0.536146	0.230977	1	1
BRCA1_DN.V1_UP	0.826117	0.0207979	1	1
CTIP_DN.V1_DN	0.775422	0.00669933	1	1
CTIP_DN.V1_UP	0.843516	0.0146985	1	1
PKCA_DN.V1_DN	0.282472	0.00039996	1	1
PKCA_DN.V1_UP	0.967503	0.009999	1	1
MTOR_UP.N4.V1_DN	0.0666933	0.0009999	1	1
PTEN_DN.V2_DN	0.00539946	0.0784922	1	1
PTEN_DN.V2_UP	0.242576	9.999e-05	1	1
DCA_UP.V1_DN	0.568243	0.0429957	1	1
DCA_UP.V1_UP	0.549045	0.00409959	1	1
ESC_J1_UP_EARLY.V1_UP	0.153685	0.00389961	1	1
ESC_V6.5_UP_LATE.V1_UP	0.142786	0.00029997	1	1
ALK_DN.V1_DN	0.540546	0.0450955	1	1
ALK_DN.V1_UP	0.119588	9.999e-05	1	1
BMI1_DN_MEL18_DN.V1_DN	0.0713929	0.0178982	1	1
PTEN_DN.V1_DN	0.973103	0.00089991	1	1
PTEN_DN.V1_UP	0.274073	9.999e-05	1	1
NOTCH_DN.V1_DN	0.0693931	9.999e-05	1	1
NOTCH_DN.V1_UP	0.633537	0.0130987	1	1
EIF4E_UP	0.0507949	0.682832	1	1
CRX_DN.V1_UP	0.876212	0.0418958	1	1
CRX_NRL_DN.V1_DN	0.0924908	0.00239976	1	1
CRX_NRL_DN.V1_UP	0.384762	0.00279972	1	1
NRL_DN.V1_DN	0.310469	0.00129987	1	1
NRL_DN.V1_UP	0.313969	0.00779922	1	1
RB_P107_DN.V1_UP	9.999e-05	0.518048	1	1
CAHOY_ASTROCYTIC	0.805519	0.00219978	1	1
CAHOY_ASTROGLIAL	0.513349	0.00019998	1	1
CAHOY_NEURONAL	0.621638	0.0278972	1	1
CAHOY_OLIGODENDROCUTIC	0.119088	0.151485	1	1
IL15_UP.V1_DN	0.551745	0.00019998	1	1
IL2_UP.V1_DN	0.724328	0.00669933	1	1
IL21_UP.V1_DN	0.90241	0.00149985	1	1
IL21_UP.V1_UP	0.564144	0.00039996	1	1
PDGF_ERK_DN.V1_UP	0.00049995	0.254575	1	1
PDGF_UP.V1_DN	0.0553945	0.00029997	1	1
PDGF_UP.V1_UP	0.00019998	0.251375	1	1
YAP1_DN	0.933467	0.336666	1	1
YAP1_UP	0.4366	0.40326	1	1
SINGH_KRAS_DEPENDENCY_SIGNATURE_	0.860142	0.397771	1	1
STK33_DN	0.617538	0.00029997	1	1
STK33_NOMO_DN	0.70433	9.999e-05	1	1
STK33_SKM_DN	0.435456	9.999e-05	1	1
KRAS.AMP.LUNG_UP.V1_DN	0.755624	9.999e-05	1	1
KRAS.AMP.LUNG_UP.V1_UP	0.542146	0.00559944	1	1
TBK1.DF_DN	9.999e-05	0.0920908	1	1
TBK1.DN.48HRS_DN	0.007	0.188581	1	1
TBK1.DN.48HRS_UP	0.0004	0.371163	1	1
JAK2_DN.V1_DN	0.831317	0.0674933	1	1
JAK2_DN.V1_UP	0.69703	9.999e-05	1	1
KRAS.300_UP.V1_DN	0.20028	0.00769923	1	1
KRAS.300_UP.V1_UP	0.760724	0.00069993	1	1
KRAS.50_UP.V1_DN	0.468034	0.0365963	1	1
KRAS.50_UP.V1_UP	0.606539	0.0181982	1	1
KRAS.600_UP.V1_DN	0.321368	9.999e-05	1	1
KRAS.600_UP.V1_UP	0.59834	9.999e-05	1	1
KRAS.600.LUNG.BREAST_UP.V1_DN	0.468653	9.999e-05	1	1
KRAS.600.LUNG.BREAST_UP.V1_UP	0.591141	0.00029997	1	1
KRAS.BREAST_UP.V1_DN	0.90391	0.00029997	1	1
KRAS.BREAST_UP.V1_UP	0.606339	9.999e-05	1	1
KRAS.KIDNEY_UP.V1_DN	0.348865	0.00739926	1	1
KRAS.KIDNEY_UP.V1_UP	0.342966	0.00019998	1	1
KRAS.LUNG_UP.V1_DN	0.585941	0.0039996	1	1
KRAS.LUNG_UP.V1_UP	0.580842	0.00079992	1	1
KRAS.LUNG.BREAST_UP.V1_DN	0.573843	9.999e-05	1	1
KRAS.LUNG.BREAST_UP.V1_UP	0.643836	0.00029997	1	1
KRAS.PROSTATE_UP.V1_DN	0.70253	0.00189981	1	1
KRAS.PROSTATE_UP.V1_UP	0.481752	0.0019998	1	1
LEF1_UP.V1_DN	0.20428	0.00059994	1	1
REACTOME_TCA_CYCLE_AND_RESPIRATORY_ELECTRON_TRANSPORT	9.999e-05	1	1	1
REACTOME_MEIOSIS	9.999e-05	1	1	1
REACTOME_RESPIRATORY_ELECTRON_TRANSPORT	9.999e-05	1	1	1
REACTOME_RESPIRATORY_ELECTRON_TRANSPORT_ATP_SYNTHESIS_BY_CHEMIOSMOTIC_COUPLING_AND_HEAT_PRODUCTION_BY_UNCOUPLING_PROTEINS_	9.999e-05	1	1	1
