# Supplementary material for: Multi-site desmoplastic small round cell tumors are genetically related and immune-cold
Source: NPJ Precis Oncol. 2022 Apr 4;6:21. doi: 10.1038/s41698-022-00257-9 (PMC8980094; doi:10.1038/s41698-022-00257-9)
Supplement: Supplementary file 8 — Dataset 7 [file 41698_2022_257_MOESM8_ESM.xlsx]

## Sheet: Supplementary Data 7
Supplementary Data 7: Pathway analysis of the gene signature consisting of 291 pertubed genes in two DSRCT cell lines after EWS-WT1 knockdown (Gedminas et al., 2020)
Category	Term	Count	%	PValue	Genes	List Total	Pop Hits	Pop Total	Fold Enrichment	Bonferroni	Benjamini	FDR
KEGG_PATHWAY	hsa05410:Hypertrophic cardiomyopathy (HCM)	10	3.52113	4.80979e-06	TGFB2, ITGB4, TNNT2, ITGA2, TNNC1, ITGB8, CACNA2D2, IGF1, CACNA1S, CACNG4	115	78	6879	7.6689	0.000841361	0.000781931	0.000764058
KEGG_PATHWAY	hsa05414:Dilated cardiomyopathy	10	3.52113	8.93636e-06	TGFB2, ITGB4, TNNT2, ITGA2, TNNC1, ITGB8, CACNA2D2, IGF1, CACNA1S, CACNG4	115	84	6879	7.12112	0.00156265	0.000781931	0.000764058
KEGG_PATHWAY	hsa04360:Axon guidance	10	3.52113	0.000237526	EPHA4, NRP1, ABLIM1, CXCL12, UNC5A, SEMA3D, SEMA3A, SEMA3E, NGEF, RND1	115	127	6879	4.71003	0.0407197	0.0138557	0.013539
KEGG_PATHWAY	hsa04151:PI3K-Akt signaling pathway	16	5.6338	0.000526882	ANGPT4, CSF3R, LAMB3, ITGB4, LAMA4, ITGA2, IGF1, OSMR, COL3A1, COL5A2, SPP1, ITGB8, SGK1, FGFR4, JAK3, FGF22	115	345	6879	2.77414	0.0881034	0.0195697	0.0191224
KEGG_PATHWAY	hsa04512:ECM-receptor interaction	8	2.8169	0.000559136	COL3A1, LAMB3, ITGB4, LAMA4, ITGA2, COL5A2, SPP1, ITGB8	115	87	6879	5.50045	0.0932387	0.0195697	0.0191224
KEGG_PATHWAY	hsa04974:Protein digestion and absorption	7	2.46479	0.00326406	COL17A1, COL3A1, COL14A1, COL12A1, SLC1A1, COL5A2, KCNN4	115	88	6879	4.7582	0.435686	0.0952018	0.0930258
KEGG_PATHWAY	hsa05412:Arrhythmogenic right ventricular cardiomyopathy (ARVC)	6	2.11268	0.00488361	ITGB4, ITGA2, ITGB8, CACNA2D2, CACNA1S, CACNG4	115	67	6879	5.35678	0.57545	0.12209	0.1193
KEGG_PATHWAY	hsa04020:Calcium signaling pathway	9	3.16901	0.00948741	ERBB3, CHRNA7, TNNC1, ORAI3, CAMK2A, BDKRB2, ITPR2, CACNA1S, ADRA1B	115	179	6879	3.00758	0.811418	0.207537	0.202793
KEGG_PATHWAY	hsa04060:Cytokine-cytokine receptor interaction	10	3.52113	0.0190979	CCL25, TGFB2, CSF3R, CXCL12, IL23A, TNFRSF19, ACKR3, PPBP, OSMR, TGFBR2	115	243	6879	2.46162	0.965763	0.361754	0.353486
KEGG_PATHWAY	hsa04510:Focal adhesion	9	3.16901	0.0206717	COL3A1, LAMB3, ITGB4, LAMA4, ITGA2, COL5A2, SPP1, ITGB8, IGF1	115	206	6879	2.61338	0.97415	0.361754	0.353486
KEGG_PATHWAY	hsa04261:Adrenergic signaling in cardiomyocytes	7	2.46479	0.0266738	TNNT2, TNNC1, CAMK2A, CACNA2D2, CACNA1S, ADRA1B, CACNG4	115	138	6879	3.03422	0.991185	0.424356	0.414656
KEGG_PATHWAY	hsa04260:Cardiac muscle contraction	5	1.76056	0.0353814	TNNT2, TNNC1, CACNA2D2, CACNA1S, CACNG4	115	75	6879	3.98783	0.998171	0.515978	0.504185
KEGG_PATHWAY	hsa04390:Hippo signaling pathway	7	2.46479	0.0389666	TGFB2, PARD6A, ID1, SNAI2, TGFBR2, WNT4, BMP5	115	151	6879	2.77299	0.999047	0.52455	0.512561
KEGG_PATHWAY	hsa05205:Proteoglycans in cancer	8	2.8169	0.0478148	TGFB2, ERBB3, ITGA2, CAMK2A, ITPR2, IGF1, ESR1, WNT4	115	200	6879	2.3927	0.999811	0.586053	0.572657
KEGG_PATHWAY	hsa04350:TGF-beta signaling pathway	5	1.76056	0.0502331	TGFB2, ID1, ID3, TGFBR2, BMP5	115	84	6879	3.56056	0.999879	0.586053	0.572657
KEGG_PATHWAY	hsa04530:Tight junction	5	1.76056	0.0558397	CLDN4, CLDN3, PARD6A, CGN, TJP3	115	87	6879	3.43778	0.999957	0.610747	0.596787
KEGG_PATHWAY	hsa00140:Steroid hormone biosynthesis	4	1.40845	0.0709753	AKR1C1, CYP1A1, CYP1B1, AKR1C2	115	58	6879	4.12534	0.999997	0.730629	0.713928
KEGG_PATHWAY	hsa04550:Signaling pathways regulating pluripotency of stem cells	6	2.11268	0.0823895	ID1, ID3, IGF1, FGFR4, JAK3, WNT4	115	140	6879	2.5636	1	0.801009	0.7827
KEGG_PATHWAY	hsa05146:Amoebiasis	5	1.76056	0.0986915	COL3A1, TGFB2, LAMB3, LAMA4, COL5A2	115	106	6879	2.82158	1	0.909001	0.888224
GOTERM_BP_DIRECT	GO:0007155~cell adhesion	27	9.50704	1.62666e-08	LGALS3BP, SRPX, SPON2, COL16A1, CSF3R, PCDH10, ITGB4, LAMA4, COL12A1, NEDD9, RND3, ADGRG1, ALCAM, SPP1, CYP1B1, ITGB8, IGFBP7, EDIL3, EPHA4, EGFL6, LAMB3, ITGA2, PCDHB15, CXCL12, ADGRB1, ACKR3, CNTN4	264	459	16792	3.74153	2.62377e-05	2.6238e-05	2.60265e-05
GOTERM_BP_DIRECT	GO:0030198~extracellular matrix organization	17	5.98592	8.12963e-08	EGFL6, COL16A1, LAMB3, ITGB4, COL14A1, LAMA4, ITGA2, MFAP5, COL3A1, ELF3, ADAMTSL4, SPOCK2, COL5A2, SPP1, ITGB8, NOX1, FBN1	264	196	16792	5.51685	0.000131122	6.55655e-05	6.50371e-05
GOTERM_BP_DIRECT	GO:0001525~angiogenesis	16	5.6338	2.44376e-06	ANGPT4, NRP1, TGFB2, ECM1, PLXND1, SAT1, PIK3R6, DLL4, ADGRG1, PTPRB, KLF5, SRPX2, ID1, CYP1B1, ACKR3, NOX1	264	223	16792	4.56366	0.00393403	0.00131393	0.00130334
GOTERM_BP_DIRECT	GO:0035455~response to interferon-alpha	5	1.76056	1.14687e-05	IFITM3, BST2, IFITM1, IFITM2, LAMP3	264	10	16792	31.803	0.018329	0.00462474	0.00458747
GOTERM_BP_DIRECT	GO:0001666~response to hypoxia	13	4.57746	1.74426e-05	TGFB2, CHRNA7, ITGA2, ITPR2, CYGB, TGFBR2, PDLIM1, NPPC, MUC1, CXCL12, CLDN3, CYP1A1, CHRFAM7A	264	172	16792	4.80743	0.0277431	0.00562698	0.00558163
GOTERM_BP_DIRECT	GO:0030199~collagen fibril organization	7	2.46479	2.94794e-05	FOXC2, COL3A1, TGFB2, COL14A1, COL12A1, COL5A2, CYP1B1	264	39	16792	11.4165	0.0464381	0.00792504	0.00786117
GOTERM_BP_DIRECT	GO:0001503~ossification	9	3.16901	3.56333e-05	NPPC, IGSF10, FOXC2, ECM1, IFITM1, COL5A2, SPP1, STC1, BMP5	264	80	16792	7.15568	0.0558568	0.00821092	0.00814475
GOTERM_BP_DIRECT	GO:0001569~patterning of blood vessels	6	2.11268	6.63882e-05	DLL4, NRP1, FOXC2, PLXND1, SEMA3E, TGFBR2	264	28	16792	13.6299	0.101553	0.0133855	0.0132776
GOTERM_BP_DIRECT	GO:0071526~semaphorin-plexin signaling pathway	6	2.11268	0.000150395	NRP1, PLXND1, SEMA3D, SEMA3A, SEMA3E, PLXNA4	264	33	16792	11.5647	0.215419	0.0269541	0.0267369
GOTERM_BP_DIRECT	GO:0021785~branchiomotor neuron axon guidance	4	1.40845	0.000297551	NRP1, PLXND1, SEMA3A, PLXNA4	264	9	16792	28.2694	0.38123	0.0417976	0.0414607
GOTERM_BP_DIRECT	GO:0035456~response to interferon-beta	4	1.40845	0.000297551	IFITM3, BST2, IFITM1, IFITM2	264	9	16792	28.2694	0.38123	0.0417976	0.0414607
GOTERM_BP_DIRECT	GO:0007165~signal transduction	35	12.3239	0.000310956	LGALS3BP, NRP1, ECM1, CSF3R, RRAD, CHRNA7, CRABP1, IRS4, NEDD9, ITPR2, SECTM1, VLDLR, C3, DLL4, ALCAM, ERBB3, SPOCK2, RHPN1, UNC5A, STARD8, IGF1, ESR1, CLDN4, CLDN3, GPRC5A, CXCL12, ARTN, ADGRB1, S100A6, ZNF536, SPARCL1, CHRFAM7A, ERG, NOX1, PTGES	264	1161	16792	1.9175	0.394469	0.0417976	0.0414607
GOTERM_BP_DIRECT	GO:0060337~type I interferon signaling pathway	7	2.46479	0.000488669	IFITM3, BST2, IFITM1, IFITM2, IFI27, IFI6, IFIT1	264	64	16792	6.95691	0.545435	0.0606325	0.0601438
GOTERM_BP_DIRECT	GO:0007507~heart development	11	3.87324	0.000628401	FOXC2, COL3A1, TGFB2, ERBB3, OSR1, IRX4, ID1, ID3, FOXL1, FBN1, TGFBR2	264	183	16792	3.82332	0.637209	0.0724007	0.0718172
GOTERM_BP_DIRECT	GO:1902287~semaphorin-plexin signaling pathway involved in axon guidance	4	1.40845	0.000752598	NRP1, PLXND1, SEMA3A, PLXNA4	264	12	16792	21.202	0.703111	0.0809294	0.0802771
GOTERM_BP_DIRECT	GO:0007411~axon guidance	10	3.52113	0.000913407	LGI1, SPON2, NRP1, TGFB2, CXCL12, UNC5A, FLRT2, ARTN, SEMA3A, CNTN4	264	159	16792	4.00038	0.770992	0.0920828	0.0913407
GOTERM_BP_DIRECT	GO:0009615~response to virus	8	2.8169	0.00172544	IFIH1, IFITM3, BST2, IFITM1, CXCL12, IFITM2, CYP1A1, IFIT1	264	110	16792	4.6259	0.938304	0.163713	0.162394
GOTERM_BP_DIRECT	GO:0008544~epidermis development	7	2.46479	0.00217037	COL17A1, SCEL, LAMB3, ELF3, KRT15, GRHL3, CST6	264	85	16792	5.23815	0.969942	0.180044	0.178593
GOTERM_BP_DIRECT	GO:0045766~positive regulation of angiogenesis	8	2.8169	0.00222437	C3, ANGPT4, ECM1, CHRNA7, CYP1B1, CHRFAM7A, PIK3R6, TGFBR2	264	115	16792	4.42477	0.972454	0.180044	0.178593
GOTERM_BP_DIRECT	GO:0021637~trigeminal nerve structural organization	3	1.05634	0.00236877	NRP1, SEMA3A, PLXNA4	264	5	16792	38.1636	0.978189	0.180044	0.178593
GOTERM_BP_DIRECT	GO:0060666~dichotomous subdivision of terminal units involved in salivary gland branching	3	1.05634	0.00236877	NRP1, PLXND1, SEMA3A	264	5	16792	38.1636	0.978189	0.180044	0.178593
GOTERM_BP_DIRECT	GO:0045669~positive regulation of osteoblast differentiation	6	2.11268	0.00245565	NPPC, IFITM1, CEBPD, IGF1, TP63, WNT4	264	60	16792	6.36061	0.981048	0.180044	0.178593
GOTERM_BP_DIRECT	GO:0006954~inflammatory response	15	5.28169	0.00266878	CCL25, GGT5, ECM1, PPBP, NMI, C3, CXCL12, SCUBE1, ELF3, IL23A, CASP4, SPP1, BDKRB2, CHST1, NOX1	264	379	16792	2.51739	0.986573	0.187162	0.185654
GOTERM_BP_DIRECT	GO:0045071~negative regulation of viral genome replication	5	1.76056	0.0034516	IFITM3, BST2, IFITM1, IFITM2, IFIT1	264	40	16792	7.95076	0.996216	0.229368	0.227519
GOTERM_BP_DIRECT	GO:0048545~response to steroid hormone	4	1.40845	0.00355498	ABCC2, PAQR5, SPP1, TGFBR2	264	20	16792	12.7212	0.996799	0.229368	0.227519
GOTERM_BP_DIRECT	GO:0048841~regulation of axon extension involved in axon guidance	3	1.05634	0.0048723	PLXND1, SEMA3A, PLXNA4	264	7	16792	27.2597	0.999621	0.30227	0.299834
GOTERM_BP_DIRECT	GO:0001501~skeletal system development	8	2.8169	0.00585096	COL3A1, TGFB2, COL12A1, COL5A2, IGF1, TP63, FBN1, BMP5	264	137	16792	3.71422	0.999923	0.347224	0.344426
GOTERM_BP_DIRECT	GO:0034341~response to interferon-gamma	4	1.40845	0.00602745	IFITM3, BST2, IFITM1, IFITM2	264	24	16792	10.601	0.999942	0.347224	0.344426
GOTERM_BP_DIRECT	GO:0033629~negative regulation of cell adhesion mediated by integrin	3	1.05634	0.0064295	MUC1, CYP1B1, SNAI2	264	8	16792	23.8523	0.99997	0.357613	0.354731
GOTERM_BP_DIRECT	GO:0006816~calcium ion transport	6	2.11268	0.00678981	CHRNA7, CAMK2A, ITPR2, CHRFAM7A, CACNA1S, KCNN4	264	76	16792	5.02153	0.999983	0.365065	0.362123
GOTERM_BP_DIRECT	GO:0048843~negative regulation of axon extension involved in axon guidance	4	1.40845	0.00756685	NRP1, SEMA3D, SEMA3A, SEMA3E	264	26	16792	9.78555	0.999995	0.393721	0.390547
GOTERM_BP_DIRECT	GO:0021612~facial nerve structural organization	3	1.05634	0.00818149	NRP1, SEMA3A, PLXNA4	264	9	16792	21.202	0.999998	0.412398	0.409074
GOTERM_BP_DIRECT	GO:0007389~pattern specification process	4	1.40845	0.00931796	UNCX, SOSTDC1, GRHL3, BMP5	264	28	16792	9.08658	1	0.455451	0.45178
GOTERM_BP_DIRECT	GO:0008285~negative regulation of cell proliferation	14	4.92958	0.00983271	TGFB2, IFITM1, IGFBP3, P3H2, BMP5, DLL4, NPPC, ADGRG1, ADGRB1, CYP1B1, IGFBP7, FRK, HIST1H2AC, PTGES	264	396	16792	2.2487	1	0.466475	0.462716
GOTERM_BP_DIRECT	GO:0002064~epithelial cell development	3	1.05634	0.0122442	ADAMTSL4, ESR1, TP63	264	11	16792	17.3471	1	0.564281	0.559734
GOTERM_BP_DIRECT	GO:0050679~positive regulation of epithelial cell proliferation	5	1.76056	0.0144493	OSR1, ID1, IGF1, STOX1, BMP5	264	60	16792	5.30051	1	0.564281	0.559734
GOTERM_BP_DIRECT	GO:0048846~axon extension involved in axon guidance	3	1.05634	0.0145425	NRP1, ALCAM, SEMA3A	264	12	16792	15.9015	1	0.564281	0.559734
GOTERM_BP_DIRECT	GO:0031581~hemidesmosome assembly	3	1.05634	0.0145425	COL17A1, LAMB3, ITGB4	264	12	16792	15.9015	1	0.564281	0.559734
GOTERM_BP_DIRECT	GO:0010634~positive regulation of epithelial cell migration	4	1.40845	0.0146558	TGFB2, RAB25, ITGA2, TGFBR2	264	33	16792	7.70983	1	0.564281	0.559734
GOTERM_BP_DIRECT	GO:0007179~transforming growth factor beta receptor signaling pathway	6	2.11268	0.0147924	COL3A1, TGFB2, PARD6A, ID1, CGN, TGFBR2	264	92	16792	4.14822	1	0.564281	0.559734
GOTERM_BP_DIRECT	GO:0051607~defense response to virus	8	2.8169	0.0153359	IFITM3, BST2, SPON2, IFITM1, IFITM2, IL23A, IFIT1, UNC13D	264	165	16792	3.08393	1	0.564281	0.559734
GOTERM_BP_DIRECT	GO:0007264~small GTPase mediated signal transduction	10	3.52113	0.0157224	RAB3B, RAB31, RAB25, RRAD, RASGEF1C, RAB27B, PLD1, RND3, RALGPS1, RND1	264	246	16792	2.58561	1	0.564281	0.559734
GOTERM_BP_DIRECT	GO:0009968~negative regulation of signal transduction	4	1.40845	0.0158917	ERBB3, IGFBP3, DDIT4L, RGS22	264	34	16792	7.48307	1	0.564281	0.559734
GOTERM_BP_DIRECT	GO:0001837~epithelial to mesenchymal transition	4	1.40845	0.0158917	TGFB2, LOXL3, SNAI2, WNT4	264	34	16792	7.48307	1	0.564281	0.559734
GOTERM_BP_DIRECT	GO:0050919~negative chemotaxis	4	1.40845	0.0158917	FLRT2, SEMA3D, SEMA3A, SEMA3E	264	34	16792	7.48307	1	0.564281	0.559734
GOTERM_BP_DIRECT	GO:0043547~positive regulation of GTPase activity	17	5.98592	0.0167064	CCL25, ARHGEF37, STARD8, CAMK2A, GRHL3, ALS2CL, ERBB3, ARTN, RASGEF1C, RGS22, FGFR4, JAK3, ARFGEF3, RALGPS1, FGF22, NGEF, WNT4	264	565	16792	1.91381	1	0.564281	0.559734
GOTERM_BP_DIRECT	GO:0030336~negative regulation of cell migration	6	2.11268	0.0167885	BST2, TMEFF2, IFITM1, CYP1B1, STC1, WNT4	264	95	16792	4.01722	1	0.564281	0.559734
GOTERM_BP_DIRECT	GO:0009611~response to wounding	5	1.76056	0.0170236	NRP1, TGFB2, ITGB4, CYP1A1, ID3	264	63	16792	5.0481	1	0.564281	0.559734
GOTERM_BP_DIRECT	GO:0048565~digestive tract development	4	1.40845	0.0171845	COL3A1, ITGB4, CYP1A1, TGFBR2	264	35	16792	7.26926	1	0.564281	0.559734
GOTERM_BP_DIRECT	GO:0007169~transmembrane receptor protein tyrosine kinase signaling pathway	6	2.11268	0.0174917	BLK, ERBB3, LCK, CD7, BDKRB2, FRK	264	96	16792	3.97538	1	0.564281	0.559734
GOTERM_BP_DIRECT	GO:0050714~positive regulation of protein secretion	4	1.40845	0.0185343	TGFB2, ANKRD1, IGF1, KCNN4	264	36	16792	7.06734	1	0.584828	0.580114
GOTERM_BP_DIRECT	GO:0009607~response to biotic stimulus	3	1.05634	0.0196432	IFITM3, IFITM1, IFITM2	264	14	16792	13.6299	1	0.584828	0.580114
GOTERM_BP_DIRECT	GO:1902230~negative regulation of intrinsic apoptotic signaling pathway in response to DNA damage	3	1.05634	0.0196432	CXCL12, ACKR3, SNAI2	264	14	16792	13.6299	1	0.584828	0.580114
GOTERM_BP_DIRECT	GO:0007229~integrin-mediated signaling pathway	6	2.11268	0.0197173	COL3A1, COL16A1, ITGB4, ITGA2, ITGB8, NEDD9	264	99	16792	3.85491	1	0.584828	0.580114
GOTERM_BP_DIRECT	GO:0048813~dendrite morphogenesis	4	1.40845	0.0199414	MAP2, SEMA3A, CAMK2A, VLDLR	264	37	16792	6.87633	1	0.584828	0.580114
GOTERM_BP_DIRECT	GO:0010629~negative regulation of gene expression	7	2.46479	0.0209215	DLL4, TGFB2, ITGB8, UPK3B, ESR1, STOX1, WNT4	264	137	16792	3.24994	1	0.602613	0.597756
GOTERM_BP_DIRECT	GO:0010811~positive regulation of cell-substrate adhesion	4	1.40845	0.0214058	COL26A1, EGFL6, SPOCK2, EDIL3	264	38	16792	6.69537	1	0.605748	0.600866
GOTERM_BP_DIRECT	GO:0048485~sympathetic nervous system development	3	1.05634	0.0224339	SEMA3A, PLXNA4, TP63	264	15	16792	12.7212	1	0.607225	0.602331
GOTERM_BP_DIRECT	GO:0033627~cell adhesion mediated by integrin	3	1.05634	0.0224339	COL16A1, ITGA2, FBN1	264	15	16792	12.7212	1	0.607225	0.602331
GOTERM_BP_DIRECT	GO:0010628~positive regulation of gene expression	10	3.52113	0.0225874	DLL4, TGFB2, ERBB3, OSR1, LAMP3, ID1, ITGB8, FGFR4, STOX1, CTCFL	264	262	16792	2.42771	1	0.607225	0.602331
GOTERM_BP_DIRECT	GO:0030855~epithelial cell differentiation	5	1.76056	0.0240901	MUC1, ELF3, AKR1C1, ID3, AKR1C2	264	70	16792	4.54329	1	0.62745	0.622393
GOTERM_BP_DIRECT	GO:0038083~peptidyl-tyrosine autophosphorylation	4	1.40845	0.0245067	BLK, LCK, JAK3, FRK	264	40	16792	6.36061	1	0.62745	0.622393
GOTERM_BP_DIRECT	GO:0043010~camera-type eye development	4	1.40845	0.0245067	FOXC2, CYP1A1, PRSS56, FBN1	264	40	16792	6.36061	1	0.62745	0.622393
GOTERM_BP_DIRECT	GO:0090280~positive regulation of calcium ion import	3	1.05634	0.0253775	CXCL12, STC1, ATP2C2	264	16	16792	11.9261	1	0.629752	0.624676
GOTERM_BP_DIRECT	GO:2000179~positive regulation of neural precursor cell proliferation	3	1.05634	0.0253775	DLL4, DISP3, ADGRG1	264	16	16792	11.9261	1	0.629752	0.624676
GOTERM_BP_DIRECT	GO:0051209~release of sequestered calcium ion into cytosol	4	1.40845	0.0261432	LCK, HTR1D, ITPR2, TPCN1	264	41	16792	6.20547	1	0.638924	0.633774
GOTERM_BP_DIRECT	GO:0007566~embryo implantation	4	1.40845	0.0278369	SPP1, STC1, IGFBP7, TGFBR2	264	42	16792	6.05772	1	0.670162	0.664761
GOTERM_BP_DIRECT	GO:0034765~regulation of ion transmembrane transport	6	2.11268	0.0304452	CLIC5, KCNB1, CACNA2D2, CACNA1S, NOX1, TPCN1	264	111	16792	3.43817	1	0.691007	0.685438
GOTERM_BP_DIRECT	GO:0001988~positive regulation of heart rate involved in baroreceptor response to decreased systemic arterial blood pressure	2	0.704225	0.0310801	CHRNA7, CHRFAM7A	264	2	16792	63.6061	1	0.691007	0.685438
GOTERM_BP_DIRECT	GO:0032972~regulation of muscle filament sliding speed	2	0.704225	0.0310801	TNNT2, TNNC1	264	2	16792	63.6061	1	0.691007	0.685438
GOTERM_BP_DIRECT	GO:0007413~axonal fasciculation	3	1.05634	0.0317015	NRP1, SEMA3A, CNTN4	264	18	16792	10.601	1	0.691007	0.685438
GOTERM_BP_DIRECT	GO:0061436~establishment of skin barrier	3	1.05634	0.0317015	CLDN4, GRHL3, TP63	264	18	16792	10.601	1	0.691007	0.685438
GOTERM_BP_DIRECT	GO:0046597~negative regulation of viral entry into host cell	3	1.05634	0.0317015	IFITM3, IFITM1, IFITM2	264	18	16792	10.601	1	0.691007	0.685438
GOTERM_BP_DIRECT	GO:0001574~ganglioside biosynthetic process	3	1.05634	0.0317015	ST6GALNAC1, ST6GALNAC2, ST6GALNAC5	264	18	16792	10.601	1	0.691007	0.685438
GOTERM_BP_DIRECT	GO:0014066~regulation of phosphatidylinositol 3-kinase signaling	5	1.76056	0.0340568	PPP1R16B, ERBB3, LCK, FGFR4, FGF22	264	78	16792	4.07731	1	0.727511	0.721648
GOTERM_BP_DIRECT	GO:0007219~Notch signaling pathway	6	2.11268	0.0346993	DLL4, ANGPT4, FOXC2, SNAI2, TP63, TGFBR2	264	115	16792	3.31858	1	0.727511	0.721648
GOTERM_BP_DIRECT	GO:1904659~glucose transmembrane transport	3	1.05634	0.0350715	SLC2A14, SLC2A12, PPBP	264	19	16792	10.0431	1	0.727511	0.721648
GOTERM_BP_DIRECT	GO:0010595~positive regulation of endothelial cell migration	4	1.40845	0.0351803	ANGPT4, NRP1, FOXC2, ADGRA2	264	46	16792	5.53096	1	0.727511	0.721648
GOTERM_BP_DIRECT	GO:0007275~multicellular organism development	15	5.28169	0.0359504	SLC2A14, EGFL6, PAQR5, CRABP1, FOXL1, ADRA1B, BST2, SPRED3, IGSF10, ELF3, ID3, ZNF536, ERG, EDIL3, WNT4	264	521	16792	1.83127	1	0.734026	0.72811
GOTERM_BP_DIRECT	GO:0042060~wound healing	5	1.76056	0.0368712	COL3A1, TGFB2, ERBB3, GRHL3, TGFBR2	264	80	16792	3.97538	1	0.739933	0.733969
GOTERM_BP_DIRECT	GO:0071230~cellular response to amino acid stimulus	4	1.40845	0.0371572	COL3A1, COL16A1, COL5A2, ASS1	264	47	16792	5.41328	1	0.739933	0.733969
GOTERM_BP_DIRECT	GO:0014911~positive regulation of smooth muscle cell migration	3	1.05634	0.0385733	NRP1, ITGA2, IGF1	264	20	16792	9.54091	1	0.740699	0.734729
GOTERM_BP_DIRECT	GO:0097503~sialylation	3	1.05634	0.0385733	ST6GALNAC1, ST6GALNAC2, ST6GALNAC5	264	20	16792	9.54091	1	0.740699	0.734729
GOTERM_BP_DIRECT	GO:0046697~decidualization	3	1.05634	0.0385733	GJB2, SPP1, STC1	264	20	16792	9.54091	1	0.740699	0.734729
GOTERM_BP_DIRECT	GO:0009408~response to heat	4	1.40845	0.0391899	CXCL12, ABCC2, IGFBP7, IGF1	264	48	16792	5.30051	1	0.743686	0.737692
GOTERM_BP_DIRECT	GO:0032094~response to food	3	1.05634	0.0422021	CHRNA7, CYP1A1, CHRFAM7A	264	21	16792	9.08658	1	0.791534	0.785155
GOTERM_BP_DIRECT	GO:0021828~gonadotrophin-releasing hormone neuronal migration to the hypothalamus	2	0.704225	0.0462573	NRP1, SEMA3A	264	3	16792	42.404	1	0.819923	0.813315
GOTERM_BP_DIRECT	GO:0045726~positive regulation of integrin biosynthetic process	2	0.704225	0.0462573	TGFB2, NOX1	264	3	16792	42.404	1	0.819923	0.813315
GOTERM_BP_DIRECT	GO:1903375~facioacoustic ganglion development	2	0.704225	0.0462573	NRP1, SEMA3A	264	3	16792	42.404	1	0.819923	0.813315
GOTERM_BP_DIRECT	GO:0061146~Peyer's patch morphogenesis	2	0.704225	0.0462573	ARTN, FOXL1	264	3	16792	42.404	1	0.819923	0.813315
GOTERM_BP_DIRECT	GO:0003274~endocardial cushion fusion	2	0.704225	0.0462573	TGFB2, TGFBR2	264	3	16792	42.404	1	0.819923	0.813315
GOTERM_BP_DIRECT	GO:0034220~ion transmembrane transport	8	2.8169	0.0478524	CHRNA7, SCNN1A, S100A6, CHRFAM7A, ATP2C2, SGK1, ATP6V1C2, TPCN1	264	210	16792	2.42309	1	0.830278	0.823586
GOTERM_BP_DIRECT	GO:0034097~response to cytokine	4	1.40845	0.0478709	COL3A1, IFI27, OSMR, PTGES	264	52	16792	4.89277	1	0.830278	0.823586
GOTERM_BP_DIRECT	GO:0007565~female pregnancy	5	1.76056	0.0511468	CLIC5, CLDN4, MUC1, COL16A1, ITGA2	264	89	16792	3.57337	1	0.877658	0.870584
GOTERM_BP_DIRECT	GO:0007160~cell-matrix adhesion	5	1.76056	0.0528953	COL17A1, COL3A1, ITGB4, ITGA2, ITGB8	264	90	16792	3.53367	1	0.894676	0.887466
GOTERM_BP_DIRECT	GO:0007422~peripheral nervous system development	3	1.05634	0.0538026	ERBB3, ARTN, ADGRB1	264	24	16792	7.95076	1	0.894676	0.887466
GOTERM_BP_DIRECT	GO:0048870~cell motility	3	1.05634	0.0538026	SRPX2, ITGB4, PLD1	264	24	16792	7.95076	1	0.894676	0.887466
GOTERM_BP_DIRECT	GO:0009311~oligosaccharide metabolic process	3	1.05634	0.0578923	ST6GALNAC1, ST6GALNAC2, ST6GALNAC5	264	25	16792	7.63273	1	0.899752	0.892501
GOTERM_BP_DIRECT	GO:0002040~sprouting angiogenesis	3	1.05634	0.0578923	NRP1, ADGRA2, SEMA3E	264	25	16792	7.63273	1	0.899752	0.892501
GOTERM_BP_DIRECT	GO:0055010~ventricular cardiac muscle tissue morphogenesis	3	1.05634	0.0578923	FOXC2, TNNT2, TNNC1	264	25	16792	7.63273	1	0.899752	0.892501
GOTERM_BP_DIRECT	GO:0006874~cellular calcium ion homeostasis	5	1.76056	0.0583339	CXCL12, CHRNA7, STC1, CHRFAM7A, ATP2C2	264	93	16792	3.41968	1	0.899752	0.892501
GOTERM_BP_DIRECT	GO:0046854~phosphatidylinositol phosphorylation	5	1.76056	0.0602108	ERBB3, LCK, FGFR4, PIK3R6, FGF22	264	94	16792	3.3833	1	0.899752	0.892501
GOTERM_BP_DIRECT	GO:0036486~ventral trunk neural crest cell migration	2	0.704225	0.0611977	NRP1, SEMA3A	264	4	16792	31.803	1	0.899752	0.892501
GOTERM_BP_DIRECT	GO:0097491~sympathetic neuron projection guidance	2	0.704225	0.0611977	NRP1, SEMA3A	264	4	16792	31.803	1	0.899752	0.892501
GOTERM_BP_DIRECT	GO:0071395~cellular response to jasmonic acid stimulus	2	0.704225	0.0611977	AKR1C1, AKR1C2	264	4	16792	31.803	1	0.899752	0.892501
GOTERM_BP_DIRECT	GO:0097490~sympathetic neuron projection extension	2	0.704225	0.0611977	NRP1, SEMA3A	264	4	16792	31.803	1	0.899752	0.892501
GOTERM_BP_DIRECT	GO:1902285~semaphorin-plexin signaling pathway involved in neuron projection guidance	2	0.704225	0.0611977	NRP1, SEMA3A	264	4	16792	31.803	1	0.899752	0.892501
GOTERM_BP_DIRECT	GO:0060112~generation of ovulation cycle rhythm	2	0.704225	0.0611977	CHRNA7, CHRFAM7A	264	4	16792	31.803	1	0.899752	0.892501
GOTERM_BP_DIRECT	GO:1903237~negative regulation of leukocyte tethering or rolling	2	0.704225	0.0611977	CCL25, CXCL12	264	4	16792	31.803	1	0.899752	0.892501
GOTERM_BP_DIRECT	GO:0019216~regulation of lipid metabolic process	3	1.05634	0.0620861	IRS4, FGFR4, DNAJC15	264	26	16792	7.33916	1	0.899752	0.892501
GOTERM_BP_DIRECT	GO:0040014~regulation of multicellular organism growth	3	1.05634	0.0620861	NPPC, CACNA2D2, IGF1	264	26	16792	7.33916	1	0.899752	0.892501
GOTERM_BP_DIRECT	GO:0008284~positive regulation of cell proliferation	13	4.57746	0.0649479	TGFB2, VIPR1, CHRNA7, AKR1C2, IGF1, OSMR, TGFBR2, KLF5, RAB25, CHRFAM7A, FGFR4, STOX1, NOX1	264	466	16792	1.77442	1	0.899752	0.892501
GOTERM_BP_DIRECT	GO:0071407~cellular response to organic cyclic compound	4	1.40845	0.0651088	KLF5, CYP1A1, ANKRD1, CYP1B1	264	59	16792	4.31228	1	0.899752	0.892501
GOTERM_BP_DIRECT	GO:0009612~response to mechanical stimulus	4	1.40845	0.0651088	COL3A1, CXCL12, BDKRB2, TGFBR2	264	59	16792	4.31228	1	0.899752	0.892501
GOTERM_BP_DIRECT	GO:0001656~metanephros development	3	1.05634	0.0663797	FOXC2, ID3, FBN1	264	27	16792	7.06734	1	0.899752	0.892501
GOTERM_BP_DIRECT	GO:0042476~odontogenesis	3	1.05634	0.0663797	TGFB2, OSR1, ID3	264	27	16792	7.06734	1	0.899752	0.892501
GOTERM_BP_DIRECT	GO:0031069~hair follicle morphogenesis	3	1.05634	0.0663797	TGFB2, SOSTDC1, TP63	264	27	16792	7.06734	1	0.899752	0.892501
GOTERM_BP_DIRECT	GO:0010575~positive regulation of vascular endothelial growth factor production	3	1.05634	0.0663797	C3, CYP1B1, NOX1	264	27	16792	7.06734	1	0.899752	0.892501
GOTERM_BP_DIRECT	GO:0014065~phosphatidylinositol 3-kinase signaling	3	1.05634	0.0663797	ERBB3, IGF1, PIK3R6	264	27	16792	7.06734	1	0.899752	0.892501
GOTERM_BP_DIRECT	GO:0016266~O-glycan processing	4	1.40845	0.0677751	MUC1, ST6GALNAC2, B3GNT6, GXYLT2	264	60	16792	4.2404	1	0.903481	0.896199
GOTERM_BP_DIRECT	GO:0048661~positive regulation of smooth muscle cell proliferation	4	1.40845	0.0677751	ITGA2, IGF1, NOX1, TGFBR2	264	60	16792	4.2404	1	0.903481	0.896199
GOTERM_BP_DIRECT	GO:0042127~regulation of cell proliferation	7	2.46479	0.0712879	BLK, ERBB3, LCK, PPBP, SGK1, SAT1, TGFBR2	264	185	16792	2.40672	1	0.913691	0.906327
GOTERM_BP_DIRECT	GO:0031175~neuron projection development	5	1.76056	0.0721347	LGI1, UNC5A, MAP2, CNTN4, FRY	264	100	16792	3.1803	1	0.913691	0.906327
GOTERM_BP_DIRECT	GO:0042593~glucose homeostasis	5	1.76056	0.074231	GPRC5B, KCNB1, ADRA1B, FGFR4, FBN1	264	101	16792	3.14881	1	0.913691	0.906327
GOTERM_BP_DIRECT	GO:0042113~B cell activation	3	1.05634	0.0752502	BST2, CHRNA7, CHRFAM7A	264	29	16792	6.57994	1	0.913691	0.906327
GOTERM_BP_DIRECT	GO:0043542~endothelial cell migration	3	1.05634	0.0752502	PLXND1, ADGRA2, CYP1B1	264	29	16792	6.57994	1	0.913691	0.906327
GOTERM_BP_DIRECT	GO:0061551~trigeminal ganglion development	2	0.704225	0.0759049	NRP1, SEMA3A	264	5	16792	25.4424	1	0.913691	0.906327
GOTERM_BP_DIRECT	GO:0032534~regulation of microvillus assembly	2	0.704225	0.0759049	KLF5, PLD1	264	5	16792	25.4424	1	0.913691	0.906327
GOTERM_BP_DIRECT	GO:0010894~negative regulation of steroid biosynthetic process	2	0.704225	0.0759049	WNT4, BMP5	264	5	16792	25.4424	1	0.913691	0.906327
GOTERM_BP_DIRECT	GO:0072162~metanephric mesenchymal cell differentiation	2	0.704225	0.0759049	OSR1, WNT4	264	5	16792	25.4424	1	0.913691	0.906327
GOTERM_BP_DIRECT	GO:0060385~axonogenesis involved in innervation	2	0.704225	0.0759049	NRP1, SEMA3A	264	5	16792	25.4424	1	0.913691	0.906327
GOTERM_BP_DIRECT	GO:1901166~neural crest cell migration involved in autonomic nervous system development	2	0.704225	0.0759049	NRP1, SEMA3A	264	5	16792	25.4424	1	0.913691	0.906327
GOTERM_BP_DIRECT	GO:0032225~regulation of synaptic transmission, dopaminergic	2	0.704225	0.0759049	CHRNA7, CHRFAM7A	264	5	16792	25.4424	1	0.913691	0.906327
GOTERM_BP_DIRECT	GO:1905007~positive regulation of epithelial to mesenchymal transition involved in endocardial cushion formation	2	0.704225	0.0759049	TGFB2, TGFBR2	264	5	16792	25.4424	1	0.913691	0.906327
GOTERM_BP_DIRECT	GO:0002576~platelet degranulation	5	1.76056	0.0785153	LGALS3BP, TGFB2, ECM1, PPBP, IGF1	264	103	16792	3.08767	1	0.936066	0.928521
GOTERM_BP_DIRECT	GO:0030574~collagen catabolic process	4	1.40845	0.0789243	COL26A1, COL3A1, COL12A1, COL5A2	264	64	16792	3.97538	1	0.936066	0.928521
GOTERM_BP_DIRECT	GO:0045765~regulation of angiogenesis	3	1.05634	0.0844718	PLXND1, ADGRA2, ID1	264	31	16792	6.15543	1	0.988317	0.980351
GOTERM_BP_DIRECT	GO:0030593~neutrophil chemotaxis	4	1.40845	0.0847798	CCL25, TGFB2, CSF3R, PPBP	264	66	16792	3.85491	1	0.988317	0.980351
GOTERM_BP_DIRECT	GO:0048015~phosphatidylinositol-mediated signaling	5	1.76056	0.085168	ERBB3, LCK, IGF1, FGFR4, FGF22	264	106	16792	3.00029	1	0.988317	0.980351
GOTERM_BP_DIRECT	GO:0001974~blood vessel remodeling	3	1.05634	0.0892048	DLL4, FOXC2, TGFB2	264	32	16792	5.96307	1	1	0.992556
GOTERM_BP_DIRECT	GO:0014061~regulation of norepinephrine secretion	2	0.704225	0.0903826	CHRNA7, CHRFAM7A	264	6	16792	21.202	1	1	0.992556
GOTERM_BP_DIRECT	GO:0061002~negative regulation of dendritic spine morphogenesis	2	0.704225	0.0903826	DNM3, NGEF	264	6	16792	21.202	1	1	0.992556
GOTERM_BP_DIRECT	GO:0001938~positive regulation of endothelial cell proliferation	4	1.40845	0.093898	PPP1R16B, NRP1, ECM1, CXCL12	264	69	16792	3.68731	1	1	0.992556
GOTERM_BP_DIRECT	GO:0043588~skin development	3	1.05634	0.0988971	COL3A1, ITGB4, COL5A2	264	34	16792	5.6123	1	1	0.992556
