# Supplementary material for: Multi-site desmoplastic small round cell tumors are genetically related and immune-cold
Source: NPJ Precis Oncol. 2022 Apr 4;6:21. doi: 10.1038/s41698-022-00257-9 (PMC8980094; doi:10.1038/s41698-022-00257-9)
Supplement: Supplementary file 9 — Dataset 8 [file 41698_2022_257_MOESM9_ESM.xlsx]

## Sheet: Supplementary Data 8
Supplementary Data 8: Target genes and their compounds that have been in clinical trials and used for treatment of DSRCT (used for valiadting our prediction in Fig. 6a)
Genes	gene_long_name	Gene_ID	interaction_claim_source	interaction_types	drug_primary_name
IGF1R	insulin-like growth factor 1 receptor	3480	TALC	inhibitor	AMG 479
CSK	c-src tyrosine kinase	1445	GuideToPharmacologyInteractions	n/a	APATINIB
KDR	kinase insert domain receptor (a type III receptor tyrosine kinase)	3791		n/a	APATINIB
KIT	v-kit Hardy-Zuckerman 4 feline sarcoma viral oncogene homolog	3815		n/a	APATINIB
C1QC	complement component 1, q subcomponent, C chain	714	DrugBank	n/a	BEVACIZUMAB
FCGR3B	Fc fragment of IgG, low affinity IIIb, receptor (CD16b)	2215	DrugBank	n/a	BEVACIZUMAB
HTRA1	HtrA serine peptidase 1	5654	PharmGKB	n/a	BEVACIZUMAB
FCGR1A	Fc fragment of IgG, high affinity Ia, receptor (CD64)	2209	DrugBank	n/a	BEVACIZUMAB
FCGR2B	Fc fragment of IgG, low affinity IIb, receptor (CD32)	2213	DrugBank	n/a	BEVACIZUMAB
MTHFR	methylenetetrahydrofolate reductase (NAD(P)H)	4524	PharmGKB	n/a	BEVACIZUMAB
VEGFA	vascular endothelial growth factor A	7422	TALC	inhibitor	BEVACIZUMAB
ANXA11	annexin A11	311	PharmGKB	n/a	BEVACIZUMAB
FCGR3A	Fc fragment of IgG, low affinity IIIa, receptor (CD16a)	2214	DrugBank	n/a	BEVACIZUMAB
GGH	gamma-glutamyl hydrolase (conjugase, folylpolygammaglutamyl hydrolase)	8836	PharmGKB	n/a	BEVACIZUMAB
FCGR2C	Fc fragment of IgG, low affinity IIc, receptor for (CD32) (gene/pseudogene)	9103	DrugBank	n/a	BEVACIZUMAB
VEGFB	vascular endothelial growth factor B	7423	ClearityFoundationClinicalTrial	n/a	BEVACIZUMAB
C1QA	complement component 1, q subcomponent, A chain	712	DrugBank	n/a	BEVACIZUMAB
CXCR2	chemokine (C-X-C motif) receptor 2	3579	PharmGKB	n/a	BEVACIZUMAB
ARMS2	age-related maculopathy susceptibility 2	387715	PharmGKB	n/a	BEVACIZUMAB
VEGFC	vascular endothelial growth factor C	7424	PharmGKB	n/a	BEVACIZUMAB
C1QB	complement component 1, q subcomponent, B chain	713	DrugBank	n/a	BEVACIZUMAB
C1R	complement component 1, r subcomponent	715	DrugBank	n/a	BEVACIZUMAB
FCGR2A	Fc fragment of IgG, low affinity IIa, receptor (CD32)	2212	DrugBank	n/a	BEVACIZUMAB
COL18A1	collagen, type XVIII, alpha 1	80781	PharmGKB	n/a	BEVACIZUMAB
EIF4E2	eukaryotic translation initiation factor 4E family member 2	9470	PharmGKB	n/a	CARBOPLATIN
ALDH1A1	aldehyde dehydrogenase 1 family, member A1	216	PharmGKB	n/a	CARBOPLATIN
CLCN6	chloride channel, voltage-sensitive 6	1185	PharmGKB	n/a	CARBOPLATIN
NF2	neurofibromin 2 (merlin)	4771	CIViC	n/a	CARBOPLATIN
TIGD1	tigger transposable element derived 1	200765	PharmGKB	n/a	CARBOPLATIN
GSTP1	glutathione S-transferase pi 1	2950	CIViC	n/a	CARBOPLATIN
DSCAM	Down syndrome cell adhesion molecule	1826	PharmGKB	n/a	CARBOPLATIN
XRCC1	X-ray repair complementing defective repair in Chinese hamster cells 1	7515	PharmGKB	n/a	CARBOPLATIN
EGFR	epidermal growth factor receptor	1956	CIViC	n/a	CARBOPLATIN
ETS2	v-ets erythroblastosis virus E26 oncogene homolog 2 (avian)	2114	PharmGKB	n/a	CARBOPLATIN
SLC19A1	solute carrier family 19 (folate transporter), member 1	6573	PharmGKB	n/a	CARBOPLATIN
TPMT	thiopurine S-methyltransferase	7172	PharmGKB	n/a	CISPLATIN
BCL2	B-cell CLL/lymphoma 2	596	ClearityFoundationBiomarkers	n/a	CISPLATIN
TMEM43	transmembrane protein 43	79188	PharmGKB	n/a	CISPLATIN
SLC31A1	solute carrier family 31 (copper transporters), member 1	1317	PharmGKB	n/a	CISPLATIN
NHLRC1	NHL repeat containing 1	378884	PharmGKB	n/a	CISPLATIN
FKBP15	FK506 binding protein 15, 133kDa	23307	PharmGKB	n/a	CISPLATIN
GSTM4	glutathione S-transferase mu 4	2948	PharmGKB	n/a	CISPLATIN
ARVCF	armadillo repeat gene deleted in velocardiofacial syndrome	421	PharmGKB	n/a	CISPLATIN
LRP2	low density lipoprotein receptor-related protein 2	4036	PharmGKB	n/a	CISPLATIN
MECP2	methyl CpG binding protein 2 (Rett syndrome)	4204	PharmGKB	n/a	CISPLATIN
GALNT14	UDP-N-acetyl-alpha-D-galactosamine:polypeptide N-acetylgalactosaminyltransferase 14 (GalNAc-T14)	79623	PharmGKB	n/a	CISPLATIN
COMT	catechol-O-methyltransferase	1312	PharmGKB	n/a	CISPLATIN
XPC	xeroderma pigmentosum, complementation group C	7508	PharmGKB	n/a	CISPLATIN
DPYD	dihydropyrimidine dehydrogenase	1806	PharmGKB	n/a	CYCLOPHOSPHAMIDE
PPP1R13L	protein phosphatase 1, regulatory subunit 13 like	10848	PharmGKB	n/a	CYCLOPHOSPHAMIDE
CYP2C9	cytochrome P450, family 2, subfamily C, polypeptide 9	1559	PharmGKB	n/a	CYCLOPHOSPHAMIDE
MTR	5-methyltetrahydrofolate-homocysteine methyltransferase	4548	PharmGKB	n/a	CYCLOPHOSPHAMIDE
NR1I2	nuclear receptor subfamily 1, group I, member 2	8856	PharmGKB	n/a	CYCLOPHOSPHAMIDE
NQO2	NAD(P)H dehydrogenase, quinone 2	4835	PharmGKB	n/a	CYCLOPHOSPHAMIDE
ALDH3A1	aldehyde dehydrogenase 3 family, member A1	218	PharmGKB	n/a	CYCLOPHOSPHAMIDE
ABCC4	ATP-binding cassette, sub-family C (CFTR/MRP), member 4	10257	PharmGKB	n/a	CYCLOPHOSPHAMIDE
NQO1	NAD(P)H dehydrogenase, quinone 1	1728	PharmGKB	n/a	CYCLOPHOSPHAMIDE
WRAP53	WD repeat containing, antisense to TP53	55135	PharmGKB	n/a	CYCLOPHOSPHAMIDE
CYP2C19	cytochrome P450, family 2, subfamily C, polypeptide 19	1557	PharmGKB	n/a	CYCLOPHOSPHAMIDE
NOS3	nitric oxide synthase 3 (endothelial cell)	4846	PharmGKB	n/a	CYCLOPHOSPHAMIDE
SLC22A16	solute carrier family 22 (organic cation/carnitine transporter), member 16	85413	PharmGKB	n/a	CYCLOPHOSPHAMIDE
SOD2	superoxide dismutase 2, mitochondrial	6648	PharmGKB	n/a	CYCLOPHOSPHAMIDE
AHR	aryl hydrocarbon receptor	196	DrugBank	agonist	FLUTAMIDE
AR	androgen receptor	367	DrugBank	antagonist	FLUTAMIDE
MAGEH1	melanoma antigen family H, 1	28986	CIViC	n/a	GEMCITABINE
BAZ2B	bromodomain adjacent to zinc finger domain, 2B	29994	PharmGKB	n/a	GEMCITABINE
BTRC	beta-transducin repeat containing E3 ubiquitin protein ligase	8945	PharmGKB	n/a	GEMCITABINE
WEE1	WEE1 homolog (S. pombe)	7465	CIViC	n/a	GEMCITABINE
PRB2	proline-rich protein BstNI subfamily 2	653247	PharmGKB	n/a	GEMCITABINE
WWOX	WW domain containing oxidoreductase	51741	PharmGKB	n/a	GEMCITABINE
ZEB1	zinc finger E-box binding homeobox 1	6935	CIViC	n/a	GEMCITABINE
DAPK1	death-associated protein kinase 1	1612	PharmGKB	n/a	GEMCITABINE
MS4A2	membrane-spanning 4-domains, subfamily A, member 2	2206	PharmGKB	n/a	GEMCITABINE
CAMK4	calcium/calmodulin-dependent protein kinase IV	814	PharmGKB	n/a	GEMCITABINE
TYMS	thymidylate synthetase	7298	DrugBank	inhibitor	GEMCITABINE
CMPK1	cytidine monophosphate (UMP-CMP) kinase 1, cytosolic	51727	DrugBank	inhibitor	GEMCITABINE
RRM2B	ribonucleotide reductase M2 B (TP53 inducible)	50484	ClearityFoundationClinicalTrial	n/a	GEMCITABINE
RRM1	ribonucleotide reductase M1	6240	ClearityFoundationClinicalTrial	n/a	GEMCITABINE
ENOSF1	enolase superfamily member 1	55556	PharmGKB	n/a	GEMCITABINE
IL17F	interleukin 17F	112744	PharmGKB	n/a	GEMCITABINE
RRM2	ribonucleotide reductase M2	6241	ClearityFoundationClinicalTrial	n/a	GEMCITABINE
UBASH3B	ubiquitin associated and SH3 domain containing B	84959	PharmGKB	n/a	GEMCITABINE
DCP1B	DCP1 decapping enzyme homolog B (S. cerevisiae)	196513	PharmGKB	n/a	GEMCITABINE
DNMT1	DNA (cytosine-5-)-methyltransferase 1	1786	TdgClinicalTrial	n/a	IFOSFAMIDE
CYP2B6	cytochrome P450, family 2, subfamily B, polypeptide 6	1555	PharmGKB	n/a	IFOSFAMIDE
ERCC2	excision repair cross-complementing rodent repair deficiency, complementation group 2	2068	PharmGKB	n/a	IFOSFAMIDE
KLC3	kinesin light chain 3	147700	PharmGKB	n/a	IFOSFAMIDE
SLCO1A2	solute carrier organic anion transporter family, member 1A2	6579	PharmGKB	n/a	IMATINIB
KIT	v-kit Hardy-Zuckerman 4 feline sarcoma viral oncogene homolog	3815	DoCM	n/a	IMATINIB
CYP3A4	cytochrome P450, family 3, subfamily A, polypeptide 4	1576	PharmGKB	n/a	IMATINIB
CYP3A5	cytochrome P450, family 3, subfamily A, polypeptide 5	1577	PharmGKB	n/a	IMATINIB
BCR	breakpoint cluster region	613	PharmGKB	n/a	IMATINIB
ULK3	unc-51-like kinase 3 (C. elegans)	25989	PharmGKB	n/a	IMATINIB
PDGFRA	platelet-derived growth factor receptor, alpha polypeptide	5156	DoCM	n/a	IMATINIB
DDR1	discoidin domain receptor tyrosine kinase 1	780	DrugBank	antagonist	IMATINIB
ABCB1	ATP-binding cassette, sub-family B (MDR/TAP), member 1	5243	PharmGKB	n/a	IMATINIB
CSF1R	colony stimulating factor 1 receptor	1436	TdgClinicalTrial	n/a	IMATINIB
ABL1	c-abl oncogene 1, non-receptor tyrosine kinase	25	GuideToPharmacologyInteractions	n/a	IMATINIB
BAIAP3	BAI1-associated protein 3	8938	PharmGKB	n/a	IRINOTECAN
XRCC3	X-ray repair complementing defective repair in Chinese hamster cells 3	7517	PharmGKB	n/a	IRINOTECAN
PLCB1	phospholipase C, beta 1 (phosphoinositide-specific)	23236	PharmGKB	n/a	IRINOTECAN
SLCO1B1	solute carrier organic anion transporter family, member 1B1	10599	PharmGKB	n/a	IRINOTECAN
C8ORF34	chromosome 8 open reading frame 34	116328	PharmGKB	n/a	IRINOTECAN
ABCG2	ATP-binding cassette, sub-family G (WHITE), member 2	9429	PharmGKB	n/a	IRINOTECAN
TDP1	tyrosyl-DNA phosphodiesterase 1	55775	PharmGKB	n/a	IRINOTECAN
ABCC5	ATP-binding cassette, sub-family C (CFTR/MRP), member 5	10057	PharmGKB	n/a	IRINOTECAN
SLCO1B3	solute carrier organic anion transporter family, member 1B3	28234	PharmGKB	n/a	IRINOTECAN
PDZRN3	PDZ domain containing ring finger 3	23024	PharmGKB	n/a	IRINOTECAN
ABCC2	ATP-binding cassette, sub-family C (CFTR/MRP), member 2	1244	PharmGKB	n/a	IRINOTECAN
KLC1	kinesin light chain 1	3831	PharmGKB	n/a	IRINOTECAN
ABCG1	ATP-binding cassette, sub-family G (WHITE), member 1	9619	PharmGKB	n/a	IRINOTECAN
SEMA3C	sema domain, immunoglobulin domain (Ig), short basic domain, secreted, (semaphorin) 3C	10512	PharmGKB	n/a	IRINOTECAN
TOP1MT	topoisomerase (DNA) I, mitochondrial	116447	DrugBank	inhibitor	IRINOTECAN
ISG15	ISG15 ubiquitin-like modifier	9636	MyCancerGenomeClinicalTrial	inhibitor	IRINOTECAN
TOP1	topoisomerase (DNA) I	7150	ClearityFoundationClinicalTrial	n/a	IRINOTECAN
ABCC1	ATP-binding cassette, sub-family C (CFTR/MRP), member 1	4363	PharmGKB	n/a	IRINOTECAN
SHMT1	serine hydroxymethyltransferase 1 (soluble)	6470	PharmGKB	n/a	IRINOTECAN
PKD1L3	polycystic kidney disease 1-like 3	342372	PharmGKB	n/a	LEFLUNOMIDE
ESR1	estrogen receptor 1	2099	PharmGKB	n/a	LEFLUNOMIDE
PTK2B	PTK2B protein tyrosine kinase 2 beta	2185	DrugBank	antagonist	LEFLUNOMIDE
DHODH	dihydroorotate dehydrogenase (quinone)	1723	TdgClinicalTrial	n/a	LEFLUNOMIDE
ATR	ataxia telangiectasia and Rad3 related	545	ClearityFoundationBiomarkers	n/a	OLAPARIB
CDK12	cyclin-dependent kinase 12	51755	CIViC	n/a	OLAPARIB
PARP1	poly (ADP-ribose) polymerase 1	142	DrugBank	inhibitor	OLAPARIB
BRCA1	breast cancer 1, early onset	672	ClearityFoundationBiomarkers	n/a	OLAPARIB
CBLC	Cbl proto-oncogene, E3 ubiquitin protein ligase C	23624	CIViC	n/a	OLAPARIB
PARP3	poly (ADP-ribose) polymerase family, member 3	10039	DrugBank	inhibitor	OLAPARIB
ATM	ataxia telangiectasia mutated	472	CIViC	n/a	OLAPARIB
PARP2	poly (ADP-ribose) polymerase 2	10038	ClearityFoundationClinicalTrial	n/a	OLAPARIB
BRCA2	breast cancer 2, early onset	675	ClearityFoundationBiomarkers	n/a	OLAPARIB
FLT1	fms-related tyrosine kinase 1 (vascular endothelial growth factor/vascular permeability factor receptor)	2321	TALC	inhibitor	PAZOPANIB
KDR	kinase insert domain receptor (a type III receptor tyrosine kinase)	3791	TdgClinicalTrial	n/a	PAZOPANIB
FGFR3	fibroblast growth factor receptor 3	2261	DrugBank	inhibitor	PAZOPANIB
FGF1	fibroblast growth factor 1 (acidic)	2246	DrugBank	inhibitor	PAZOPANIB
SH2B3	SH2B adaptor protein 3	10019	DrugBank	inhibitor	PAZOPANIB
ITK	IL2-inducible T-cell kinase	3702	DrugBank	inhibitor	PAZOPANIB
TEK	TEK tyrosine kinase, endothelial	7010	TdgClinicalTrial	n/a	REGORAFENIB
RAF1	v-raf-1 murine leukemia viral oncogene homolog 1	5894	DrugBank	inhibitor	REGORAFENIB
FRK	fyn-related kinase	2444	ChEMBL	inhibitor	REGORAFENIB
EPHA2	EPH receptor A2	1969	DrugBank	inhibitor	REGORAFENIB
RET	ret proto-oncogene	5979	MyCancerGenome	inhibitor	REGORAFENIB
MAPK11	mitogen-activated protein kinase 11	5600	MyCancerGenomeClinicalTrial	inhibitor	REGORAFENIB
DDR2	discoidin domain receptor tyrosine kinase 2	4921	DrugBank	inhibitor	REGORAFENIB
FGFR2	fibroblast growth factor receptor 2	2263	DrugBank	inhibitor	REGORAFENIB
FLT4	fms-related tyrosine kinase 4	2324	TALC	inhibitor	REGORAFENIB
NTRK1	neurotrophic tyrosine kinase, receptor, type 1	4914	DrugBank	inhibitor	REGORAFENIB
KRAS	v-Ki-ras2 Kirsten rat sarcoma viral oncogene homolog	3845	MyCancerGenomeClinicalTrial	inhibitor	REGORAFENIB
BRAF	v-raf murine sarcoma viral oncogene homolog B1	673	MyCancerGenomeClinicalTrial	inhibitor	REGORAFENIB
NOTCH2	notch 2	4853	MyCancerGenome	other/unknown	RO4929097
NOTCH3	notch 3	4854	MyCancerGenome	other/unknown	RO4929097
PSEN1	presenilin 1	5663	GuideToPharmacologyInteractions	n/a	RO4929097
NOTCH1	notch 1	4851	CancerCommons	inhibitor	RO4929097
NOTCH4	notch 4	4855	MyCancerGenome	other/unknown	RO4929097
ERBB2	v-erb-b2 erythroblastic leukemia viral oncogene homolog 2, neuro/glioblastoma derived oncogene homolog (avian)	2064	CIViC	n/a	SIROLIMUS
FGF2	fibroblast growth factor 2 (basic)	2247	DrugBank	other/unknown	SIROLIMUS
FKBP1A	FK506 binding protein 1A, 12kDa	2280	DrugBank	other/unknown	SIROLIMUS
MAPK7	mitogen-activated protein kinase 7	5598	PharmGKB	n/a	SORAFENIB
FLT3	fms-related tyrosine kinase 3	2322	DoCM	n/a	SORAFENIB
MAPK3	mitogen-activated protein kinase 3	5595	PharmGKB	n/a	SORAFENIB
MAPK9	mitogen-activated protein kinase 9	5601	PharmGKB	n/a	SORAFENIB
MAPK6	mitogen-activated protein kinase 6	5597	PharmGKB	n/a	SORAFENIB
MAP2K1	mitogen-activated protein kinase kinase 1	5604	TALC	inhibitor	SORAFENIB
MAPK10	mitogen-activated protein kinase 10	5602	PharmGKB	n/a	SORAFENIB
ARAF	v-raf murine sarcoma 3611 viral oncogene homolog	369	DoCM	n/a	SORAFENIB
PDGFRB	platelet-derived growth factor receptor, beta polypeptide	5159	DrugBank	antagonist	SORAFENIB
MAPK12	mitogen-activated protein kinase 12	6300	PharmGKB	n/a	SORAFENIB
PROM1	prominin 1	8842	CIViC	n/a	SORAFENIB
MAPK8	mitogen-activated protein kinase 8	5599	PharmGKB	n/a	SORAFENIB
MAPK1	mitogen-activated protein kinase 1	5594	PharmGKB	n/a	SORAFENIB
ZHX2	zinc fingers and homeoboxes 2	22882	TALC	inhibitor	SORAFENIB
MAPK14	mitogen-activated protein kinase 14	1432	PharmGKB	n/a	SORAFENIB
FGFR1	fibroblast growth factor receptor 1	2260	DrugBank	inhibitor	SORAFENIB
MAPK4	mitogen-activated protein kinase 4	5596	PharmGKB	n/a	SORAFENIB
MAPK13	mitogen-activated protein kinase 13	5603	PharmGKB	n/a	SORAFENIB
PDGFC	platelet derived growth factor C	56034	MyCancerGenomeClinicalTrial	inhibitor	SUNITINIB
HMOX1	heme oxygenase (decycling) 1	3162	CIViC	n/a	SUNITINIB
PDGFB	platelet-derived growth factor beta polypeptide	5155	MyCancerGenomeClinicalTrial	inhibitor	SUNITINIB
PDGFA	platelet-derived growth factor alpha polypeptide	5154	MyCancerGenomeClinicalTrial	inhibitor	SUNITINIB
SCGB3A1	secretoglobin, family 3A, member 1	92304	PharmGKB	n/a	SUNITINIB
PDGFD	platelet derived growth factor D	80310	MyCancerGenomeClinicalTrial	inhibitor	SUNITINIB
HSP90AB1	heat shock protein 90kDa alpha (cytosolic), class B member 1	3326	MyCancerGenome	other/unknown	TANESPIMYCIN
HSP90AA1	heat shock protein 90kDa alpha (cytosolic), class A member 1	3320	TTD	inhibitor	TANESPIMYCIN
MGMT	O-6-methylguanine-DNA methyltransferase	4255	CIViC	n/a	TEMOZOLOMIDE
PIK3CA	phosphatidylinositol-4,5-bisphosphate 3-kinase, catalytic subunit alpha	5290	ClearityFoundationBiomarkers	n/a	TEMSIROLIMUS
MTOR	mechanistic target of rapamycin (serine/threonine kinase)	2475	MyCancerGenomeClinicalTrial	inhibitor	TEMSIROLIMUS
RPTOR	regulatory associated protein of MTOR, complex 1	57521	TALC	inhibitor	TEMSIROLIMUS
PTEN	phosphatase and tensin homolog	5728	ClearityFoundationBiomarkers	n/a	TEMSIROLIMUS
SMARCA4	SWI/SNF related, matrix associated, actin dependent regulator of chromatin, subfamily a, member 4	6597	CIViC	n/a	VINORELBINE
TUBB2A	tubulin, beta 2A class IIa	7280	TEND	n/a	VINORELBINE
TUBB	tubulin, beta class I	203068	DrugBank	inhibitor	VINORELBINE
SMO	smoothened, frizzled family receptor	6608	ChEMBL	inhibitor	VISMODEGIB
PTCH1	patched 1	5727	MyCancerGenome	other/unknown	VISMODEGIB
PDGFRA	platelet-derived growth factor receptor, alpha polypeptide	5156	DoCM	n/a	SU-101
PDGFRB	platelet-derived growth factor receptor, beta polypeptide	5159	DrugBank	antagonist	SU-101
KDR	kinase insert domain receptor (a type III receptor tyrosine kinase)	3791	TdgClinicalTrial	n/a	ANLOTINIB
PDGFRA	platelet-derived growth factor receptor, alpha polypeptide	5156	DoCM	n/a	ANLOTINIB
PDGFRB	platelet-derived growth factor receptor, beta polypeptide	5159	DrugBank	antagonist	ANLOTINIB
EGFR	epidermal growth factor receptor	1956	CIViC	n/a	ANLOTINIB
MET	MET proto-oncogene, receptor tyrosine kinase	4233			ANLOTINIB
TOP2A	DNA topoisomerase II alpha	7153			ETOPOSIDE
TOP2B	DNA topoisomerase II beta	7155			ETOPOSIDE
CHEK2	checkpoint kinase 2	11200			Prexasertib
IGF1R	insulin-like growth factor 1 receptor	3480		inhibitor	Ganitumab
IGF1R	insulin-like growth factor 1 receptor	3480		inhibitor	Ganitumab
