# Supplementary material for: Multi-site desmoplastic small round cell tumors are genetically related and immune-cold
Source: NPJ Precis Oncol. 2022 Apr 4;6:21. doi: 10.1038/s41698-022-00257-9 (PMC8980094; doi:10.1038/s41698-022-00257-9)
Supplement: Supplementary file 10 — Dataset 9 [file 41698_2022_257_MOESM10_ESM.xlsx]

## Sheet: Supplementary Data 9
Supplementary Data 9: Predicted potential therapeutic targets and their inhibitors using our FUsionPathway approach
Gene_symbol	gene_long_name	interaction_claim_source	interaction_types	drug_name	drug_primary_name	Network Association Ranks	Percentile Rank (%)	P.Value (DSRCT vs Adjacent Normal)	logFC (DSRCT vs Adjacent Normal)
AR	androgen receptor	DrugBank	inhibitor	DB08899	ENZALUTAMIDE	2	0.00956526	0.0124333	1.91396
AR	androgen receptor	CancerCommons	inhibitor	ODM-201	ODM-201	2	0.00956526	0.0124333	1.91396
AR	androgen receptor	TTD	inhibitor	DCL001148	APC-100	2	0.00956526	0.0124333	1.91396
AR	androgen receptor	TTD	inhibitor	DCL000270	SORBINIL	2	0.00956526	0.0124333	1.91396
AR	androgen receptor	TTD	inhibitor	DAP000569	SULINDAC	2	0.00956526	0.0124333	1.91396
AR	androgen receptor	TTD	inhibitor	DCL000311	FIDARESTAT	2	0.00956526	0.0124333	1.91396
AR	androgen receptor	TTD	inhibitor	DCL000283	ZENARESTAT	2	0.00956526	0.0124333	1.91396
AR	androgen receptor	TTD	inhibitor	DAP001376	EPALRESTAT	2	0.00956526	0.0124333	1.91396
AR	androgen receptor	DrugBank	antagonist	DB01395	DROSPIRENONE	2	0.00956526	0.0124333	1.91396
AR	androgen receptor	DrugBank	antagonist	DB00499	FLUTAMIDE	2	0.00956526	0.0124333	1.91396
AR	androgen receptor	DrugBank	antagonist	DB00421	SPIRONOLACTONE	2	0.00956526	0.0124333	1.91396
AR	androgen receptor	DrugBank	antagonist	DB04839	CYPROTERONE ACETATE	2	0.00956526	0.0124333	1.91396
AR	androgen receptor	DrugBank	antagonist	DB01128	BICALUTAMIDE	2	0.00956526	0.0124333	1.91396
AR	androgen receptor	DrugBank	antagonist	DB00665	NILUTAMIDE	2	0.00956526	0.0124333	1.91396
AR	androgen receptor	TTD	antagonist	DAP001391	HYDROXYFLUTAMIDE	2	0.00956526	0.0124333	1.91396
AR	androgen receptor	TTD	antagonist	DAP000906	CYPROTERONE	2	0.00956526	0.0124333	1.91396
AR	androgen receptor	TTD	antisense	DCL001184	EZN-4176	2	0.00956526	0.0124333	1.91396
GSK3B	glycogen synthase kinase 3 beta	DrugBank	inhibitor	DB01356	LITHIUM	43	0.205653	0.0167597	0.968636
GSK3B	glycogen synthase kinase 3 beta	TTD	inhibitor	DCL000109	ENZASTAURIN	43	0.205653	0.0167597	0.968636
PDGFA	platelet-derived growth factor alpha polypeptide	MyCancerGenomeClinicalTrial	inhibitor	SUNITINIB	SUNITINIB	122	0.583481	3.34489e-07	2.47605
TERT	telomerase reverse transcriptase	DrugBank	inhibitor	DB00495	ZIDOVUDINE	124	0.593046	0.0272554	1.59702
TERT	telomerase reverse transcriptase	TALC	inhibitor	IMETELSTAT	IMETELSTAT	124	0.593046	0.0272554	1.59702
TERT	telomerase reverse transcriptase	TALC	inhibitor	SODIUM METAARSENITE	SODIUM METAARSENITE	124	0.593046	0.0272554	1.59702
IL2RB	interleukin 2 receptor, beta	TTD	antagonist	DCL000847	INOLIMOMAB	153	0.731742	0.0299247	2.27527
DNMT3A	DNA (cytosine-5-)-methyltransferase 3 alpha	ChEMBL	inhibitor	CHEMBL1489	AZACITIDINE	165	0.789134	0.0209075	0.93138
DNMT3A	DNA (cytosine-5-)-methyltransferase 3 alpha	ChEMBL	inhibitor	CHEMBL1201129	DECITABINE	165	0.789134	0.0209075	0.93138
HDAC1	histone deacetylase 1	TTD	inhibitor	DCL000317	ROMIDEPSIN	242	1.1574	0.0064509	0.807553
HDAC1	histone deacetylase 1	TTD	inhibitor	DCL001114	MGCD-0103	242	1.1574	0.0064509	0.807553
HDAC1	histone deacetylase 1	TTD	inhibitor	DPR000131	CHAP-15	242	1.1574	0.0064509	0.807553
HDAC1	histone deacetylase 1	TTD	inhibitor	DPR000132	CHLAMYDOCIN	242	1.1574	0.0064509	0.807553
HDAC1	histone deacetylase 1	TTD	inhibitor	DCL001119	PYROXAMIDE	242	1.1574	0.0064509	0.807553
HDAC1	histone deacetylase 1	TTD	inhibitor	DPR000138	FFF3	242	1.1574	0.0064509	0.807553
HDAC1	histone deacetylase 1	TTD	inhibitor	DAP001082	VORINOSTAT	242	1.1574	0.0064509	0.807553
HDAC1	histone deacetylase 1	TTD	inhibitor	DPR000136	FFF1	242	1.1574	0.0064509	0.807553
HDAC1	histone deacetylase 1	TTD	inhibitor	DPR000143	JNS-16241199	242	1.1574	0.0064509	0.807553
HDAC1	histone deacetylase 1	TTD	inhibitor	DPR000154	SB-639	242	1.1574	0.0064509	0.807553
HDAC1	histone deacetylase 1	TTD	inhibitor	DCL000902	NVP-LAQ824	242	1.1574	0.0064509	0.807553
HDAC1	histone deacetylase 1	TTD	inhibitor	DCL001103	AN-9	242	1.1574	0.0064509	0.807553
HDAC1	histone deacetylase 1	TTD	inhibitor	DPR000147	M-CARBOXYCINNAMIC ACID BISHYDROXAMIDE	242	1.1574	0.0064509	0.807553
HDAC1	histone deacetylase 1	TTD	inhibitor	DPR000166	4SC-202	242	1.1574	0.0064509	0.807553
HDAC1	histone deacetylase 1	TTD	inhibitor	DPR000140	HC-TOXIN	242	1.1574	0.0064509	0.807553
HDAC1	histone deacetylase 1	TTD	inhibitor	DPR000153	SB-6241	242	1.1574	0.0064509	0.807553
HDAC1	histone deacetylase 1	TTD	inhibitor	DPR000104	SCRIPTAID	242	1.1574	0.0064509	0.807553
HDAC1	histone deacetylase 1	TTD	inhibitor	DCL001122	TACEDINALINE	242	1.1574	0.0064509	0.807553
HDAC1	histone deacetylase 1	TTD	inhibitor	DPR000183	RG2833	242	1.1574	0.0064509	0.807553
HDAC1	histone deacetylase 1	TTD	inhibitor	DPR000137	FFF2	242	1.1574	0.0064509	0.807553
HDAC1	histone deacetylase 1	TTD	inhibitor	DCL001100	SODIUM BUTYRATE	242	1.1574	0.0064509	0.807553
HDAC1	histone deacetylase 1	TTD	inhibitor	DPR000152	SB-623	242	1.1574	0.0064509	0.807553
HDAC1	histone deacetylase 1	TTD	inhibitor	DCL000172	MS-275	242	1.1574	0.0064509	0.807553
HDAC1	histone deacetylase 1	TTD	inhibitor	DCL000929	PHENYLBUTYRATE	242	1.1574	0.0064509	0.807553
HDAC1	histone deacetylase 1	TTD	inhibitor	DPR000157	SK-7068	242	1.1574	0.0064509	0.807553
HDAC1	histone deacetylase 1	TTD	inhibitor	DCL001111	LAQ824	242	1.1574	0.0064509	0.807553
HDAC1	histone deacetylase 1	TTD	inhibitor	DCL000914	PANOBINOSTAT	242	1.1574	0.0064509	0.807553
HDAC1	histone deacetylase 1	TTD	inhibitor	DCL001117	PDX-101	242	1.1574	0.0064509	0.807553
HDAC1	histone deacetylase 1	TTD	inhibitor	DPR000139	FFF4	242	1.1574	0.0064509	0.807553
HDAC1	histone deacetylase 1	TTD	inhibitor	DPR000150	OXAMFLATIN	242	1.1574	0.0064509	0.807553
HDAC1	histone deacetylase 1	TTD	inhibitor	DPR000156	SK-7041	242	1.1574	0.0064509	0.807553
HDAC1	histone deacetylase 1	TTD	inhibitor	DCL001227	RESMINOSTAT	242	1.1574	0.0064509	0.807553
HDAC1	histone deacetylase 1	TTD	inhibitor	DCL000852	ITF2357	242	1.1574	0.0064509	0.807553
HDAC1	histone deacetylase 1	TTD	inhibitor	DPR000134	DEPUDECIN	242	1.1574	0.0064509	0.807553
HDAC1	histone deacetylase 1	TTD	inhibitor	DCL000207	PXD101	242	1.1574	0.0064509	0.807553
HDAC1	histone deacetylase 1	TTD	inhibitor	DPR000141	HDAC-42	242	1.1574	0.0064509	0.807553
HDAC1	histone deacetylase 1	TTD	inhibitor	DCL000994	SNDX-275	242	1.1574	0.0064509	0.807553
HDAC1	histone deacetylase 1	CancerCommons	inhibitor	SB939	SB939	242	1.1574	0.0064509	0.807553
HDAC1	histone deacetylase 1	TALC	inhibitor	PIVANEX	PIVANEX	242	1.1574	0.0064509	0.807553
HDAC1	histone deacetylase 1	TALC	inhibitor	VALPROIC ACID	VALPROIC ACID	242	1.1574	0.0064509	0.807553
HDAC1	histone deacetylase 1	TALC	inhibitor	PCI-24781	PCI-24781	242	1.1574	0.0064509	0.807553
HDAC1	histone deacetylase 1	TALC	inhibitor	FK-228	FK-228	242	1.1574	0.0064509	0.807553
HDAC1	histone deacetylase 1	TALC	inhibitor	CHR-3996	CHR-3996	242	1.1574	0.0064509	0.807553
HDAC1	histone deacetylase 1	TALC	inhibitor	GIVINOSTAT	GIVINOSTAT	242	1.1574	0.0064509	0.807553
HDAC1	histone deacetylase 1	TALC	inhibitor	DACINOSTAT	DACINOSTAT	242	1.1574	0.0064509	0.807553
HDAC1	histone deacetylase 1	TALC	inhibitor	ENTINOSTAT	ENTINOSTAT	242	1.1574	0.0064509	0.807553
HDAC1	histone deacetylase 1	TALC	inhibitor	SODIUM PHENYLBUTYRATE	SODIUM PHENYLBUTYRATE	242	1.1574	0.0064509	0.807553
HDAC1	histone deacetylase 1	TALC	inhibitor	BELINOSTAT	BELINOSTAT	242	1.1574	0.0064509	0.807553
CCND1	cyclin D1	DrugBank	antagonist	DB01169	ARSENIC TRIOXIDE	257	1.22914	1.07079e-08	3.73963
ERBB2	v-erb-b2 erythroblastic leukemia viral oncogene homolog 2, neuro/glioblastoma derived oncogene homolog (avian)	DrugBank	inhibitor	DB08916	AFATINIB	261	1.24827	0.000382101	1.95624
ERBB2	v-erb-b2 erythroblastic leukemia viral oncogene homolog 2, neuro/glioblastoma derived oncogene homolog (avian)	ChEMBL	inhibitor	CHEMBL2007641	PERTUZUMAB	261	1.24827	0.000382101	1.95624
ERBB2	v-erb-b2 erythroblastic leukemia viral oncogene homolog 2, neuro/glioblastoma derived oncogene homolog (avian)	ChEMBL	inhibitor	CHEMBL1201179	LAPATINIB DITOSYLATE	261	1.24827	0.000382101	1.95624
ERBB2	v-erb-b2 erythroblastic leukemia viral oncogene homolog 2, neuro/glioblastoma derived oncogene homolog (avian)	ChEMBL	inhibitor	CHEMBL1201585	TRASTUZUMAB	261	1.24827	0.000382101	1.95624
ERBB2	v-erb-b2 erythroblastic leukemia viral oncogene homolog 2, neuro/glioblastoma derived oncogene homolog (avian)	ChEMBL	inhibitor	CHEMBL1743082	TRASTUZUMAB EMTANSINE	261	1.24827	0.000382101	1.95624
ERBB2	v-erb-b2 erythroblastic leukemia viral oncogene homolog 2, neuro/glioblastoma derived oncogene homolog (avian)	ChEMBL	inhibitor	CHEMBL2105712	AFATINIB DIMALEATE	261	1.24827	0.000382101	1.95624
ERBB2	v-erb-b2 erythroblastic leukemia viral oncogene homolog 2, neuro/glioblastoma derived oncogene homolog (avian)	TTD	inhibitor	DCL000347	TAK165	261	1.24827	0.000382101	1.95624
ERBB2	v-erb-b2 erythroblastic leukemia viral oncogene homolog 2, neuro/glioblastoma derived oncogene homolog (avian)	TTD	inhibitor	DAP000853	LAPATINIB	261	1.24827	0.000382101	1.95624
ERBB2	v-erb-b2 erythroblastic leukemia viral oncogene homolog 2, neuro/glioblastoma derived oncogene homolog (avian)	TTD	inhibitor	DCL000649	TAK-285	261	1.24827	0.000382101	1.95624
ERBB2	v-erb-b2 erythroblastic leukemia viral oncogene homolog 2, neuro/glioblastoma derived oncogene homolog (avian)	TTD	inhibitor	DCL000345	CP-724714	261	1.24827	0.000382101	1.95624
ERBB2	v-erb-b2 erythroblastic leukemia viral oncogene homolog 2, neuro/glioblastoma derived oncogene homolog (avian)	TTD	inhibitor	DCL000346	HKI-272	261	1.24827	0.000382101	1.95624
ERBB2	v-erb-b2 erythroblastic leukemia viral oncogene homolog 2, neuro/glioblastoma derived oncogene homolog (avian)	TTD	inhibitor	DCL000498	BIBW 2992	261	1.24827	0.000382101	1.95624
ERBB2	v-erb-b2 erythroblastic leukemia viral oncogene homolog 2, neuro/glioblastoma derived oncogene homolog (avian)	TTD	inhibitor	DCL000589	PAZOPANIB + TYVERB/TYKERB	261	1.24827	0.000382101	1.95624
ERBB2	v-erb-b2 erythroblastic leukemia viral oncogene homolog 2, neuro/glioblastoma derived oncogene homolog (avian)	TTD	inhibitor	DCL000344	TYKERB	261	1.24827	0.000382101	1.95624
ERBB2	v-erb-b2 erythroblastic leukemia viral oncogene homolog 2, neuro/glioblastoma derived oncogene homolog (avian)	TTD	inhibitor	DCL000343	BMS-599626	261	1.24827	0.000382101	1.95624
ERBB2	v-erb-b2 erythroblastic leukemia viral oncogene homolog 2, neuro/glioblastoma derived oncogene homolog (avian)	TTD	inhibitor	DCL000263	XL647	261	1.24827	0.000382101	1.95624
ERBB2	v-erb-b2 erythroblastic leukemia viral oncogene homolog 2, neuro/glioblastoma derived oncogene homolog (avian)	TTD	inhibitor	DCL001231	S-222611	261	1.24827	0.000382101	1.95624
ERBB2	v-erb-b2 erythroblastic leukemia viral oncogene homolog 2, neuro/glioblastoma derived oncogene homolog (avian)	TTD	inhibitor	DCL000486	AZD8931	261	1.24827	0.000382101	1.95624
ERBB2	v-erb-b2 erythroblastic leukemia viral oncogene homolog 2, neuro/glioblastoma derived oncogene homolog (avian)	TTD	inhibitor	DCL000086	CI-1033	261	1.24827	0.000382101	1.95624
ERBB2	v-erb-b2 erythroblastic leukemia viral oncogene homolog 2, neuro/glioblastoma derived oncogene homolog (avian)	TTD	inhibitor	DAP001451	TYVERB/TYKERB	261	1.24827	0.000382101	1.95624
ERBB2	v-erb-b2 erythroblastic leukemia viral oncogene homolog 2, neuro/glioblastoma derived oncogene homolog (avian)	TALC	inhibitor	AV-412	AV-412	261	1.24827	0.000382101	1.95624
ERBB2	v-erb-b2 erythroblastic leukemia viral oncogene homolog 2, neuro/glioblastoma derived oncogene homolog (avian)	TALC	inhibitor	AEE 788	AEE 788	261	1.24827	0.000382101	1.95624
ERBB2	v-erb-b2 erythroblastic leukemia viral oncogene homolog 2, neuro/glioblastoma derived oncogene homolog (avian)	TALC	inhibitor	CUDC-101	CUDC-101	261	1.24827	0.000382101	1.95624
ERBB2	v-erb-b2 erythroblastic leukemia viral oncogene homolog 2, neuro/glioblastoma derived oncogene homolog (avian)	TALC	inhibitor	PELITINIB	PELITINIB	261	1.24827	0.000382101	1.95624
ERBB2	v-erb-b2 erythroblastic leukemia viral oncogene homolog 2, neuro/glioblastoma derived oncogene homolog (avian)	TALC	inhibitor	BMS-690514	BMS-690514	261	1.24827	0.000382101	1.95624
ERBB2	v-erb-b2 erythroblastic leukemia viral oncogene homolog 2, neuro/glioblastoma derived oncogene homolog (avian)	TALC	inhibitor	CANERTINIB	CANERTINIB	261	1.24827	0.000382101	1.95624
ERBB2	v-erb-b2 erythroblastic leukemia viral oncogene homolog 2, neuro/glioblastoma derived oncogene homolog (avian)	TALC	inhibitor	MOMELOTINIB	MOMELOTINIB	261	1.24827	0.000382101	1.95624
ERBB2	v-erb-b2 erythroblastic leukemia viral oncogene homolog 2, neuro/glioblastoma derived oncogene homolog (avian)	TALC	inhibitor	DACOMITINIB	DACOMITINIB	261	1.24827	0.000382101	1.95624
ERBB2	v-erb-b2 erythroblastic leukemia viral oncogene homolog 2, neuro/glioblastoma derived oncogene homolog (avian)	TALC	inhibitor	NERATINIB	NERATINIB	261	1.24827	0.000382101	1.95624
ERBB2	v-erb-b2 erythroblastic leukemia viral oncogene homolog 2, neuro/glioblastoma derived oncogene homolog (avian)	MyCancerGenome	inhibitor	AEE788	AEE788	261	1.24827	0.000382101	1.95624
ERBB2	v-erb-b2 erythroblastic leukemia viral oncogene homolog 2, neuro/glioblastoma derived oncogene homolog (avian)	MyCancerGenome	inhibitor	ARRY380	ARRY380	261	1.24827	0.000382101	1.95624
ERBB2	v-erb-b2 erythroblastic leukemia viral oncogene homolog 2, neuro/glioblastoma derived oncogene homolog (avian)	MyCancerGenome	inhibitor	MUBRITINIB	MUBRITINIB	261	1.24827	0.000382101	1.95624
ERBB2	v-erb-b2 erythroblastic leukemia viral oncogene homolog 2, neuro/glioblastoma derived oncogene homolog (avian)	MyCancerGenomeClinicalTrial	inhibitor	GEFITINIB	GEFITINIB	261	1.24827	0.000382101	1.95624
ERBB2	v-erb-b2 erythroblastic leukemia viral oncogene homolog 2, neuro/glioblastoma derived oncogene homolog (avian)	MyCancerGenomeClinicalTrial	inhibitor	POZIOTINIB	POZIOTINIB	261	1.24827	0.000382101	1.95624
MAPK8	mitogen-activated protein kinase 8	TTD	inhibitor	DCL000079	CC-401	291	1.39175	0.0154014	0.660747
MAPK8	mitogen-activated protein kinase 8	TTD	inhibitor	DCL000038	AM-111	291	1.39175	0.0154014	0.660747
HDAC2	histone deacetylase 2	DrugBank	inhibitor	DB02546	VORINOSTAT	309	1.47783	8.46146e-06	1.09789
HDAC2	histone deacetylase 2	TALC	inhibitor	PCI-24781	PCI-24781	309	1.47783	8.46146e-06	1.09789
HDAC2	histone deacetylase 2	TALC	inhibitor	PANOBINOSTAT	PANOBINOSTAT	309	1.47783	8.46146e-06	1.09789
HDAC2	histone deacetylase 2	TALC	inhibitor	BELINOSTAT	BELINOSTAT	309	1.47783	8.46146e-06	1.09789
HDAC2	histone deacetylase 2	TALC	inhibitor	SODIUM PHENYLBUTYRATE	SODIUM PHENYLBUTYRATE	309	1.47783	8.46146e-06	1.09789
HDAC2	histone deacetylase 2	TALC	inhibitor	PIVANEX	PIVANEX	309	1.47783	8.46146e-06	1.09789
HDAC2	histone deacetylase 2	TALC	inhibitor	VALPROIC ACID	VALPROIC ACID	309	1.47783	8.46146e-06	1.09789
HDAC2	histone deacetylase 2	TALC	inhibitor	CHR-3996	CHR-3996	309	1.47783	8.46146e-06	1.09789
HDAC2	histone deacetylase 2	TALC	inhibitor	FK-228	FK-228	309	1.47783	8.46146e-06	1.09789
HDAC2	histone deacetylase 2	TALC	inhibitor	ROMIDEPSIN	ROMIDEPSIN	309	1.47783	8.46146e-06	1.09789
HDAC2	histone deacetylase 2	TALC	inhibitor	ENTINOSTAT	ENTINOSTAT	309	1.47783	8.46146e-06	1.09789
HDAC2	histone deacetylase 2	TALC	inhibitor	DACINOSTAT	DACINOSTAT	309	1.47783	8.46146e-06	1.09789
HDAC2	histone deacetylase 2	TALC	inhibitor	GIVINOSTAT	GIVINOSTAT	309	1.47783	8.46146e-06	1.09789
MAPK1	mitogen-activated protein kinase 1	DrugBank	inhibitor	DB02733	PURVALANOL	313	1.49696	0.000364111	0.802037
HDAC6	histone deacetylase 6	TALC	inhibitor	VORINOSTAT	VORINOSTAT	368	1.76001	0.00363496	1.21514
HDAC6	histone deacetylase 6	TALC	inhibitor	PANOBINOSTAT	PANOBINOSTAT	368	1.76001	0.00363496	1.21514
HDAC6	histone deacetylase 6	TALC	inhibitor	PCI-24781	PCI-24781	368	1.76001	0.00363496	1.21514
HDAC6	histone deacetylase 6	TALC	inhibitor	GIVINOSTAT	GIVINOSTAT	368	1.76001	0.00363496	1.21514
HDAC6	histone deacetylase 6	TALC	inhibitor	BELINOSTAT	BELINOSTAT	368	1.76001	0.00363496	1.21514
HDAC6	histone deacetylase 6	TALC	inhibitor	DACINOSTAT	DACINOSTAT	368	1.76001	0.00363496	1.21514
PARP1	poly (ADP-ribose) polymerase 1	MyCancerGenomeClinicalTrial	inhibitor	VELIPARIB	VELIPARIB	398	1.90349	0.00100179	1.56437
PARP1	poly (ADP-ribose) polymerase 1	MyCancerGenomeClinicalTrial	inhibitor	AZD 2281	AZD 2281	398	1.90349	0.00100179	1.56437
PARP1	poly (ADP-ribose) polymerase 1	DrugBank	inhibitor	DB09074	OLAPARIB	398	1.90349	0.00100179	1.56437
PARP1	poly (ADP-ribose) polymerase 1	CancerCommons	inhibitor	ABT-888	ABT-888	398	1.90349	0.00100179	1.56437
PARP1	poly (ADP-ribose) polymerase 1	TTD	inhibitor	DCL001102	AG140699	398	1.90349	0.00100179	1.56437
PARP1	poly (ADP-ribose) polymerase 1	TTD	inhibitor	DCL000500	BSI-201	398	1.90349	0.00100179	1.56437
PARP1	poly (ADP-ribose) polymerase 1	TTD	inhibitor	DCL000136	INO-1001	398	1.90349	0.00100179	1.56437
PARP1	poly (ADP-ribose) polymerase 1	TTD	inhibitor	DCL000416	AG-14699	398	1.90349	0.00100179	1.56437
PARP1	poly (ADP-ribose) polymerase 1	TTD	inhibitor	DCL000145	KU-0059436	398	1.90349	0.00100179	1.56437
PARP1	poly (ADP-ribose) polymerase 1	TTD	inhibitor	DCL000571	MK-4827	398	1.90349	0.00100179	1.56437
PARP1	poly (ADP-ribose) polymerase 1	TALC	inhibitor	MK4827	MK4827	398	1.90349	0.00100179	1.56437
PARP1	poly (ADP-ribose) polymerase 1	TALC	inhibitor	INIPARIB	INIPARIB	398	1.90349	0.00100179	1.56437
PARP1	poly (ADP-ribose) polymerase 1	TALC	inhibitor	AG014699	AG014699	398	1.90349	0.00100179	1.56437
CALM1	calmodulin 1 (phosphorylase kinase, delta)	DrugBank	inhibitor	DB00850	PERPHENAZINE	457	2.18566	1.91774e-08	3.13719
CALM1	calmodulin 1 (phosphorylase kinase, delta)	DrugBank	inhibitor	DB00831	TRIFLUOPERAZINE	457	2.18566	1.91774e-08	3.13719
CALM1	calmodulin 1 (phosphorylase kinase, delta)	DrugBank	inhibitor	DB00925	PHENOXYBENZAMINE	457	2.18566	1.91774e-08	3.13719
CALM1	calmodulin 1 (phosphorylase kinase, delta)	DrugBank	inhibitor	DB01069	PROMETHAZINE	457	2.18566	1.91774e-08	3.13719
CALM1	calmodulin 1 (phosphorylase kinase, delta)	DrugBank	inhibitor	DB01100	PIMOZIDE	457	2.18566	1.91774e-08	3.13719
CALM1	calmodulin 1 (phosphorylase kinase, delta)	DrugBank	inhibitor	DB01115	NIFEDIPINE	457	2.18566	1.91774e-08	3.13719
CALM1	calmodulin 1 (phosphorylase kinase, delta)	DrugBank	inhibitor	DB00527	CINCHOCAINE	457	2.18566	1.91774e-08	3.13719
CALM1	calmodulin 1 (phosphorylase kinase, delta)	DrugBank	inhibitor	DB00836	LOPERAMIDE	457	2.18566	1.91774e-08	3.13719
CALM1	calmodulin 1 (phosphorylase kinase, delta)	DrugBank	inhibitor	DB00623	FLUPHENAZINE	457	2.18566	1.91774e-08	3.13719
CALM1	calmodulin 1 (phosphorylase kinase, delta)	DrugBank	inhibitor	DB01429	APRINDINE	457	2.18566	1.91774e-08	3.13719
RAF1	v-raf-1 murine leukemia viral oncogene homolog 1	DrugBank	inhibitor	DB08912	DABRAFENIB	527	2.52045	0.00216464	0.974515
RAF1	v-raf-1 murine leukemia viral oncogene homolog 1	DrugBank	inhibitor	DB08896	REGORAFENIB	527	2.52045	0.00216464	0.974515
RAF1	v-raf-1 murine leukemia viral oncogene homolog 1	DrugBank	inhibitor	DB00398	SORAFENIB	527	2.52045	0.00216464	0.974515
RAF1	v-raf-1 murine leukemia viral oncogene homolog 1	MyCancerGenomeClinicalTrial	inhibitor	SORAFENIB TOSYLATE	SORAFENIB TOSYLATE	527	2.52045	0.00216464	0.974515
RAF1	v-raf-1 murine leukemia viral oncogene homolog 1	MyCancerGenomeClinicalTrial	inhibitor	1096708-71-2	1096708-71-2	527	2.52045	0.00216464	0.974515
RAF1	v-raf-1 murine leukemia viral oncogene homolog 1	MyCancerGenome	inhibitor	LGX818	LGX818	527	2.52045	0.00216464	0.974515
RAF1	v-raf-1 murine leukemia viral oncogene homolog 1	MyCancerGenome	inhibitor	XL281	XL281	527	2.52045	0.00216464	0.974515
RAF1	v-raf-1 murine leukemia viral oncogene homolog 1	TALC	antisense oligonucleotide	ISIS 5132	ISIS 5132	527	2.52045	0.00216464	0.974515
RAF1	v-raf-1 murine leukemia viral oncogene homolog 1	TTD	antisense	DCL001059	ICO-007	527	2.52045	0.00216464	0.974515
FGFR4	fibroblast growth factor receptor 4	DrugBank	inhibitor	DB08901	PONATINIB	575	2.75001	0.00476963	5.00859
FGFR4	fibroblast growth factor receptor 4	DrugBank	inhibitor	DB09078	LENVATINIB	575	2.75001	0.00476963	5.00859
FGFR4	fibroblast growth factor receptor 4	CancerCommons	inhibitor	BGJ398	BGJ398	575	2.75001	0.00476963	5.00859
FGFR4	fibroblast growth factor receptor 4	TTD	antisense	DPR000177	ISIS-FGFR4	575	2.75001	0.00476963	5.00859
KDR	kinase insert domain receptor (a type III receptor tyrosine kinase)	DrugBank	inhibitor	DB08896	REGORAFENIB	651	3.11349	0.0112388	1.23506
KDR	kinase insert domain receptor (a type III receptor tyrosine kinase)	DrugBank	inhibitor	DB08901	PONATINIB	651	3.11349	0.0112388	1.23506
KDR	kinase insert domain receptor (a type III receptor tyrosine kinase)	DrugBank	inhibitor	DB06589	PAZOPANIB	651	3.11349	0.0112388	1.23506
KDR	kinase insert domain receptor (a type III receptor tyrosine kinase)	DrugBank	inhibitor	DB09079	NINTEDANIB	651	3.11349	0.0112388	1.23506
KDR	kinase insert domain receptor (a type III receptor tyrosine kinase)	DrugBank	inhibitor	DB06626	AXITINIB	651	3.11349	0.0112388	1.23506
KDR	kinase insert domain receptor (a type III receptor tyrosine kinase)	DrugBank	inhibitor	DB09078	LENVATINIB	651	3.11349	0.0112388	1.23506
KDR	kinase insert domain receptor (a type III receptor tyrosine kinase)	MyCancerGenomeClinicalTrial	inhibitor	SUNITINIB	SUNITINIB	651	3.11349	0.0112388	1.23506
KDR	kinase insert domain receptor (a type III receptor tyrosine kinase)	MyCancerGenomeClinicalTrial	inhibitor	SORAFENIB TOSYLATE	SORAFENIB TOSYLATE	651	3.11349	0.0112388	1.23506
KDR	kinase insert domain receptor (a type III receptor tyrosine kinase)	MyCancerGenomeClinicalTrial	inhibitor	SORAFENIB	SORAFENIB	651	3.11349	0.0112388	1.23506
KDR	kinase insert domain receptor (a type III receptor tyrosine kinase)	MyCancerGenomeClinicalTrial	inhibitor	1058137-23-7	1058137-23-7	651	3.11349	0.0112388	1.23506
KDR	kinase insert domain receptor (a type III receptor tyrosine kinase)	MyCancerGenomeClinicalTrial	inhibitor	VANDETANIB	VANDETANIB	651	3.11349	0.0112388	1.23506
KDR	kinase insert domain receptor (a type III receptor tyrosine kinase)	ChEMBL	inhibitor	CHEMBL2103868	CABOZANTINIB S-MALATE	651	3.11349	0.0112388	1.23506
KDR	kinase insert domain receptor (a type III receptor tyrosine kinase)	ChEMBL	inhibitor	CHEMBL1743062	RAMUCIRUMAB	651	3.11349	0.0112388	1.23506
KDR	kinase insert domain receptor (a type III receptor tyrosine kinase)	TALC	inhibitor	BMS-690514	BMS-690514	651	3.11349	0.0112388	1.23506
KDR	kinase insert domain receptor (a type III receptor tyrosine kinase)	TALC	inhibitor	ENMD-0276	ENMD-0276	651	3.11349	0.0112388	1.23506
KDR	kinase insert domain receptor (a type III receptor tyrosine kinase)	TALC	inhibitor	TSU-68	TSU-68	651	3.11349	0.0112388	1.23506
KDR	kinase insert domain receptor (a type III receptor tyrosine kinase)	TALC	inhibitor	BRIVANIB	BRIVANIB	651	3.11349	0.0112388	1.23506
KDR	kinase insert domain receptor (a type III receptor tyrosine kinase)	TALC	inhibitor	XL999	XL999	651	3.11349	0.0112388	1.23506
KDR	kinase insert domain receptor (a type III receptor tyrosine kinase)	TALC	inhibitor	XL820	XL820	651	3.11349	0.0112388	1.23506
KDR	kinase insert domain receptor (a type III receptor tyrosine kinase)	TALC	inhibitor	CT-322	CT-322	651	3.11349	0.0112388	1.23506
KDR	kinase insert domain receptor (a type III receptor tyrosine kinase)	TALC	inhibitor	AEE 788	AEE 788	651	3.11349	0.0112388	1.23506
KDR	kinase insert domain receptor (a type III receptor tyrosine kinase)	TALC	inhibitor	FORETINIB	FORETINIB	651	3.11349	0.0112388	1.23506
KDR	kinase insert domain receptor (a type III receptor tyrosine kinase)	TALC	inhibitor	CABOZANTINIB	CABOZANTINIB	651	3.11349	0.0112388	1.23506
KDR	kinase insert domain receptor (a type III receptor tyrosine kinase)	TALC	inhibitor	TELATINIB	TELATINIB	651	3.11349	0.0112388	1.23506
KDR	kinase insert domain receptor (a type III receptor tyrosine kinase)	TALC	inhibitor	LINIFANIB	LINIFANIB	651	3.11349	0.0112388	1.23506
KDR	kinase insert domain receptor (a type III receptor tyrosine kinase)	TALC	inhibitor	TIVOZANIB	TIVOZANIB	651	3.11349	0.0112388	1.23506
KDR	kinase insert domain receptor (a type III receptor tyrosine kinase)	TALC	inhibitor	VARGATEF	VARGATEF	651	3.11349	0.0112388	1.23506
KDR	kinase insert domain receptor (a type III receptor tyrosine kinase)	TALC	inhibitor	MOTESANIB	MOTESANIB	651	3.11349	0.0112388	1.23506
KDR	kinase insert domain receptor (a type III receptor tyrosine kinase)	TALC	inhibitor	CEDIRANIB	CEDIRANIB	651	3.11349	0.0112388	1.23506
KDR	kinase insert domain receptor (a type III receptor tyrosine kinase)	TALC	inhibitor	XL647	XL647	651	3.11349	0.0112388	1.23506
KDR	kinase insert domain receptor (a type III receptor tyrosine kinase)	TALC	inhibitor	MGCD265	MGCD265	651	3.11349	0.0112388	1.23506
KDR	kinase insert domain receptor (a type III receptor tyrosine kinase)	TALC	inhibitor	NEOVASTAT	NEOVASTAT	651	3.11349	0.0112388	1.23506
KDR	kinase insert domain receptor (a type III receptor tyrosine kinase)	TALC	inhibitor	VATALANIB	VATALANIB	651	3.11349	0.0112388	1.23506
KDR	kinase insert domain receptor (a type III receptor tyrosine kinase)	TALC	inhibitor	DOVITINIB	DOVITINIB	651	3.11349	0.0112388	1.23506
KDR	kinase insert domain receptor (a type III receptor tyrosine kinase)	MyCancerGenome	inhibitor	ENMD-2076	ENMD-2076	651	3.11349	0.0112388	1.23506
KDR	kinase insert domain receptor (a type III receptor tyrosine kinase)	MyCancerGenome	inhibitor	X-82	X-82	651	3.11349	0.0112388	1.23506
KDR	kinase insert domain receptor (a type III receptor tyrosine kinase)	MyCancerGenome	inhibitor	MIDOSTAURIN	MIDOSTAURIN	651	3.11349	0.0112388	1.23506
KDR	kinase insert domain receptor (a type III receptor tyrosine kinase)	MyCancerGenome	inhibitor	APATINIB	APATINIB	651	3.11349	0.0112388	1.23506
KDR	kinase insert domain receptor (a type III receptor tyrosine kinase)	MyCancerGenome	inhibitor	RAF265	RAF265	651	3.11349	0.0112388	1.23506
KDR	kinase insert domain receptor (a type III receptor tyrosine kinase)	MyCancerGenome	inhibitor	AEE788	AEE788	651	3.11349	0.0112388	1.23506
KDR	kinase insert domain receptor (a type III receptor tyrosine kinase)	MyCancerGenome	inhibitor	E-3810	E-3810	651	3.11349	0.0112388	1.23506
KDR	kinase insert domain receptor (a type III receptor tyrosine kinase)	MyCancerGenome	inhibitor	ORANTINIB	ORANTINIB	651	3.11349	0.0112388	1.23506
KDR	kinase insert domain receptor (a type III receptor tyrosine kinase)	TTD	inhibitor	DCL000349	CP-547632	651	3.11349	0.0112388	1.23506
KDR	kinase insert domain receptor (a type III receptor tyrosine kinase)	TTD	inhibitor	DCL000786	E 7080	651	3.11349	0.0112388	1.23506
KDR	kinase insert domain receptor (a type III receptor tyrosine kinase)	TTD	inhibitor	DCL000579	MOTESANIB DIPHOSPHATE	651	3.11349	0.0112388	1.23506
KDR	kinase insert domain receptor (a type III receptor tyrosine kinase)	TTD	inhibitor	DCL001128	4SC-203	651	3.11349	0.0112388	1.23506
KDR	kinase insert domain receptor (a type III receptor tyrosine kinase)	TTD	inhibitor	DCL000362	CEP-7055	651	3.11349	0.0112388	1.23506
KDR	kinase insert domain receptor (a type III receptor tyrosine kinase)	TTD	inhibitor	DCL000010	CYC116	651	3.11349	0.0112388	1.23506
KDR	kinase insert domain receptor (a type III receptor tyrosine kinase)	TTD	inhibitor	DCL000646	SUNITINIB MALATE	651	3.11349	0.0112388	1.23506
KDR	kinase insert domain receptor (a type III receptor tyrosine kinase)	TTD	inhibitor	DCL000357	SU-14813	651	3.11349	0.0112388	1.23506
KDR	kinase insert domain receptor (a type III receptor tyrosine kinase)	TTD	inhibitor	DCL000348	PTK787/ZK 222584	651	3.11349	0.0112388	1.23506
KDR	kinase insert domain receptor (a type III receptor tyrosine kinase)	TTD	inhibitor	DCL000265	XL880	651	3.11349	0.0112388	1.23506
KDR	kinase insert domain receptor (a type III receptor tyrosine kinase)	TTD	inhibitor	DCL000683	AFLIBERCEPT	651	3.11349	0.0112388	1.23506
KDR	kinase insert domain receptor (a type III receptor tyrosine kinase)	TTD	inhibitor	DAP001550	PAZOPANIB HCL	651	3.11349	0.0112388	1.23506
KDR	kinase insert domain receptor (a type III receptor tyrosine kinase)	TTD	inhibitor	DCL000356	BAY-57-9352	651	3.11349	0.0112388	1.23506
KDR	kinase insert domain receptor (a type III receptor tyrosine kinase)	TTD	inhibitor	DCL000355	KRN633	651	3.11349	0.0112388	1.23506
KDR	kinase insert domain receptor (a type III receptor tyrosine kinase)	TTD	inhibitor	DCL000342	SU-6668	651	3.11349	0.0112388	1.23506
KDR	kinase insert domain receptor (a type III receptor tyrosine kinase)	TTD	inhibitor	DCL000352	OSI-930	651	3.11349	0.0112388	1.23506
PPAT	phosphoribosyl pyrophosphate amidotransferase	ChEMBL	inhibitor	CHEMBL1200751	MERCAPTOPURINE HYDRATE	1219	5.83003	0.00622599	1.16572
PPAT	phosphoribosyl pyrophosphate amidotransferase	ChEMBL	inhibitor	CHEMBL1200400	AZATHIOPRINE SODIUM	1219	5.83003	0.00622599	1.16572
PPAT	phosphoribosyl pyrophosphate amidotransferase	ChEMBL	inhibitor	CHEMBL1542	AZATHIOPRINE	1219	5.83003	0.00622599	1.16572
PIK3C3	phosphatidylinositol 3-kinase, catalytic subunit type 3	MyCancerGenome	inhibitor	BYL719	BYL719	1449	6.93003	0.00127312	0.622445
PIK3C3	phosphatidylinositol 3-kinase, catalytic subunit type 3	MyCancerGenome	inhibitor	BAY80-6946	BAY80-6946	1449	6.93003	0.00127312	0.622445
PIK3C3	phosphatidylinositol 3-kinase, catalytic subunit type 3	MyCancerGenome	inhibitor	BEZ235	BEZ235	1449	6.93003	0.00127312	0.622445
PIK3C3	phosphatidylinositol 3-kinase, catalytic subunit type 3	MyCancerGenome	inhibitor	BGJ398	BGJ398	1449	6.93003	0.00127312	0.622445
PIK3C3	phosphatidylinositol 3-kinase, catalytic subunit type 3	MyCancerGenome	inhibitor	BKM120	BKM120	1449	6.93003	0.00127312	0.622445
PIK3C3	phosphatidylinositol 3-kinase, catalytic subunit type 3	MyCancerGenome	inhibitor	GDC-0941	GDC-0941	1449	6.93003	0.00127312	0.622445
PIK3C3	phosphatidylinositol 3-kinase, catalytic subunit type 3	MyCancerGenome	inhibitor	GSK2636771	GSK2636771	1449	6.93003	0.00127312	0.622445
PIK3C3	phosphatidylinositol 3-kinase, catalytic subunit type 3	MyCancerGenome	inhibitor	PX-866	PX-866	1449	6.93003	0.00127312	0.622445
PIK3C3	phosphatidylinositol 3-kinase, catalytic subunit type 3	MyCancerGenome	inhibitor	GDC-0980	GDC-0980	1449	6.93003	0.00127312	0.622445
PIK3C3	phosphatidylinositol 3-kinase, catalytic subunit type 3	MyCancerGenome	inhibitor	PI-103	PI-103	1449	6.93003	0.00127312	0.622445
PIK3C3	phosphatidylinositol 3-kinase, catalytic subunit type 3	MyCancerGenome	inhibitor	PF-4691502	PF-4691502	1449	6.93003	0.00127312	0.622445
PIK3C3	phosphatidylinositol 3-kinase, catalytic subunit type 3	MyCancerGenome	inhibitor	PKI-587	PKI-587	1449	6.93003	0.00127312	0.622445
PIK3C3	phosphatidylinositol 3-kinase, catalytic subunit type 3	MyCancerGenome	inhibitor	PWT33597	PWT33597	1449	6.93003	0.00127312	0.622445
PIK3C3	phosphatidylinositol 3-kinase, catalytic subunit type 3	MyCancerGenome	inhibitor	SF1126	SF1126	1449	6.93003	0.00127312	0.622445
PIK3C3	phosphatidylinositol 3-kinase, catalytic subunit type 3	MyCancerGenome	inhibitor	XL-765	XL-765	1449	6.93003	0.00127312	0.622445
PIK3C3	phosphatidylinositol 3-kinase, catalytic subunit type 3	MyCancerGenome	inhibitor	XL147	XL147	1449	6.93003	0.00127312	0.622445
PIK3C3	phosphatidylinositol 3-kinase, catalytic subunit type 3	MyCancerGenome	inhibitor	SOPHORETIN	SOPHORETIN	1449	6.93003	0.00127312	0.622445
ITPR1	inositol 1,4,5-trisphosphate receptor, type 1	TTD	antagonist	DAP001317	NITROPRUSSIDE	1466	7.01133	0.0345664	1.07369
HDAC8	histone deacetylase 8	TALC	inhibitor	PANOBINOSTAT	PANOBINOSTAT	1952	9.33569	0.0255495	0.598814
HDAC8	histone deacetylase 8	TALC	inhibitor	ROMIDEPSIN	ROMIDEPSIN	1952	9.33569	0.0255495	0.598814
HDAC8	histone deacetylase 8	TALC	inhibitor	VORINOSTAT	VORINOSTAT	1952	9.33569	0.0255495	0.598814
HDAC8	histone deacetylase 8	TALC	inhibitor	CHR-3996	CHR-3996	1952	9.33569	0.0255495	0.598814
HDAC8	histone deacetylase 8	TALC	inhibitor	DACINOSTAT	DACINOSTAT	1952	9.33569	0.0255495	0.598814
HDAC8	histone deacetylase 8	TALC	inhibitor	FK-228	FK-228	1952	9.33569	0.0255495	0.598814
HDAC8	histone deacetylase 8	TALC	inhibitor	GIVINOSTAT	GIVINOSTAT	1952	9.33569	0.0255495	0.598814
HDAC8	histone deacetylase 8	TALC	inhibitor	PIVANEX	PIVANEX	1952	9.33569	0.0255495	0.598814
HDAC8	histone deacetylase 8	TALC	inhibitor	PCI-24781	PCI-24781	1952	9.33569	0.0255495	0.598814
HDAC8	histone deacetylase 8	TALC	inhibitor	VALPROIC ACID	VALPROIC ACID	1952	9.33569	0.0255495	0.598814
HDAC8	histone deacetylase 8	TALC	inhibitor	ENTINOSTAT	ENTINOSTAT	1952	9.33569	0.0255495	0.598814
HDAC8	histone deacetylase 8	TALC	inhibitor	SODIUM PHENYLBUTYRATE	SODIUM PHENYLBUTYRATE	1952	9.33569	0.0255495	0.598814
HDAC8	histone deacetylase 8	TALC	inhibitor	BELINOSTAT	BELINOSTAT	1952	9.33569	0.0255495	0.598814
CDK6	cyclin-dependent kinase 6	TTD	inhibitor	DCL000077	CC-10004	2100	10.0435	0.00676651	1.40198
CDK6	cyclin-dependent kinase 6	TTD	inhibitor	DCL001075	PD-0332991	2100	10.0435	0.00676651	1.40198
CDK6	cyclin-dependent kinase 6	DrugBank	inhibitor	DB09073	PALBOCICLIB	2100	10.0435	0.00676651	1.40198
CDK6	cyclin-dependent kinase 6	MyCancerGenome	inhibitor	LEE011	LEE011	2100	10.0435	0.00676651	1.40198
CDK6	cyclin-dependent kinase 6	MyCancerGenome	inhibitor	ALVOCIDIB	ALVOCIDIB	2100	10.0435	0.00676651	1.40198
CDK6	cyclin-dependent kinase 6	MyCancerGenome	inhibitor	PD0332991	PD0332991	2100	10.0435	0.00676651	1.40198
CDK6	cyclin-dependent kinase 6	CancerCommons	inhibitor	LY2835219	LY2835219	2100	10.0435	0.00676651	1.40198
LIG3	ligase III, DNA, ATP-dependent	DrugBank	inhibitor	DB00290	BLEOMYCIN	2173	10.3927	0.00940541	0.830787
TOP2B	topoisomerase (DNA) II beta 180kDa	TTD	inhibitor	DAP000192	DOXORUBICIN	2232	10.6748	0.000514121	0.93763
TOP2B	topoisomerase (DNA) II beta 180kDa	TTD	inhibitor	DAP001479	FLUOROQUINOLONE	2232	10.6748	0.000514121	0.93763
TOP2B	topoisomerase (DNA) II beta 180kDa	TTD	inhibitor	DCL000396	GSK945237	2232	10.6748	0.000514121	0.93763
TOP2B	topoisomerase (DNA) II beta 180kDa	TTD	inhibitor	DAP000158	MOXIFLOXACIN	2232	10.6748	0.000514121	0.93763
TOP2B	topoisomerase (DNA) II beta 180kDa	TTD	inhibitor	DAP000655	OFLOXACIN	2232	10.6748	0.000514121	0.93763
TOP2B	topoisomerase (DNA) II beta 180kDa	TTD	inhibitor	DCL000290	TOP-53	2232	10.6748	0.000514121	0.93763
TOP2B	topoisomerase (DNA) II beta 180kDa	TTD	inhibitor	DAP000057	MITOXANTRONE	2232	10.6748	0.000514121	0.93763
TOP2B	topoisomerase (DNA) II beta 180kDa	TTD	inhibitor	DAP000654	NORFLOXACIN	2232	10.6748	0.000514121	0.93763
TOP2B	topoisomerase (DNA) II beta 180kDa	TTD	inhibitor	DAP001342	ACLARUBICIN	2232	10.6748	0.000514121	0.93763
TOP2B	topoisomerase (DNA) II beta 180kDa	TTD	inhibitor	DAP001360	CIPROFLOXACIN	2232	10.6748	0.000514121	0.93763
TOP2B	topoisomerase (DNA) II beta 180kDa	TTD	inhibitor	DCL000535	IBOCTADEKIN + DOXIL	2232	10.6748	0.000514121	0.93763
TOP2B	topoisomerase (DNA) II beta 180kDa	TTD	inhibitor	DAP001001	PEFLOXACIN	2232	10.6748	0.000514121	0.93763
TOP2B	topoisomerase (DNA) II beta 180kDa	TTD	inhibitor	DAP001348	DHAQ DIACETATE	2232	10.6748	0.000514121	0.93763
TOP2B	topoisomerase (DNA) II beta 180kDa	TTD	inhibitor	DAP000929	ROSOXACIN	2232	10.6748	0.000514121	0.93763
TOP2B	topoisomerase (DNA) II beta 180kDa	TTD	inhibitor	DAP000161	SPARFLOXACIN	2232	10.6748	0.000514121	0.93763
TOP2B	topoisomerase (DNA) II beta 180kDa	TTD	inhibitor	DCL000334	GARENOXACIN	2232	10.6748	0.000514121	0.93763
TOP2B	topoisomerase (DNA) II beta 180kDa	TTD	inhibitor	DAP000651	TENIPOSIDE	2232	10.6748	0.000514121	0.93763
TOP2B	topoisomerase (DNA) II beta 180kDa	TTD	inhibitor	DAP000160	LEVOFLOXACIN	2232	10.6748	0.000514121	0.93763
TOP2B	topoisomerase (DNA) II beta 180kDa	TTD	inhibitor	DAP000999	CINOXACIN	2232	10.6748	0.000514121	0.93763
TOP2B	topoisomerase (DNA) II beta 180kDa	TTD	inhibitor	DAP000046	AMSACRINE	2232	10.6748	0.000514121	0.93763
TOP2B	topoisomerase (DNA) II beta 180kDa	TTD	inhibitor	DCL000332	SALVICINE	2232	10.6748	0.000514121	0.93763
TOP2B	topoisomerase (DNA) II beta 180kDa	TTD	inhibitor	DAP000786	ETOPOSIDE	2232	10.6748	0.000514121	0.93763
TOP2B	topoisomerase (DNA) II beta 180kDa	TTD	inhibitor	DAP000650	VALRUBICIN	2232	10.6748	0.000514121	0.93763
TOP2B	topoisomerase (DNA) II beta 180kDa	TTD	inhibitor	DAP000050	IDARUBICIN	2232	10.6748	0.000514121	0.93763
TOP2B	topoisomerase (DNA) II beta 180kDa	TTD	inhibitor	DAP001000	ENOXACIN	2232	10.6748	0.000514121	0.93763
TOP2B	topoisomerase (DNA) II beta 180kDa	TTD	inhibitor	DAP000649	DEXRAZOXANE	2232	10.6748	0.000514121	0.93763
TOP2B	topoisomerase (DNA) II beta 180kDa	TTD	inhibitor	DAP001002	NOVOBIOCIN	2232	10.6748	0.000514121	0.93763
TOP2B	topoisomerase (DNA) II beta 180kDa	TTD	inhibitor	DAP000817	NALIDIXIC ACID	2232	10.6748	0.000514121	0.93763
TOP2B	topoisomerase (DNA) II beta 180kDa	TTD	inhibitor	DAP000652	TROVAFLOXACIN	2232	10.6748	0.000514121	0.93763
TOP2B	topoisomerase (DNA) II beta 180kDa	TTD	inhibitor	DCL000995	SNS-595	2232	10.6748	0.000514121	0.93763
TOP2B	topoisomerase (DNA) II beta 180kDa	TTD	inhibitor	DAP000653	LOMEFLOXACIN	2232	10.6748	0.000514121	0.93763
TOP2B	topoisomerase (DNA) II beta 180kDa	TTD	inhibitor	DAP001003	LUCANTHONE	2232	10.6748	0.000514121	0.93763
TOP2B	topoisomerase (DNA) II beta 180kDa	TTD	inhibitor	DAP001509	QUINOLONES	2232	10.6748	0.000514121	0.93763
TOP2B	topoisomerase (DNA) II beta 180kDa	TTD	inhibitor	DAP000928	FLEROXACIN	2232	10.6748	0.000514121	0.93763
TOP2B	topoisomerase (DNA) II beta 180kDa	TTD	inhibitor	DAP001387	GATIFLOXACIN	2232	10.6748	0.000514121	0.93763
TOP2B	topoisomerase (DNA) II beta 180kDa	TTD	inhibitor	DAP000851	GEMIFLOXACIN	2232	10.6748	0.000514121	0.93763
TOP2B	topoisomerase (DNA) II beta 180kDa	TTD	inhibitor	DAP000193	EPIRUBICIN	2232	10.6748	0.000514121	0.93763
TOP2B	topoisomerase (DNA) II beta 180kDa	DrugBank	inhibitor	DB00694	DAUNORUBICIN	2232	10.6748	0.000514121	0.93763
KCNH2	potassium voltage-gated channel, subfamily H (eag-related), member 2	DrugBank	inhibitor	DB00204	DOFETILIDE	2705	12.937	7.04556e-05	4.44569
KCNH2	potassium voltage-gated channel, subfamily H (eag-related), member 2	DrugBank	inhibitor	DB00308	IBUTILIDE	2705	12.937	7.04556e-05	4.44569
KCNH2	potassium voltage-gated channel, subfamily H (eag-related), member 2	DrugBank	inhibitor	DB00457	PRAZOSIN	2705	12.937	7.04556e-05	4.44569
KCNH2	potassium voltage-gated channel, subfamily H (eag-related), member 2	DrugBank	inhibitor	DB00637	ASTEMIZOLE	2705	12.937	7.04556e-05	4.44569
KCNH2	potassium voltage-gated channel, subfamily H (eag-related), member 2	DrugBank	inhibitor	DB00276	AMSACRINE	2705	12.937	7.04556e-05	4.44569
KCNH2	potassium voltage-gated channel, subfamily H (eag-related), member 2	DrugBank	inhibitor	DB00458	IMIPRAMINE	2705	12.937	7.04556e-05	4.44569
KCNH2	potassium voltage-gated channel, subfamily H (eag-related), member 2	DrugBank	inhibitor	DB00489	SOTALOL	2705	12.937	7.04556e-05	4.44569
KCNH2	potassium voltage-gated channel, subfamily H (eag-related), member 2	DrugBank	inhibitor	DB01218	HALOFANTRINE	2705	12.937	7.04556e-05	4.44569
KCNH2	potassium voltage-gated channel, subfamily H (eag-related), member 2	DrugBank	inhibitor	DB00908	QUINIDINE	2705	12.937	7.04556e-05	4.44569
KCNH2	potassium voltage-gated channel, subfamily H (eag-related), member 2	DrugBank	inhibitor	DB00590	DOXAZOSIN	2705	12.937	7.04556e-05	4.44569
KCNH2	potassium voltage-gated channel, subfamily H (eag-related), member 2	DrugBank	inhibitor	DB01100	PIMOZIDE	2705	12.937	7.04556e-05	4.44569
KCNH2	potassium voltage-gated channel, subfamily H (eag-related), member 2	DrugBank	inhibitor	DB01110	MICONAZOLE	2705	12.937	7.04556e-05	4.44569
KCNH2	potassium voltage-gated channel, subfamily H (eag-related), member 2	DrugBank	inhibitor	DB00604	CISAPRIDE	2705	12.937	7.04556e-05	4.44569
KCNH2	potassium voltage-gated channel, subfamily H (eag-related), member 2	DrugBank	inhibitor	DB01118	AMIODARONE	2705	12.937	7.04556e-05	4.44569
KCNH2	potassium voltage-gated channel, subfamily H (eag-related), member 2	DrugBank	inhibitor	DB00342	TERFENADINE	2705	12.937	7.04556e-05	4.44569
KCNH2	potassium voltage-gated channel, subfamily H (eag-related), member 2	DrugBank	inhibitor	DB00661	VERAPAMIL	2705	12.937	7.04556e-05	4.44569
KCNH2	potassium voltage-gated channel, subfamily H (eag-related), member 2	DrugBank	inhibitor	DB01136	CARVEDILOL	2705	12.937	7.04556e-05	4.44569
KCNH2	potassium voltage-gated channel, subfamily H (eag-related), member 2	DrugBank	inhibitor	DB01162	TERAZOSIN	2705	12.937	7.04556e-05	4.44569
KCNH2	potassium voltage-gated channel, subfamily H (eag-related), member 2	DrugBank	inhibitor	DB01182	PROPAFENONE	2705	12.937	7.04556e-05	4.44569
KCNH2	potassium voltage-gated channel, subfamily H (eag-related), member 2	DrugBank	inhibitor	DB00679	THIORIDAZINE	2705	12.937	7.04556e-05	4.44569
KCNH2	potassium voltage-gated channel, subfamily H (eag-related), member 2	DrugBank	inhibitor	DB06144	SERTINDOLE	2705	12.937	7.04556e-05	4.44569
F2R	coagulation factor II (thrombin) receptor	DrugBank	antagonist	DB09030	VORAPAXAR	2923	13.9796	0.000110835	2.41009
CA7	carbonic anhydrase VII	DrugBank	inhibitor	DB08846	ELLAGIC ACID	3044	14.5583	0.00873133	1.80327
CA7	carbonic anhydrase VII	DrugBank	inhibitor	DB00819	ACETAZOLAMIDE	3044	14.5583	0.00873133	1.80327
CA7	carbonic anhydrase VII	DrugBank	inhibitor	DB00909	ZONISAMIDE	3044	14.5583	0.00873133	1.80327
CA7	carbonic anhydrase VII	DrugBank	inhibitor	DB00311	ETHOXZOLAMIDE	3044	14.5583	0.00873133	1.80327
CA7	carbonic anhydrase VII	DrugBank	inhibitor	DB01144	DICLOFENAMIDE	3044	14.5583	0.00873133	1.80327
CA7	carbonic anhydrase VII	DrugBank	inhibitor	DB00703	METHAZOLAMIDE	3044	14.5583	0.00873133	1.80327
